# Supplementary material for: High allelic diversity in Arabidopsis NLRs is associated with distinct genomic features
Source: EMBO Rep. 2024 Mar 25;25(5):14. doi: 10.1038/s44319-024-00122-9 (PMC11093987; doi:10.1038/s44319-024-00122-9)
Supplement: Supplementary file 1 — Source data Fig. 1 [file 44319_2024_122_MOESM1_ESM.zip]

Archive with 2 entries (2 files):
- Figure 1/Col0_mean_entropy.csv
- Figure 1/README.txt
