# Supplementary material for: High allelic diversity in Arabidopsis NLRs is associated with distinct genomic features
Source: EMBO Rep. 2024 Mar 25;25(5):14. doi: 10.1038/s44319-024-00122-9 (PMC11093987; doi:10.1038/s44319-024-00122-9)
Supplement: Supplementary file 1 — Source data Fig. 1 [file 44319_2024_122_MOESM1_ESM.zip › Figure 1/README.txt]

# Figure 1: mean entropy per gene in Col-0 
Numerical source data in Col0_mean_entropy.csv includes: 
- 'Gene' with the Arabidopsis Col-0 gene name as of Araport11
- 'HV' with highly variable status coded as a binary, 0=non-hv, 1=hv 
- 'name' with common gene name, if present 
- 'mean_ent', the mean across gene Shannon Entropy calculated per Col-0 sequence 
