# Supplementary material for: High allelic diversity in Arabidopsis NLRs is associated with distinct genomic features
Source: EMBO Rep. 2024 Mar 25;25(5):14. doi: 10.1038/s44319-024-00122-9 (PMC11093987; doi:10.1038/s44319-024-00122-9)
Supplement: Supplementary file 2 — Source data Fig. 2 [file 44319_2024_122_MOESM2_ESM.zip]

Archive with 8 entries (6 files):
- Figure 2/2A-C/
- Figure 2/2A-C/per_NLR_features.csv
- Figure 2/2A-C/README.txt
- Figure 2/2D-F/
- Figure 2/2D-F/exp_rank.csv
- Figure 2/2D-F/meth_rank.csv
- Figure 2/2D-F/README.txt
- Figure 2/2D-F/te_rank.csv
