# Supplementary material for: High allelic diversity in Arabidopsis NLRs is associated with distinct genomic features
Source: EMBO Rep. 2024 Mar 25;25(5):14. doi: 10.1038/s44319-024-00122-9 (PMC11093987; doi:10.1038/s44319-024-00122-9)
Supplement: Supplementary file 2 — Source data Fig. 2 [file 44319_2024_122_MOESM2_ESM.zip › Figure 2/2A-C/per_NLR_features.csv]

	Gene	HV	log2_TPM	meth_percentage	te_dist
1	AT1G10920	non-hv	3.91133722331941	10.7738095238095	14.016
2	AT1G12210	non-hv	2.43799245238891	13.8379329004329	3.6
3	AT1G12220	non-hv	3.80341007542409	39.3649466475553	7.224
4	AT1G12280	non-hv	4.09414641644378	32.5366762866763	4.338
5	AT1G12290	non-hv	2.08587199814869	45.4123263888889	7.822
6	AT1G15890	non-hv	2.91727570720393	9.1268532095145	9.239
7	AT1G17600	non-hv	3.2954099486411	6.83707218707219	17.893
8	AT1G27170	non-hv	1.11576840252982	1.40635802869242	1.066
9	AT1G27180	non-hv	1.80012918716439	10.9400109299303	0
10	AT1G31540	hv	5.12096912016367	3.31227106227106	0.34
11	AT1G50180	non-hv	2.93031647194442	8.585356513164	3.933
12	AT1G51480	non-hv	0.0406298261414044	4.57478005865103	3.599
13	AT1G53350	non-hv	3.89480006744153	4.03846830676099	1.35
14	AT1G56510	non-hv	4.95422237820864	2.62010891000253	0
15	AT1G56520	non-hv	3.97534522792677	1.74892125134844	1.023
16	AT1G56540	non-hv	1.98861248307855	1.31310174342961	1.522
17	AT1G58390	non-hv	0.392689979371404	40.4761904761905	6.13
18	AT1G58400	non-hv	0.149356401955711	0	1.459
19	AT1G58410	non-hv	0.209423232531099	3.54695278140254	0.504
20	AT1G58602	hv	5.6705681936554	31.8848512598513	0
21	AT1G58807	hv	NA	NA	0
22	AT1G58848	hv	NA	NA	0
23	AT1G59124	hv	NA	NA	0
24	AT1G59218	hv	NA	NA	0.242
25	AT1G59620	non-hv	4.71553504812535	0.134408602150538	5.989
26	AT1G59780	hv	0	1.32575757575758	0
27	AT1G61180	hv	3.73949930115063	1.76358826358826	0
28	AT1G61190	hv	5.62892938765323	0	1.849
29	AT1G61300	hv	5.44922275343925	2.47110239297739	0
30	AT1G61310	hv	2.57316989982412	6.21933621933622	0.046
31	AT1G62630	hv	4.78003035764987	0	2.869
32	AT1G63350	non-hv	3.11109865190235	0	11.96
33	AT1G63360	hv	5.08916373897505	0.193798449612404	7.422
34	AT1G63730	non-hv	1.72213497265246	2.69756838905775	6.479
35	AT1G63740	non-hv	2.62773245807795	20.2264641488779	2.638
36	AT1G63750	non-hv	3.18217299784904	0.418852569276298	0
37	AT1G63870	non-hv	0	1.78456837280367	0
38	AT1G63880	non-hv	5.87390909417278	1.49882903981265	0.874
39	AT1G64070	non-hv	0.0688395770884518	0.406504065040651	9.95
40	AT1G65850	non-hv	0.0537070823628486	8.2967032967033	0.014
41	AT1G69550	hv	4.18790815359636	0.11500547645126	7.48
42	AT1G72840	non-hv	1.95897330043145	1.98555555555556	8.777
43	AT1G72860	non-hv	0.180132133356563	5.82790034597264	7.937
44	AT2G14080	hv	4.65630561314352	0.163934426229508	0
45	AT2G16870	non-hv	2.52094209440651	9.83835978835979	0.034
46	AT2G17060	non-hv	0.202246796609766	2.27239931785386	0
47	AT3G04220	non-hv	1.13383571978687	7.75799675470728	5.815
48	AT3G07040	non-hv	3.53332983599168	6.59622784622784	2.448
49	AT3G14460	non-hv	0.430944217231514	25.3320724594017	5.18
50	AT3G14470	non-hv	3.08683874095605	29.5547771974402	0.197
51	AT3G25510	non-hv	1.81091421934586	9.68663733609386	1.256
52	AT3G44400	hv	2.7046738850307	4.42689255189255	0.062
53	AT3G44480	hv	4.94057626748914	3.05077805077805	0
54	AT3G44630	hv	5.09515374828377	0.138888888888889	0
55	AT3G44670	hv	5.50795471042432	0.208333333333333	0
56	AT3G46530	hv	6.28278882204631	3.41438703140831	7.8
57	AT3G46710	non-hv	0	5.12305632480265	0.023
58	AT3G46730	non-hv	0.0570111017324516	7.74421616634731	2.168
59	AT3G50950	non-hv	7.15423199363464	47.0612827343597	2.851
60	AT3G51560	non-hv	0	2.62154070275089	7.588
61	AT3G51570	non-hv	0.01290914068116	10.7410935838355	3.045
62	AT4G08450	non-hv	0.0489623562378493	15.5743243243243	0
63	AT4G09430	non-hv	0.18859345456971	13.5097789115646	0.012
64	AT4G10780	non-hv	0.226581240147304	1.70940170940171	0.958
65	AT4G11170	hv	0.179912471484766	1.33095238095238	0
66	AT4G12010	non-hv	3.15202490994366	13.3320489034775	0.938
67	AT4G14370	non-hv	1.49296469600023	9.29125138427464	8.96
68	AT4G16860	hv	4.40611705050941	25.3957830787099	0
69	AT4G16890	hv	6.26383704276362	18.1987050306016	1.156
70	AT4G16900	non-hv	3.33163594810856	5.31297134238311	0
71	AT4G16920	hv	0.677613195005239	3.65452448785782	0
72	AT4G16940	hv	0.786588562238553	1.1038961038961	2.225
73	AT4G16950	hv	5.18532641268983	5.03571428571429	2.775
74	AT4G16960	hv	1.97354709641269	4.6982646982647	0
75	AT4G19050	non-hv	1.77621450094804	29.5108973005314	12.65
76	AT4G19510	non-hv	4.81882346970761	18.3688071188071	0
77	AT4G19530	non-hv	5.90874119624214	0.659722222222222	0
78	AT4G26090	non-hv	3.90488250809883	NA	1.121
79	AT4G27190	non-hv	0	9.7691637630662	0.497
80	AT4G27220	non-hv	0.398893236555449	3.25865299823633	1.905
81	AT4G33300	non-hv	5.29024573475233	14.3060697830435	0
82	AT4G36150	non-hv	3.07462648474645	0.494281045751634	31.039
83	AT5G04720	non-hv	4.864409292406	11.7422787785691	7.036
84	AT5G05400	non-hv	0.687781547953288	35.1839190901691	10.843
85	AT5G11250	non-hv	3.67817758195446	15.5913476501712	4.36
86	AT5G17680	non-hv	0.259843674134984	11.8715790914067	2.067
87	AT5G17880	non-hv	4.01676161293984	1.57358156028369	0.868
88	AT5G17890	non-hv	4.10585082284007	4.09134636407364	0.009
89	AT5G17970	non-hv	0	8.90033577533578	17.393
90	AT5G18350	non-hv	0.209308984388943	7.67961411525768	0.232
91	AT5G18360	non-hv	2.04751358045689	25.9891769450593	6.212
92	AT5G18370	non-hv	1.9007984545363	8.86715797430083	11.199
93	AT5G22690	non-hv	2.48773072008231	20.218740981241	8.212
94	AT5G35450	non-hv	2.59523538998145	31.5702619140119	1.339
95	AT5G36930	non-hv	4.54439291234705	39.3973996525017	0.812
96	AT5G38340	non-hv	0.530402255505376	3.17245171160834	3.503
97	AT5G38350	hv	0.128556246737057	0.528455284552845	0.032
98	AT5G38850	non-hv	3.5448616297351	4.8125	3.007
99	AT5G40100	non-hv	0.0859320662121851	23.5306049091096	1.134
100	AT5G40910	non-hv	4.93245009627934	45.8803817957992	4.174
101	AT5G41540	non-hv	0	1.71171171171171	6.659
102	AT5G41550	non-hv	1.07897274207997	0.42008917008917	2.064
103	AT5G41740	hv	4.47556743940462	0.381944444444444	3.973
104	AT5G41750	hv	3.80105916427233	5.5274004895217	0
105	AT5G43470	hv	6.08437010827673	1.875	0
106	AT5G43730	non-hv	1.81257593256089	46.9312169312169	1.894
107	AT5G43740	hv	4.06391230867355	0.602125147579694	0
108	AT5G44510	non-hv	3.9749148760608	63.1541218637993	2.598
109	AT5G44870	non-hv	4.85720882321611	3.2125310441637	0
110	AT5G45050	non-hv	4.15018555216807	8.38636084139681	4.599
111	AT5G45060	non-hv	4.39756817155587	30.2843915343915	0.899
112	AT5G45200	non-hv	0	9.14388800212823	0
113	AT5G45210	non-hv	0.0338643923137073	0.673018059381696	3.399
114	AT5G45230	non-hv	0	2.36438125046996	0
115	AT5G45250	non-hv	4.44538985112491	3.84609834609835	4.982
116	AT5G45260	non-hv	3.60116710496362	13.4929981634527	0
117	AT5G46260	non-hv	3.53957815628861	2.40740740740741	7.559
118	AT5G46270	non-hv	4.28969274871466	1.26543209876543	12.785
119	AT5G46450	non-hv	4.7870455483137	26.1973975636766	14.054
120	AT5G46510	hv	3.47965608026497	29.4605654761905	1.203
121	AT5G46520	hv	2.29074376817178	0.532544378698225	2.002
122	AT5G47250	non-hv	3.07428613902949	5.34606018981019	3.748
123	AT5G47260	non-hv	0	77.5	0
124	AT5G47280	non-hv	0	82.531179138322	0.343
125	AT5G48620	hv	5.51334026219723	1.44991582491583	0
126	AT5G48770	non-hv	0.0505702371745323	0.511904761904762	14.506
127	AT5G49140	non-hv	0	2.0063025210084	0
128	AT5G51630	non-hv	2.03025596398744	21.2515292678336	0.686
129	AT5G58120	non-hv	4.72526471725112	4.53333757745522	0.644
130	AT5G63020	non-hv	5.26613043569055	27.3992673992674	17.473
131	AT5G66900	non-hv	4.74180340572963	0.625	10.833
132	AT5G66910	non-hv	3.4730799424737	0.539529914529915	14.301
