# Supplementary material for: High allelic diversity in Arabidopsis NLRs is associated with distinct genomic features
Source: EMBO Rep. 2024 Mar 25;25(5):14. doi: 10.1038/s44319-024-00122-9 (PMC11093987; doi:10.1038/s44319-024-00122-9)
Supplement: Supplementary file 2 — Source data Fig. 2 [file 44319_2024_122_MOESM2_ESM.zip › Figure 2/2A-C/README.txt]

# Figure 2A-C: binary comparison of hv and non-hvNLR genomic features
Numerical source data in per_NLR_features.csv includes: 
- 'Gene' with the Arabidopsis Col-0 gene name as of Araport11
- 'HV' with highly variable status
- 'log2_TPM' with log2(TPM+1) from rosette leaf tissue 
- 'meth_percentage' is the %CG methylation from rosette leaf tissue
- 'te_dist' distance to nearest TE in kbp

Violin plots can be generated with violin_plots.Rmd
