# Supplementary material for: High allelic diversity in Arabidopsis NLRs is associated with distinct genomic features
Source: EMBO Rep. 2024 Mar 25;25(5):14. doi: 10.1038/s44319-024-00122-9 (PMC11093987; doi:10.1038/s44319-024-00122-9)
Supplement: Supplementary file 2 — Source data Fig. 2 [file 44319_2024_122_MOESM2_ESM.zip › Figure 2/2D-F/exp_rank.csv]

	norm_rank	set
1134	0.0441193634984243	hv
7293	0.283741197525581	hv
7586	0.295140645060888	hv
9060	0.352488036415983	hv
9288	0.361358596272809	hv
11530	0.448585768198265	hv
12217	0.475314165661596	hv
12896	0.501731315410652	hv
13244	0.515270590981597	hv
15614	0.607477726335447	hv
16559	0.644243862584134	hv
16767	0.652336303155274	hv
17730	0.689802746761078	hv
18210	0.708477609617554	hv
19052	0.741236431544956	hv
19317	0.751546512080302	hv
20007	0.778391627436486	hv
20415	0.794265260864491	hv
20975	0.816052600863712	hv
21419	0.833326849005953	hv
21433	0.833871532505933	hv
21505	0.836672761934405	hv
21703	0.844376142862701	hv
22378	0.87063766875462	hv
22516	0.876006691825857	hv
22530	0.876551375325837	hv
22785	0.88647239621834	hv
22873	0.889896121075361	hv
23578	0.91732482589581	hv
23854	0.928062872038283	hv
23872	0.928763179395401	hv
1250	0.048632455355406	non-hv
3556	0.138349608995059	non-hv
3654	0.142162393494923	non-hv
4560	0.177411197136521	non-hv
5082	0.197720110492939	non-hv
5630	0.219040578920749	non-hv
5729	0.222892269384897	non-hv
5730	0.222931175349181	non-hv
5776	0.22472084970626	non-hv
5777	0.224759755670544	non-hv
5818	0.226354900206202	non-hv
5910	0.229934248920359	non-hv
6228	0.242306345562775	non-hv
6329	0.246235847955492	non-hv
6446	0.250787845776758	non-hv
6478	0.252032836633856	non-hv
6521	0.253705793098082	non-hv
6558	0.255145313776602	non-hv
6725	0.261642609812084	non-hv
6921	0.269268178811812	non-hv
7431	0.289110220596818	non-hv
7591	0.295335174882309	non-hv
7628	0.296774695560829	non-hv
7720	0.300354044274987	non-hv
7758	0.301832470917792	non-hv
7760	0.30191028284636	non-hv
7837	0.304906042096253	non-hv
7975	0.31027506516749	non-hv
8390	0.326421040345485	non-hv
8407	0.327082441738318	non-hv
8492	0.330389448702486	non-hv
8727	0.339532350309302	non-hv
9085	0.353460685523091	non-hv
9857	0.383496089950589	non-hv
9931	0.386375131307629	non-hv
9966	0.387736840057581	non-hv
10653	0.414465237520912	non-hv
11042	0.429599657627514	non-hv
11120	0.432634322841692	non-hv
11166	0.434423997198771	non-hv
11196	0.4355911761273	non-hv
11200	0.435746799984438	non-hv
11376	0.442594249698479	non-hv
11496	0.447262965412598	non-hv
11563	0.449869665019648	non-hv
11661	0.453682449519511	non-hv
11705	0.455394311948022	non-hv
11785	0.458506789090768	non-hv
12538	0.487802980196864	non-hv
12665	0.492744037660973	non-hv
12750	0.496051044625141	non-hv
12954	0.503987861339143	non-hv
13054	0.507878457767576	non-hv
13827	0.537952768159359	non-hv
13869	0.5395868186593	non-hv
14279	0.555538264015874	non-hv
14280	0.555577169980158	non-hv
14306	0.55658872505155	non-hv
14374	0.559234330622885	non-hv
14512	0.564603353694121	non-hv
14592	0.567715830836867	non-hv
14953	0.581760883943509	non-hv
15076	0.58654631755048	non-hv
15588	0.606466171264055	non-hv
15814	0.615258919192312	non-hv
15837	0.616153756370852	non-hv
15856	0.616892969692254	non-hv
16062	0.624907598334825	non-hv
16343	0.63584017429872	non-hv
16775	0.652647550869548	non-hv
17086	0.664747305761973	non-hv
17130	0.666459168190484	non-hv
17152	0.667315099404739	non-hv
17386	0.676419095047271	non-hv
17388	0.676496906975839	non-hv
17548	0.682721861261331	non-hv
17851	0.694510368439482	non-hv
17893	0.696144418939423	non-hv
18053	0.702369373224915	non-hv
18592	0.723339687974166	non-hv
19010	0.739602381045014	non-hv
19198	0.746916702330467	non-hv
19596	0.762401276115629	non-hv
20207	0.786172820293351	non-hv
20240	0.787456717114734	non-hv
20292	0.789479827257519	non-hv
20435	0.795043380150177	non-hv
20540	0.799128506400031	non-hv
20695	0.805158930864102	non-hv
20722	0.806209391899778	non-hv
20943	0.814807610006614	non-hv
21014	0.817569933470801	non-hv
21950	0.853985916040929	non-hv
22015	0.85651480371941	non-hv
23230	0.903785550324865	non-hv
23295	0.906314438003346	non-hv
24780	0.964089794965568	non-hv
