# Supplementary material for: High allelic diversity in Arabidopsis NLRs is associated with distinct genomic features
Source: EMBO Rep. 2024 Mar 25;25(5):14. doi: 10.1038/s44319-024-00122-9 (PMC11093987; doi:10.1038/s44319-024-00122-9)
Supplement: Supplementary file 2 — Source data Fig. 2 [file 44319_2024_122_MOESM2_ESM.zip › Figure 2/2D-F/meth_rank.csv]

	norm_rank	set
495	0.0208184379862893	hv
522	0.0219539891491778	hv
2989	0.125709719476805	hv
3113	0.130924843335997	hv
3269	0.137485805610464	hv
3485	0.146570214913572	hv
3583	0.150691845060352	hv
4673	0.196534466080666	hv
5302	0.222988602430921	hv
5312	0.223409176935694	hv
5544	0.23316650544644	hv
6775	0.28493922698406	hv
7197	0.302687471085503	hv
7203	0.302939815788367	hv
7431	0.312528914497203	hv
7971	0.335239937754973	hv
8179	0.343987887454263	hv
9128	0.38390040795727	hv
9956	0.418723976952517	hv
10249	0.431046809942381	hv
10368	0.436051646549186	hv
10653	0.448038019935232	hv
11416	0.480127854649451	hv
11647	0.489843125709719	hv
11952	0.502670648105312	hv
12370	0.520250662404845	hv
12895	0.542330823905455	hv
17939	0.754468604113219	hv
19539	0.821760524876982	hv
20294	0.853513899987383	hv
20665	0.86911721411448	hv
469	0.0197249442738781	non-hv
535	0.0225007360053834	non-hv
3093	0.13008369432645	non-hv
4798	0.201791647390335	non-hv
4863	0.204525381671363	non-hv
4867	0.204693611473273	non-hv
5165	0.217226731715523	non-hv
5224	0.219708121293687	non-hv
5333	0.224292383395719	non-hv
5617	0.236236699331287	non-hv
5718	0.240484501829499	non-hv
5764	0.242419144551457	non-hv
7099	0.298565840938722	non-hv
7184	0.302140724229297	non-hv
7340	0.308701686503764	non-hv
7508	0.315767338183959	non-hv
7633	0.321024519493628	non-hv
7889	0.33179122681583	non-hv
7895	0.332043571518695	non-hv
7948	0.334272616393994	non-hv
8012	0.336964293224545	non-hv
8348	0.351095596584935	non-hv
8392	0.352946124405939	non-hv
8822	0.3710308281112	non-hv
8954	0.37658241157421	non-hv
9030	0.379778777810489	non-hv
9377	0.39437271312613	non-hv
9379	0.394456828027085	non-hv
9491	0.399167262480548	non-hv
10092	0.424443790217437	non-hv
10146	0.426714892543214	non-hv
10196	0.428817765067082	non-hv
10515	0.442234091769357	non-hv
10844	0.456070992976406	non-hv
11035	0.46410396601758	non-hv
11079	0.465954493838584	non-hv
11502	0.483744795390503	non-hv
11546	0.485595323211507	non-hv
11757	0.494469445262228	non-hv
12028	0.505867014341591	non-hv
12184	0.512427976616058	non-hv
12220	0.513942044833242	non-hv
12607	0.530218278167978	non-hv
13149	0.553013416326702	non-hv
13342	0.561130504268831	non-hv
13871	0.58337889557135	non-hv
13909	0.58497707868949	non-hv
13918	0.585355595743786	non-hv
14193	0.596921394625058	non-hv
14264	0.59990747360895	non-hv
14367	0.604239391008117	non-hv
14508	0.610169491525424	non-hv
14529	0.611052697985448	non-hv
14649	0.61609959204273	non-hv
14657	0.616436051646549	non-hv
14730	0.619506245531396	non-hv
14910	0.627076586617319	non-hv
14947	0.628632712284981	non-hv
14976	0.629852378348824	non-hv
15387	0.647137990495016	non-hv
15405	0.647895024603608	non-hv
15474	0.650796988686546	non-hv
15809	0.664886234596459	non-hv
15865	0.667241451823191	non-hv
16445	0.691634773100055	non-hv
16510	0.694368507381083	non-hv
16516	0.694620852083947	non-hv
16622	0.699078941834546	non-hv
16787	0.706018421163309	non-hv
17203	0.723514320561888	non-hv
17211	0.723850780165706	non-hv
17984	0.7563611893847	non-hv
18440	0.775539386802372	non-hv
18441	0.775581444252849	non-hv
18656	0.78462379610548	non-hv
19160	0.805820751146066	non-hv
19529	0.821339950372208	non-hv
19660	0.826849476384742	non-hv
19696	0.828363544601926	non-hv
19909	0.837321781553602	non-hv
20300	0.853766244690247	non-hv
20305	0.853976531942634	non-hv
20433	0.859359885603735	non-hv
20625	0.867434916095386	non-hv
20757	0.872986499558397	non-hv
21130	0.888673928586449	non-hv
21634	0.909870883627034	non-hv
21644	0.910291458131808	non-hv
21757	0.915043950035749	non-hv
22258	0.936114732724902	non-hv
22303	0.938007317996383	non-hv
22412	0.942591580098414	non-hv
22423	0.943054212053665	non-hv
23301	0.97998065357278	non-hv
23585	0.991924969508348	non-hv
23654	0.994826933591286	non-hv
