# Supplementary material for: High allelic diversity in Arabidopsis NLRs is associated with distinct genomic features
Source: EMBO Rep. 2024 Mar 25;25(5):14. doi: 10.1038/s44319-024-00122-9 (PMC11093987; doi:10.1038/s44319-024-00122-9)
Supplement: Supplementary file 2 — Source data Fig. 2 [file 44319_2024_122_MOESM2_ESM.zip › Figure 2/2D-F/README.txt]

# Figure 2D-F

Each rank file contains the: 
- actual rank of the NLR across the genome 
- the normalized rank 
- hv or non-hv classification. 

exp_rank is ranked by expression (2D), meth_rank is ranked by methylation (2E), and exp_rank is ranked by distance to TE (2F)
