# Supplementary material for: High allelic diversity in Arabidopsis NLRs is associated with distinct genomic features
Source: EMBO Rep. 2024 Mar 25;25(5):14. doi: 10.1038/s44319-024-00122-9 (PMC11093987; doi:10.1038/s44319-024-00122-9)
Supplement: Supplementary file 2 — Source data Fig. 2 [file 44319_2024_122_MOESM2_ESM.zip › Figure 2/2D-F/te_rank.csv]

	norm_rank	set
503	0.0201232197151544	hv
504	0.0201632261161786	hv
505	0.0202032325172028	hv
506	0.0202432389182269	hv
514	0.0205632901264202	hv
528	0.0211233797407585	hv
531	0.021243398943831	hv
857	0.0342854856777084	hv
1546	0.0618498959833573	hv
1551	0.0620499279884782	hv
1552	0.0620899343895023	hv
1907	0.0762922067530805	hv
2003	0.0801328212514002	hv
2006	0.0802528404544727	hv
2007	0.0802928468554969	hv
2585	0.103416546647464	hv
2619	0.104776764282285	hv
2630	0.105216834693551	hv
2711	0.108457353176508	hv
3211	0.12846055368859	hv
3401	0.136061769883181	hv
3609	0.144383101296207	hv
5730	0.229236677868459	hv
6536	0.261481837093935	hv
9949	0.398023683789406	hv
10083	0.403384541526644	hv
11534	0.461433829412706	hv
11839	0.473635781725076	hv
12295	0.491878700592095	hv
13325	0.533085293646984	hv
13492	0.539766362618019	hv
15225	0.609097455592895	hv
18802	0.752200352056329	hv
18857	0.754400704112658	hv
19113	0.764642342774844	hv
168	0.00672107537205953	non-hv
483	0.0193230916946711	non-hv
562	0.0224835973755801	non-hv
563	0.0225236037766043	non-hv
915	0.0366058569371099	non-hv
1839	0.0735717714834374	non-hv
2005	0.0802128340534485	non-hv
2026	0.081052968474956	non-hv
2027	0.0810929748759802	non-hv
2151	0.0860537686029765	non-hv
2652	0.106096975516083	non-hv
2657	0.106297007521203	non-hv
2658	0.106337013922228	non-hv
2659	0.106377020323252	non-hv
2695	0.107817250760122	non-hv
2721	0.10885741718675	non-hv
2868	0.114738358137302	non-hv
2907	0.116298607777244	non-hv
2927	0.117098735797728	non-hv
3065	0.122619619139062	non-hv
3230	0.129220675308049	non-hv
5291	0.211673867818851	non-hv
5635	0.225436069771163	non-hv
6572	0.262922067530805	non-hv
7499	0.300008001280205	non-hv
7534	0.301408225316051	non-hv
8175	0.32705232837254	non-hv
8354	0.334213474155865	non-hv
8857	0.354336693871019	non-hv
9055	0.362257961273804	non-hv
9076	0.363098095695311	non-hv
9152	0.366138582173148	non-hv
9259	0.370419267082733	non-hv
9314	0.372619619139062	non-hv
9537	0.381541046567451	non-hv
9670	0.386861897903665	non-hv
9846	0.393903024483917	non-hv
9897	0.39594335093615	non-hv
10224	0.409025444071051	non-hv
10438	0.417586813890222	non-hv
10454	0.418226916306609	non-hv
10692	0.42774843975036	non-hv
10857	0.434349495919347	non-hv
11618	0.464794367098736	non-hv
11644	0.465834533525364	non-hv
11968	0.478796607457193	non-hv
11978	0.479196671467435	non-hv
12176	0.487117938870219	non-hv
12750	0.510081613058089	non-hv
12997	0.519963194111058	non-hv
13062	0.522563610177628	non-hv
13460	0.538486157785246	non-hv
13728	0.549207873259722	non-hv
13798	0.552008321331413	non-hv
14360	0.574491918706993	non-hv
14526	0.581132981277004	non-hv
14655	0.586293807009121	non-hv
14657	0.58637381981117	non-hv
14894	0.595855336853897	non-hv
15162	0.606577052328373	non-hv
15465	0.618698991838694	non-hv
15719	0.628860617698832	non-hv
15747	0.629980796927508	non-hv
16063	0.642622819651144	non-hv
16528	0.66122579612738	non-hv
16766	0.670747319571131	non-hv
17413	0.696631461033765	non-hv
17573	0.703032485197632	non-hv
17705	0.708313330132821	non-hv
17784	0.71147383581373	non-hv
18013	0.720635301648264	non-hv
18173	0.72703632581213	non-hv
18491	0.739758361337814	non-hv
18638	0.745639302288366	non-hv
18923	0.757041126580253	non-hv
18945	0.757921267402784	non-hv
19132	0.765402464394303	non-hv
19219	0.768883021283405	non-hv
19421	0.776964314290286	non-hv
19787	0.79160665706513	non-hv
19907	0.79640742518803	non-hv
20086	0.803568570971355	non-hv
20479	0.819291086573852	non-hv
20908	0.836453832613218	non-hv
20912	0.836613858217315	non-hv
21073	0.843054888782205	non-hv
21399	0.856096975516083	non-hv
21678	0.867258761401824	non-hv
21731	0.869379100656105	non-hv
22119	0.884901584253481	non-hv
22128	0.885261641862698	non-hv
22200	0.888142102736438	non-hv
22275	0.89114258281325	non-hv
22991	0.919787165946551	non-hv
23007	0.920427268362938	non-hv
23081	0.923387742038726	non-hv
24506	0.98039686349816	non-hv
