# Supplementary material for: High allelic diversity in Arabidopsis NLRs is associated with distinct genomic features
Source: EMBO Rep. 2024 Mar 25;25(5):14. doi: 10.1038/s44319-024-00122-9 (PMC11093987; doi:10.1038/s44319-024-00122-9)
Supplement: Supplementary file 3 — Source data Fig. 3 [file 44319_2024_122_MOESM3_ESM.zip]

Archive with 10 entries (8 files):
- Figure 3/3A/
- Figure 3/3A/NLR_feature_by_strata.csv
- Figure 3/3A/README
- Figure 3/3B/
- Figure 3/3B/col0_phyloXML_tree.txt
- Figure 3/3B/itol_HV.xlsx
- Figure 3/3B/itol_meth.xlsx
- Figure 3/3B/itol_te_500.xlsx
- Figure 3/3B/itol_tpm.xlsx
- Figure 3/3B/README.txt
