# Supplementary material for: High allelic diversity in Arabidopsis NLRs is associated with distinct genomic features
Source: EMBO Rep. 2024 Mar 25;25(5):14. doi: 10.1038/s44319-024-00122-9 (PMC11093987; doi:10.1038/s44319-024-00122-9)
Supplement: Supplementary file 3 — Source data Fig. 3 [file 44319_2024_122_MOESM3_ESM.zip › Figure 3/3A/NLR_feature_by_strata.csv]

	Gene	chr	start	end	strand	te_dist	meth_percentage	log2_TPM	cluster_type	distance_front	distance_back	cluster	whyCluster	Nterm	Clade	HV	D	PiN	PiS	Pi	PiNPiS	common_name	clustered	Mutation.Probability.Score	domain
1	AT1G10920	Chr1	3644420	3647768	-	14.016	10.7738095238095	3.91133722331941	singleton	NA	493179	singleton	NA	C	Int14642_297_534_R_55	non-hv	-2.4587899062007	0.00095948797728282	0.00145877435813953	0.00232100754898786	0.657735702529428	LOV1	singleton	2.68e-05	CNL
2	AT1G12210	Chr1	4140948	4143605	+	3.6	13.8379329004329	2.43799245238891	major	493179	966	RPS5	distance	C	Int7973_410_444_L_50	non-hv	-0.793204854742072	0.00876893134773602	0.027233019843258	0.0234041850229786	0.321996289732331	RFL1	clustered	2.4e-05	CNL
3	AT1G12220	Chr1	4144572	4147911	+	7.224	39.3649466475553	3.80341007542409	major	966	26963	RPS5	distance	C	Int7973_410_712_R_35	non-hv	-2.69762433178668	0.00087355895861179	0.0018847381465147	0.00501295872448778	0.463490888762025	RPS5	clustered	2.72e-05	CNL
4	AT1G12280	Chr1	4174875	4177559	-	4.338	32.5366762866763	4.09414641644378	major	26963	799	RPS5	distance	C	Int7973_410_445_R_57	non-hv	-1.92399766498812	0.00103546369146938	0.00408071760847054	0.00322266829782824	0.253745490577446	SUMM2	clustered	2.66e-05	CNL
5	AT1G12290	Chr1	4178359	4182593	-	7.822	45.4123263888889	2.08587199814869	major	799	1278723	RPS5	distance	C	Int7764_78_107_L_57	non-hv	-1.8741862848397	0.00214800118033719	0.00064526484751213	0.00405742231936007	3.32886750087035	NA	clustered	1.7e-05	CNL
6	AT1G15890	Chr1	5461317	5464223	+	9.239	9.1268532095145	2.91727570720393	singleton	1278723	588712	singleton	NA	C	Int8443_258_447_R_7	non-hv	0.345135750070441	0.00092063370286543	0.00253519851509837	0.00127622238175002	0.363140676117707	NA	singleton	3.5e-05	CNL
7	AT1G17600	Chr1	6052936	6056664	-	17.893	6.83707218707219	3.2954099486411	major	588712	230	SOC3	distance	T	Int9156_236_260_R_54	non-hv	-2.39333043786727	0.00036358704843499	0.00220352371744592	0.0018215521326671	0.165002557293288	SOC3	clustered	1.69e-05	TNL
8	AT1G27170	Chr1	9433488	9439417	+	1.066	1.40635802869242	1.11576840252982	minor	3372820	441	cAT1G27170	distance	T	Int12855_119_157_R_61	non-hv	-1.86537013459093	0.00249493259954756	0.00780913749593723	0.00529142748263131	0.319488880922582	NA	clustered	1.89e-05	TNL
9	AT1G27180	Chr1	9439859	9446106	+	0	10.9400109299303	1.80012918716439	minor	441	1842345	cAT1G27170	distance	T	Int12855_119_157_L_37	non-hv	0.587341964264689	0.00115784877776482	0.00139794302668954	0.00748607478533382	0.828251763955441	NA	clustered	1.81e-05	TNL
10	AT1G31540	Chr1	11288452	11293753	-	0.34	3.31227106227106	5.12096912016367	singleton	1842345	875014	singleton	NA	T	Int11247_267_326_R_108_147_L_56	hv	-0.520513221547307	0.00988882680536689	0.0233414088914383	0.0334153544015051	0.423660236250526	RPP9	singleton	5.87e-05	TNL
11	AT1G50180	Chr1	18584235	18587136	+	3.933	8.585356513164	2.93031647194442	minor	2311436	13841	cAT1G50180	distance	C	Int14599_43	non-hv	-1.23766900354151	0.00543951044405978	0.0147992676282792	0.0111810818168676	0.367552677651812	NA	clustered	1.88e-05	CNL
12	AT1G51480	Chr1	19090847	19094306	-	3.599	4.57478005865103	0.0406298261414044	singleton	489129	519168	singleton	NA	C	Int8443_258_293_R_59	non-hv	-1.82477794484817	0.0100400638234121	0.0256335194034874	0.0124678769505102	0.391677149960383	NA	singleton	4.01e-05	CNL
13	AT1G53350	Chr1	19903899	19907515	+	1.35	4.03846830676099	3.89480006744153	singleton	289102	1260073	singleton	NA	C	Int14642_297_350_L_58	non-hv	-1.99318582100479	0.00374185071167967	0.0030736951101548	0.0101434533418868	1.21737862005813	NA	singleton	3.22e-05	CNL
14	AT1G56510	Chr1	21167589	21173632	+	0	2.62010891000253	4.95422237820864	major	1260073	1031	B1_ADR2-WRR4	distance	T	Int9983_190_236_R_49	non-hv	-1.99597067327745	0.00765631087511293	0.0212149278995898	0.0173589109956783	0.360892618223839	WRR4	clustered	4.25e-05	TNL
15	AT1G56520	Chr1	21174664	21178974	-	1.023	1.74892125134844	3.97534522792677	major	1031	2689	B1_ADR2-WRR4	distance	T	Int9983_190_313_R_24	non-hv	-2.23344135817936	0.00481530553398067	0.00776821635148804	0.0144099528091847	0.619872737331559	NA	clustered	4.03e-05	TNL
16	AT1G56540	Chr1	21181664	21185306	+	1.522	1.31310174342961	1.98861248307855	major	2689	165984	B1_ADR2-WRR4	distance	T	Int9983_190_234_L_53	non-hv	-2.28414969486836	0.00619080554326129	0.0226778153069382	0.0194352440708888	0.27298950359505	NA	clustered	4.21e-05	TNL
17	AT1G58390	Chr1	21690962	21694447	-	6.13	40.4761904761905	0.392689979371404	major	336650	1717	DM6_RPP7	distance	C	Int15041_179_310_R_37	non-hv	-0.411259079284318	0.0255901378936056	0.07333617949814	0.0480426880765629	0.348942882881629	NA	clustered	7.17e-05	CNL
18	AT1G58400	Chr1	21696165	21699118	-	1.459	0	0.149356401955711	major	1717	2066	DM6_RPP7	distance	C	Int15041_179_288_R_23	non-hv	0.0310160866523524	0.0105825156763036	0.0350077079401595	0.0210015036723112	0.302291018149284	NA	clustered	4.18e-05	CNL
19	AT1G58410	Chr1	21701185	21704255	-	0.504	3.54695278140254	0.209423232531099	major	2066	42098	DM6_RPP7	distance	C	Int15041_179_255_R_34	non-hv	-2.02249365903882	0.00774704981533161	0.016330762176079	0.00915310290953642	0.474383848824849	NA	clustered	4.51e-05	CNL
20	AT1G58602	Chr1	21746354	21765705	+	0	31.8848512598513	5.6705681936554	major	42098	14479	DM6_RPP7	distance	C	Int15041_179_310_L_75	hv	0.194330576461897	0.025812749041525	0.0573337606512625	0.0746946205766701	0.450219011422141	RPP7	clustered	2.74e-05	CNL
21	AT1G58807	Chr1	21780185	21784314	+	0	NA	NA	major	14479	7468	DM6_RPP7	distance	C	Int15041_179_310_L_75	hv	0.194330576461897	0.025812749041525	0.0573337606512625	0.0746946205766701	0.450219011422141	NA	clustered	4.24e-05	CNL
22	AT1G58848	Chr1	21791783	21797050	+	0	NA	NA	major	7468	19392	DM6_RPP7	distance	C	Int15041_179_310_L_75	hv	0.194330576461897	0.025812749041525	0.0573337606512625	0.0746946205766701	0.450219011422141	NA	clustered	6.13e-05	CNL
23	AT1G59124	Chr1	21816443	21820572	+	0	NA	NA	major	19392	7460	DM6_RPP7	distance	C	Int15041_179_310_L_75	hv	0.194330576461897	0.025812749041525	0.0573337606512625	0.0746946205766701	0.450219011422141	NA	clustered	3.93e-05	CNL
24	AT1G59218	Chr1	21828033	21832708	+	0.242	NA	NA	major	7460	69575	singleton	distance	C	Int15041_179_310_L_75	hv	0.194330576461897	0.025812749041525	0.0573337606512625	0.0746946205766701	0.450219011422141	NA	singleton	6.16e-05	CNL
25	AT1G59620	Chr1	21902284	21905685	+	5.989	0.134408602150538	4.71553504812535	singleton	69575	87895	singleton	NA	C	Int14979_63_105_L_46	non-hv	-1.98351670949929	0.00267635942783766	0.00503388189738682	0.00653295579386999	0.531669094029998	CW9	singleton	3.3e-05	CNL
26	AT1G59780	Chr1	21993581	21997691	-	0	1.32575757575758	0	singleton	87895	553640	singleton	NA	C	Int14939_40_64_L_31	hv	0.155905266202016	0.0263321119885483	0.0585460447273637	0.0746063031023463	0.449767565190291	NA	singleton	3.13e-05	CNL
27	AT1G61180	Chr1	22551332	22554649	+	0	1.76358826358826	3.73949930115063	major	553640	2952	B3	distance	C	Int7973_410_504_R_207	hv	-0.896726738778918	0.00791368369614109	0.0354937579988157	0.0575847344474118	0.222959870758265	NA	clustered	3.45e-05	CNL
28	AT1G61190	Chr1	22557602	22560687	+	1.849	0	5.62892938765323	major	2952	46778	B3	distance	C	Int7973_410_504_R_207	hv	-0.896726738778918	0.00791368369614109	0.0354937579988157	0.0575847344474118	0.222959870758265	RPP39	clustered	3.78e-05	CNL
29	AT1G61300	Chr1	22607466	22610273	-	0	2.47110239297739	5.44922275343925	major	46778	2789	B3	distance	C	Int7973_410_504_R_207	hv	-0.896726738778918	0.00791368369614109	0.0354937579988157	0.0575847344474118	0.222959870758265	NA	clustered	3.72e-05	CNL
30	AT1G61310	Chr1	22613063	22615943	-	0.046	6.21933621933622	2.57316989982412	major	2789	569968	B3	distance	C	Int7973_410_504_R_207	hv	-0.896726738778918	0.00791368369614109	0.0354937579988157	0.0575847344474118	0.222959870758265	NA	clustered	2.77e-05	CNL
31	AT1G62630	Chr1	23185912	23188593	+	2.869	0	4.78003035764987	singleton	569968	306341	singleton	NA	C	Int7765_208_274_R_142	hv	-0.302388799163383	0.0219486491934909	0.0517120605557677	0.0778550063935886	0.424439656002895	NA	singleton	4.04e-05	CNL
32	AT1G63350	Chr1	23494935	23497631	-	11.96	0	3.11109865190235	minor	306341	1883	cAT1G63350	distance	C	Int7765_208_251_L_43	non-hv	0.164277757171229	0.0104608515388291	0.0210923983797424	0.0283748884969152	0.495953629857282	NA	clustered	4.88e-05	CNL
33	AT1G63360	Chr1	23499515	23502169	-	7.422	0.193798449612404	5.08916373897505	minor	1883	139600	cAT1G63350	distance	C	Int7765_208_274_R_142	hv	-0.302388799163383	0.0219486491934909	0.0517120605557677	0.0778550063935886	0.424439656002895	NA	clustered	4.66e-05	CNL
34	AT1G63730	Chr1	23641770	23645132	+	6.479	2.69756838905775	1.72213497265246	major	139600	296	B4_RLM1	distance	T	Int9457_231_249_L_57	non-hv	-2.59910459388731	0.00320985201458506	0.0102108524743635	0.00976750839969861	0.314356908264425	NA	clustered	3.57e-05	TNL
35	AT1G63740	Chr1	23645429	23648973	+	2.638	20.2264641488779	2.62773245807795	major	296	1874	B4_RLM1	distance	T	Int9457_231_369_R_54	non-hv	-2.41116497886449	0.00228346748520409	0.00459169406573538	0.00758190523987173	0.497303925852556	NA	clustered	2.6e-05	TNL
36	AT1G63750	Chr1	23650848	23655363	+	0	0.418852569276298	3.18217299784904	major	1874	46120	B4_RLM1	distance	T	Int9399_59	non-hv	-2.3735860275012	0.0023283194822404	0.00707550444836137	0.00531184048762118	0.329067630334063	NA	clustered	2.79e-05	TNL
37	AT1G63870	Chr1	23707131	23711901	-	0	1.78456837280367	0	major	1125	374	B4_RLM1	distance	T	Int9687_297_427_R_29	non-hv	-0.604542823148719	0.0115415688839298	0.0215416997639969	0.0232206899530045	0.535778003146224	NA	clustered	3.35e-05	TNL
38	AT1G63880	Chr1	23712276	23716124	-	0.874	1.49882903981265	5.87390909417278	major	374	63824	B4_RLM1	distance	T	Int9687_297_380_R_42	non-hv	-0.646282649610431	0.00961361794617095	0.0324823187999089	0.0334138443671757	0.295964644808483	NA	clustered	3.76e-05	TNL
39	AT1G64070	Chr1	23779949	23783449	+	9.95	0.406504065040651	0.0688395770884518	major	63824	711228	singleton	distance	T	Int9687_297_319_L_40	non-hv	-1.85283785688958	0.00258023518445146	0.00310820747601081	0.00500062941862023	0.830136084661578	RLM1	singleton	3.5e-05	TNL
40	AT1G65850	Chr1	24494678	24498542	+	0.014	8.2967032967033	0.0537070823628486	singleton	711228	103603	singleton	NA	T	Int12432_284_469_R_57	non-hv	-2.25954966495997	0.00329037565122005	0.00458479137960157	0.00786791280811028	0.717671836903949	HRG1	singleton	4.64e-05	TNL
41	AT1G69550	Chr1	26148021	26153555	-	7.48	0.11500547645126	4.18790815359636	singleton	1543257	1255681	singleton	NA	T	Int12194_239_349_R_60	hv	0.346714380291539	0.0157365728749925	0.0563892403701957	0.0794360519969934	0.279070488832298	NA	singleton	4.05e-05	TNL
42	AT1G72840	Chr1	27409237	27413851	-	8.777	1.98555555555556	1.95897330043145	major	1255681	119	B5	distance	T	Int9156_236_337_R_19	non-hv	-0.629079266969511	0.0010703733843593	0.00180061804997958	0.00162315523115714	0.594447769959564	NA	clustered	8.09e-06	TNL
43	AT1G72860	Chr1	27416228	27420778	-	7.937	5.82790034597264	0.180132133356563	major	1054	244	B5	distance	T	Int9156_236_262_R_22	non-hv	-2.37592210197451	0.00626474082179586	0.0166161235829307	0.0162699758856818	0.377027818222986	NA	clustered	2.64e-05	TNL
44	AT2G14080	Chr2	5925186	5929600	+	0	0.163934426229508	4.65630561314352	singleton	NA	1378476	singleton	NA	T	Int12133_61	hv	0.150441216663937	0.0185064055074709	0.038239769689497	0.0404945781709465	0.483957033678314	RPP28	singleton	5.96e-05	TNL
45	AT2G16870	Chr2	7308077	7311686	-	0.034	9.83835978835979	2.52094209440651	singleton	1378476	99148	singleton	NA	T	Int9687_297_321_R_58	non-hv	-1.82727770739068	0.00377822267194155	0.0109992438512666	0.00623330375776823	0.343498400711108	NA	singleton	3.69e-05	TNL
46	AT2G17060	Chr2	7422411	7426877	+	0	2.27239931785386	0.202246796609766	minor	6800	NA	singleton	distance	T	Int13950_57	non-hv	-1.83456021262556	0.00438492181770163	0.00677548279005341	0.00669975760401069	0.64717481448537	NA	singleton	3.76e-05	TNL
47	AT3G04220	Chr3	1109118	1112188	-	5.815	7.75799675470728	1.13383571978687	minor	1048	1113763	cAT3G04210	distance	T	Int12194_239_408_R_54	non-hv	-2.21067570355089	0.00242308337832493	0.00352611812159703	0.00336329096759968	0.687181567595212	NA	clustered	4.09e-05	TNL
48	AT3G14470	Chr3	4857940	4861247	+	0.197	29.5547771974402	3.08683874095605	minor	1675	459888	cAT3G14460	distance	C	Int15268_115_157_L_57	non-hv	1.0665938622028	0.00453159386509294	0.022220490865925	0.0116534836282498	0.203937612919348	NA	clustered	1.16e-05	CNL
49	AT3G25510	Chr3	9260838	9268797	-	1.256	9.68663733609386	1.81091421934586	singleton	3938461	6775889	singleton	NA	T	Int11708_423_520_R_59	non-hv	-0.504931709796151	0.00307400955212007	0.011005195800071	0.0130755871279165	0.27932347665275	NA	singleton	3.97e-05	TNL
50	AT3G44400	Chr3	16044687	16049701	-	0.062	4.42689255189255	2.7046738850307	major	6775889	40862	DM2_RPP1	distance + similarity	T	Int11708_423_513_L_319	hv	-0.412293874554026	0.0249039295286882	0.0619809107272931	0.0815950466591422	0.401799993521584	NA	clustered	4.09e-05	TNL
51	AT3G44480	Chr3	16090564	16096359	-	0	3.05077805077805	4.94057626748914	major	40862	99595	DM2_RPP1	distance + similarity	T	Int11708_423_513_L_319	hv	-0.412293874554026	0.0249039295286882	0.0619809107272931	0.0815950466591422	0.401799993521584	RPP1	clustered	2.72e-05	TNL
52	AT3G44630	Chr3	16195955	16201225	+	0	0.138888888888889	5.09515374828377	major	99595	15719	DM2_RPP1	distance + similarity	T	Int11708_423_513_L_319	hv	-0.412293874554026	0.0249039295286882	0.0619809107272931	0.0815950466591422	0.401799993521584	NA	clustered	2.93e-05	TNL
53	AT3G44670	Chr3	16216945	16221617	+	0	0.208333333333333	5.50795471042432	major	15719	908749	DM2_RPP1	distance + similarity	T	Int11708_423_513_L_319	hv	-0.412293874554026	0.0249039295286882	0.0619809107272931	0.0815950466591422	0.401799993521584	NA	clustered	3.32e-05	TNL
54	AT3G46530	Chr3	17130367	17133338	-	7.8	3.41438703140831	6.28278882204631	major	908749	73150	singleton	distance + similarity	C	Int14387_212_343_R_44	hv	0.705990181500871	0.00720055683697861	0.0273496613799096	0.0435246013316006	0.26327773265478	RPP13	singleton	6.83e-05	CNL
55	AT3G46710	Chr3	17206489	17209032	-	0.023	5.12305632480265	0	major	73150	4036	RPP13	distance + similarity	C	Int14387_212_251_L_60	non-hv	-1.9251006802262	0.00302445144645515	0.0135972629650266	0.00986916412468145	0.222430900559496	NA	clustered	4.16e-05	CNL
56	AT3G46730	Chr3	17213069	17215612	-	2.168	7.74421616634731	0.0570111017324516	major	4036	1720061	RPP13	distance + similarity	C	Int14387_212_253_R_34	non-hv	1.26947256458026	0.00971281227266014	0.0241848237461777	0.0197935291273146	0.40160773444525	NA	clustered	3.35e-05	CNL
57	AT3G50950	Chr3	18935674	18938799	+	2.851	47.0612827343597	7.15423199363464	singleton	1720061	183008	singleton	NA	C	Int14328_59	non-hv	-1.62787090543922	0.00194022470307516	0.0092484257299501	0.00616927226491491	0.209789726352231	ZAR1	singleton	1.84e-05	CNL
58	AT3G51560	Chr3	19121808	19125913	-	7.588	2.62154070275089	0	major	183008	444	LCD9	distance	T	Int12974_336_352_L_58	non-hv	-2.56298187683241	0.00282784071439754	0.00331956965483591	0.00726329320633508	0.851869672407077	NA	clustered	1.97e-05	TNL
59	AT3G51570	Chr3	19126358	19130456	+	3.045	10.7410935838355	0.01290914068116	major	444	NA	LCD9	distance	T	Int13455_56	non-hv	-2.51364852158101	0.00203962853797005	0.0043676993397671	0.00466548470203335	0.466980068751438	NA	clustered	2.01e-05	TNL
60	AT4G08450	Chr4	5365610	5371101	+	0	15.5743243243243	0.0489623562378493	singleton	NA	569084	singleton	NA	T	Int11003_58	non-hv	-1.66342689740262	0.00157644672352727	0.00438847573172981	0.00604508743955252	0.359224209018442	NA	singleton	5.38e-05	TNL
61	AT4G09430	Chr4	5970932	5975375	+	0.012	13.5097789115646	0.18859345456971	minor	7140	659403	singleton	distance	T	Int9156_236_355_R_32	non-hv	-2.39219942723195	0.00100132572525792	0.00213417475294927	0.00680128252102494	0.469186379360061	NA	singleton	3.76e-05	TNL
62	AT4G10780	Chr4	6634779	6637457	-	0.958	1.70940170940171	0.226581240147304	singleton	659403	173669	singleton	NA	C	Int7764_78_107_R_21	non-hv	-0.567402022854348	0.00241098126623597	0.00587224132194823	0.00338125523310708	0.4105725793701	NA	singleton	3.78e-05	CNL
63	AT4G11170	Chr4	6811127	6817130	+	0	1.33095238095238	0.179912471484766	singleton	173669	380080	singleton	NA	T	Int10580_55	hv	-0.134337352086769	0.00959438311550947	0.00939407607878654	0.0278717796854598	1.02132269688291	NA	singleton	4.25e-05	TNL
64	AT4G12010	Chr4	7197211	7201393	-	0.938	13.3320489034775	3.15202490994366	major	380080	262	DSC1	distance	T	Int13393_57	non-hv	-0.448507045032977	0.00880085925087366	0.058293003115397	0.02566506713329	0.150976254104656	DSC1	clustered	2.26e-05	TNL
65	AT4G14370	Chr4	8279641	8283263	-	8.96	9.29125138427464	1.49296469600023	singleton	1069992	1205202	singleton	NA	T	Int9457_231_264_R_50	non-hv	-0.434815561466849	0.00783285500584428	0.0309572306916263	0.0243772389671385	0.253021824977484	NA	singleton	5.58e-05	TNL
66	AT4G16860	Chr4	9488466	9495816	-	0	25.3957830787099	4.40611705050941	major	1205202	4689	DM8_RPP4-5	distance	T	Int10637_304_324_R_203	hv	0.380293401805028	0.0215759909316587	0.0441276996046283	0.0965305872741218	0.488944384705603	RPP4	clustered	0.000111048	TNL
67	AT4G16890	Chr4	9500506	9505455	-	1.156	18.1987050306016	6.26383704276362	major	4689	6403	DM8_RPP4-5	distance	T	Int10637_304_324_R_203	hv	0.380293401805028	0.0215759909316587	0.0441276996046283	0.0965305872741218	0.488944384705603	SNC1	clustered	4.66e-05	TNL
68	AT4G16900	Chr4	9511859	9516541	-	0	5.31297134238311	3.33163594810856	major	6403	2631	DM8_RPP4-5	distance	T	Int10637_304_324_L_31	non-hv	-1.55242916238197	0.00508442478278304	0.0124695247226425	0.0175150860399759	0.40774808149268	NA	clustered	6.58e-05	TNL
69	AT4G16920	Chr4	9519173	9525691	-	0	3.65452448785782	0.677613195005239	major	2631	3872	DM8_RPP4-5	distance	T	Int10637_304_324_R_203	hv	0.380293401805028	0.0215759909316587	0.0441276996046283	0.0965305872741218	0.488944384705603	NA	clustered	5.54e-05	TNL
70	AT4G16940	Chr4	9533149	9537604	-	2.225	1.1038961038961	0.786588562238553	major	3033	1193	DM8_RPP4-5	distance	T	Int10637_304_324_R_203	hv	0.380293401805028	0.0215759909316587	0.0441276996046283	0.0965305872741218	0.488944384705603	NA	clustered	3.1e-05	TNL
71	AT4G16950	Chr4	9538798	9544467	-	2.775	5.03571428571429	5.18532641268983	major	1193	1875	DM8_RPP4-5	distance	T	Int10637_304_324_R_203	hv	0.380293401805028	0.0215759909316587	0.0441276996046283	0.0965305872741218	0.488944384705603	RPP5	clustered	5.17e-05	TNL
72	AT4G16960	Chr4	9546343	9551007	-	0	4.6982646982647	1.97354709641269	major	1875	9127	DM8_RPP4-5	distance	T	Int10637_304_324_R_203	hv	0.380293401805028	0.0215759909316587	0.0441276996046283	0.0965305872741218	0.488944384705603	NA	clustered	2.93e-05	TNL
73	AT4G19510	Chr4	10633685	10639001	+	0	18.3688071188071	4.81882346970761	major	2114	267	RPP2	distance	T	Int13311_83_102_R_19	non-hv	-1.80700452497085	0.0019442026962675	0.00384165237712028	0.00436336739191144	0.506085013794216	RPP2B	clustered	2.67e-05	TNL
74	AT4G19530	Chr4	10651744	10657282	+	0	0.659722222222222	5.90874119624214	major	4664	2567055	RPP2	distance	T	Int13629_56_82_R_30	non-hv	-1.87156025670749	0.0030824166245249	0.01251888671871	0.00736676738684833	0.246221304959818	NA	clustered	2.18e-05	TNL
75	AT4G26090	Chr4	13224338	13227872	+	1.121	NA	3.90488250809883	singleton	-3285	393104	singleton	overlap	C	Int8845_63	non-hv	-2.01833910751637	0.00307676232820042	0.0105670581014275	0.00751653767528715	0.291165459550638	RPS2	singleton	1.86e-05	CNL
76	AT4G27190	Chr4	13620977	13623934	-	0.497	9.7691637630662	0	minor	393104	10018	cAT4G27190	distance	C	Int8908_92_112_L_24	non-hv	-0.070835695154388	0.00250210593916536	0.0131800206585125	0.00558267353676756	0.189840820738725	NA	clustered	3.29e-05	CNL
77	AT4G27220	Chr4	13633953	13636712	-	1.905	3.25865299823633	0.398893236555449	minor	10018	2413743	cAT4G27190	distance	C	Int8908_92_114_R_28	non-hv	-0.552485462357843	0.0044898882811322	0.00888460605315189	0.00799471481539689	0.505355921722536	NA	clustered	2.11e-05	CNL
78	AT4G33300	Chr4	16050456	16056526	-	0	14.3060697830435	5.29024573475233	singleton	2413743	1042429	singleton	NA	C	Int14174_152_193_L_60	non-hv	0.500452095282249	0.00193235554561744	0.0150907618361751	0.00703707210666779	0.128048906118527	ADR1-L1	singleton	2.93e-05	CNL
79	AT4G36150	Chr4	17104719	17108711	+	31.039	0.494281045751634	3.07462648474645	minor	239	NA	cAT4G36140	distance	T	Int13787_62	non-hv	-1.08790834911529	0.0108260856767757	0.054989585305824	0.0311807833222055	0.196875201305239	NA	clustered	1.65e-05	TNL
80	AT5G04720	Chr5	1360712	1363884	+	7.036	11.7422787785691	4.864409292406	singleton	NA	233860	singleton	NA	C	Int14174_152_193_R_60	non-hv	-1.69585844482728	0.00215016506745389	0.00061218426051902	0.00251503276521597	3.51228413750942	ADR1-L2	singleton	3.17e-05	CNL
81	AT5G05400	Chr5	1597745	1600369	-	10.843	35.1839190901691	0.687781547953288	singleton	233860	1987608	singleton	NA	C	Int8760_26_29_R_22	non-hv	-0.108959779118982	0.00443944339538819	0.00926119462979467	0.0170235892066241	0.479359690930782	NA	singleton	2.66e-05	CNL
82	AT5G11250	Chr5	3587978	3591960	-	4.36	15.5913476501712	3.67817758195446	singleton	1987608	2231038	singleton	NA	T	Int12194_239_292_R_56	non-hv	-0.155368363797659	0.0185937874091315	0.0500330765011223	0.040552249075591	0.371629903844	NA	singleton	2.58e-05	TNL
83	AT5G17680	Chr5	5822999	5827153	+	2.067	11.8715790914067	0.259843674134984	singleton	2231038	81720	singleton	NA	T	Int9102_54	non-hv	-2.1054165374071	0.0046082786378904	0.00994989114680333	0.00924438327087113	0.463148648552897	NA	singleton	1.4e-05	TNL
84	AT5G17880	Chr5	5908874	5913099	-	0.868	1.57358156028369	4.01676161293984	major	81720	3870	CHS3	distance	T	Int13684_55_74_R_32	non-hv	0.0213356415144252	0.00233254808416312	0.00850110382549817	0.00831641370687014	0.274381789946723	CSA1	clustered	2.49e-05	TNL
85	AT5G17890	Chr5	5916970	5923355	+	0.009	4.09134636407364	4.10585082284007	major	3870	25643	CHS3	distance	T	Int12974_336_392_R_32	non-hv	-1.65070153907998	0.00479001351953604	0.0100788330579714	0.00882788806175902	0.475254773244566	CHS3	clustered	2.1e-05	TNL
86	AT5G17970	Chr5	5948999	5951619	-	17.393	8.90033577533578	0	major	25643	122449	CHS3	distance	T	Int11514_34	non-hv	-2.5477844176246	0.00063946881868687	0.00129228335012845	0.0016152806712579	0.494836382921213	NA	clustered	2.83e-05	TNL
87	AT5G18350	Chr5	6074069	6078569	-	0.232	7.67961411525768	0.209308984388943	minor	122449	1479	cAT5G18350	distance	T	Int12730_93_111_R_29	non-hv	0.0118651971950442	0.00984042996648486	0.0132411161459597	0.0152351397864606	0.743172241524932	NA	clustered	2.35e-05	TNL
88	AT5G18360	Chr5	6080049	6083027	-	6.212	25.9891769450593	2.04751358045689	minor	1479	2008	cAT5G18350	distance	T	Int11547_65_120_L_59	non-hv	-0.403926703726574	0.00414565523232716	0.0145784070646441	0.0118013394166598	0.284369562047785	NA	clustered	2.55e-05	TNL
89	AT5G18370	Chr5	6085036	6088926	-	11.199	8.86715797430083	1.9007984545363	minor	2008	1452344	cAT5G18350	distance	T	Int12730_93_110_L_63	non-hv	-2.29540409028381	0.00317198025043569	0.0107138459351614	0.00685380476369294	0.296063642284205	DSC2	clustered	1.93e-05	TNL
90	AT5G22690	Chr5	7541271	7545182	+	8.212	20.218740981241	2.48773072008231	singleton	1452344	6122503	singleton	NA	T	Int10942_60	non-hv	-2.73784803514619	0.00113057325632438	0.00187737615640727	0.00401143650291047	0.602209233597573	NA	singleton	2.78e-05	TNL
91	AT5G35450	Chr5	13667686	13671184	+	1.339	31.5702619140119	2.59523538998145	major	6122503	896437	singleton	similarity	C	Int14642_297_369_R_46	non-hv	-2.08817465428902	0.00374633968168965	0.00502617801047188	0.00470711182453389	0.745365499169403	NA	singleton	3.8e-05	CNL
92	AT5G36930	Chr5	14567622	14572630	-	0.812	39.3973996525017	4.54439291234705	singleton	896437	747876	singleton	NA	T	Int9086_14	non-hv	-0.748312769910335	0.00121182743577309	0.00407719488991634	0.00214634656124018	0.297220875747236	NA	singleton	2.8e-05	TNL
93	AT5G38340	Chr5	15320507	15324061	+	3.503	3.17245171160834	0.530402255505376	minor	747876	1769	cAT5G38340	distance	T	Int12432_284_358_R_53	non-hv	-1.69376130633105	0.00405151056358633	0.017677468068646	0.0148102667141896	0.229190659423244	NA	clustered	4.48e-05	TNL
94	AT5G38350	Chr5	15328659	15331528	+	0.032	0.528455284552845	0.128556246737057	minor	1670	223627	cAT5G38340	distance	T	Int12432_284_410_R_59	hv	0.852716107375533	0.0141480776229655	0.055385671015308	0.0557289876057461	0.255446532715207	NA	clustered	4.51e-05	TNL
95	AT5G38850	Chr5	15555156	15558732	+	3.007	4.8125	3.5448616297351	singleton	223627	483186	singleton	NA	T	Int10172_376_435_R_60	non-hv	-2.19933196864557	0.00328520217562199	0.00552522371270693	0.00945514976651227	0.594582653380472	NA	singleton	4.14e-05	TNL
96	AT5G40100	Chr5	16043929	16047355	+	1.134	23.5306049091096	0.0859320662121851	minor	434	348151	cAT5G40090	distance	T	Int9156_236_260_L_56	non-hv	-1.91436453880504	0.0022656253259123	0.00917974925685059	0.00503612757833217	0.24680688573509	NA	clustered	1.04e-05	TNL
97	AT5G40910	Chr5	16395507	16399129	+	4.174	45.8803817957992	4.93245009627934	major	348151	1524	DM1_SSI4	distance + similarity	T	Int10172_376_423_L_90_128_R_49	non-hv	-2.41183403853186	0.00161692231020537	0.00603083929984459	0.00656440792787478	0.268109002713277	NA	clustered	-9.28e-06	TNL
98	AT5G41540	Chr5	16612659	16616063	-	6.659	1.71171171171171	0	major	208333	1168	DM1_SSI4	distance + similarity	T	Int10172_376_624_R_44	non-hv	-2.41365231392489	0.00145820035313429	0.00111937391476718	0.00265959206316388	1.30269281238127	NA	clustered	2.72e-05	TNL
99	AT5G41550	Chr5	16617232	16620785	-	2.064	0.42008917008917	1.07897274207997	major	1168	67840	DM1_SSI4	distance + similarity	T	Int10172_376_423_R_43	non-hv	-2.0111797478886	0.0109512091772103	0.0280892417944907	0.023647058205367	0.389872010691233	NA	clustered	3.16e-05	TNL
100	AT5G41740	Chr5	16688626	16693119	+	3.973	0.381944444444444	4.47556743940462	major	67840	789	singleton	distance + similarity	T	Int10172_376_495_R_128	hv	-0.280443330930257	0.0269229036703799	0.0528238337212764	0.07130548469019	0.509673413944886	SSI4-LIKE	singleton	3.87e-05	TNL
101	AT5G41750	Chr5	16693909	16698943	+	0	5.5274004895217	3.80105916427233	major	789	763603	singleton	distance + similarity	T	Int10172_376_495_R_128	hv	-0.280443330930257	0.0269229036703799	0.0528238337212764	0.07130548469019	0.509673413944886	NA	singleton	3.86e-05	TNL
102	AT5G43470	Chr5	17462547	17467448	-	0	1.875	6.08437010827673	major	763603	92092	singleton	NA	C	Int14642_297_414_R_121	hv	-0.763675021975686	0.0115665170373388	0.0198971155612742	0.0463400034433329	0.581316271784177	RPP8	singleton	3.4e-05	CNL
103	AT5G43730	Chr5	17560179	17562929	+	1.894	46.9312169312169	1.81257593256089	major	-4045	1808	RSG2	distance	C	Int8443_258_351_L_88_120_L_38	non-hv	-1.81751959266623	0.00503349642099118	0.0120533497078783	0.0101529657761038	0.417601458763052	NA	clustered	2.23e-05	CNL
104	AT5G43740	Chr5	17564738	17568802	+	0	0.602125147579694	4.06391230867355	major	1808	360870	RSG2	distance	C	Int8443_258_351_L_88_120_R_50	hv	0.336787269216285	0.0175909979914299	0.0362583934117547	0.0621247177200354	0.485156575793758	NA	clustered	3.66e-05	CNL
105	AT5G44510	Chr5	17929673	17934188	-	2.598	63.1541218637993	3.9749148760608	singleton	360870	180477	singleton	NA	T	Int11653_56	non-hv	0.0692002122873213	0.00659463068152737	0.0210833784193749	0.0121092664597905	0.312788138141425	TAO1	singleton	2.42e-05	TNL
106	AT5G44870	Chr5	18114666	18118608	+	0	3.2125310441637	4.85720882321611	singleton	180477	58305	singleton	NA	T	Int13739_48_54_R_39	non-hv	-2.46133273757654	0.00247255984802934	0.00453705503355019	0.00851699650355976	0.544970213000611	LAZ5	singleton	4.68e-05	TNL
107	AT5G45050	Chr5	18176914	18181805	-	4.599	8.38636084139681	4.15018555216807	major	58305	232	TTR1	distance	T	Int12974_336_448_R_60	non-hv	-1.26770259013609	0.00769525127713189	0.034580816794889	0.00963526659809658	0.222529482827868	RRS1B	clustered	1.74e-05	TNL
108	AT5G45060	Chr5	18182038	18186495	+	0.899	30.2843915343915	4.39756817155587	major	232	97471	TTR1	distance	T	Int13511_119_124_L_61	non-hv	0.679216741487686	0.00674080901499651	0.0410413306661015	0.0152137543315233	0.164244406933037	RPS4B	clustered	1.97e-05	TNL
109	AT5G45200	Chr5	18283967	18290332	-	0	9.14388800212823	0	major	97471	5188	singleton	distance	T	Int13848_61	non-hv	-2.2375730685301	0.00544473732605866	0.0256375032197184	0.0145366665878242	0.212373930464141	NA	singleton	1.92e-05	TNL
110	AT5G45210	Chr5	18295521	18298434	+	3.399	0.673018059381696	0.0338643923137073	major	5188	491	RPS4	distance	T	Int12974_336_567_R_57	non-hv	-0.92533357350663	0.00393651927722979	0.0121711020593837	0.0103273075761686	0.323431621723589	NA	clustered	3.62e-05	TNL
111	AT5G45230	Chr5	18302147	18308303	-	0	2.36438125046996	0	major	1077	5402	RPS4	distance	T	Int14006_29_44_R_10	non-hv	0.257113390561116	0.00431381400895119	0.00706095692014017	0.00690005073566717	0.610939006956235	NA	clustered	2.58e-05	TNL
112	AT5G45250	Chr5	18321914	18326022	-	4.982	3.84609834609835	4.44538985112491	major	2824	180	RPS4	distance	T	Int13511_119_125_R_57	non-hv	-2.35367429385123	0.0012085463844531	0.00336279587235144	0.00281237207097461	0.35938737595988	RPS4	clustered	2.38e-05	TNL
113	AT5G45260	Chr5	18326203	18332609	+	0	13.4929981634527	3.60116710496362	major	180	79698	RPS4	distance	T	Int12974_336_507_R_56	non-hv	-0.513696666285298	0.00307421283021239	0.00483668070124948	0.00520367321673176	0.635603840753477	RRS1	clustered	2.52e-05	TNL
114	AT5G46260	Chr5	18759102	18763358	-	7.559	2.40740740740741	3.53957815628861	major	326704	990	RPS6	distance	T	Int11247_267_325_L_64	non-hv	-1.1515538717702	0.00927375182086735	0.0242251565225145	0.02031680984449	0.382814939183096	NA	clustered	4.26e-05	TNL
115	AT5G46270	Chr5	18764349	18769090	-	12.785	1.26543209876543	4.28969274871466	major	990	66527	singleton	distance	T	Int11247_267_468_R_60	non-hv	-1.46219287079266	0.00629322135401849	0.0407763348459667	0.0183447751337525	0.154335140168709	NA	singleton	3.78e-05	TNL
116	AT5G46450	Chr5	18835618	18839546	+	14.054	26.1973975636766	4.7870455483137	major	66527	3154	RPS6	distance	T	Int11093_76_91_R_54	non-hv	-1.65860341043172	0.00401373278680912	0.00889973325301991	0.00670332446756453	0.450994729021475	NA	clustered	3e-05	TNL
117	AT5G46510	Chr5	18860451	18867013	+	1.203	29.4605654761905	3.47965608026497	major	6607	753	singleton	distance	T	Int11247_267_434_R_35	hv	0.794544622284769	0.0196083092692673	0.0208845569868279	0.0529550993022836	0.938890361985388	NA	singleton	2.6e-05	TNL
118	AT5G46520	Chr5	18867767	18872415	+	2.002	0.532544378698225	2.29074376817178	major	753	313378	RPS6	distance	T	Int11247_267_434_R_35	hv	0.794544622284769	0.0196083092692673	0.0208845569868279	0.0529550993022836	0.938890361985388	VICTR	clustered	3.05e-05	TNL
119	AT5G47250	Chr5	19185794	19188745	-	3.748	5.34606018981019	3.07428613902949	minor	313378	665	cAT5G47250	distance	C	Int8786_59	non-hv	-0.999896858245566	0.00354573008718142	0.0130628213933113	0.00683606153525845	0.271436773145881	NA	clustered	3.73e-05	CNL
120	AT5G47260	Chr5	19189411	19192516	+	0	77.5	0	minor	665	640	singleton	distance	C	Int8384_60	non-hv	1.60543844397123	0.0222057682592432	0.0504474608955441	0.0390985226656742	0.440176133051021	NA	singleton	0.000101455	CNL
121	AT5G48620	Chr5	19716476	19721452	+	0	1.44991582491583	5.51334026219723	major	520916	51824	singleton	similarity	C	Int14642_297_414_R_121	hv	-0.763675021975686	0.0115665170373388	0.0198971155612742	0.0463400034433329	0.581316271784177	NA	singleton	3.52e-05	CNL
122	AT5G48770	Chr5	19773277	19777242	-	14.506	0.511904761904762	0.0505702371745323	minor	51824	-3073	cAT5G48770	distance	T	Int9156_236_297_R_14	non-hv	-1.03887319827368	0.00100284445943766	NA	0.00073773098983183	NA	NA	clustered	2.02e-05	TNL
123	AT5G49140	Chr5	19919085	19923415	-	0	2.0063025210084	0	singleton	139269	1046027	singleton	NA	T	Int12822_34	non-hv	-2.24551932766746	0.00274834109141318	0.00027606515137576	0.00412375040352205	9.9554075467944	NA	singleton	4.18e-05	TNL
124	AT5G51630	Chr5	20969443	20974916	+	0.686	21.2515292678336	2.03025596398744	singleton	1046027	2542575	singleton	NA	T	Int10637_304_326_R_37	non-hv	0.70763807624359	0.00688521266138568	0.020411751098777	0.0225204918015376	0.33731611893887	NA	singleton	2.29e-05	TNL
125	AT5G58120	Chr5	23517492	23521067	+	0.644	4.53333757745522	4.72526471725112	singleton	2542575	1761995	singleton	NA	T	Int9457_231_313_R_56	non-hv	0.0522037476560297	0.00718670751252729	0.0216637082459293	0.0309610461830062	0.33173948942364	NA	singleton	3.7e-05	TNL
126	AT5G63020	Chr5	25283063	25286002	-	17.473	27.3992673992674	5.26613043569055	singleton	1761995	1428761	singleton	NA	C	Int8701_58	non-hv	1.06804213478195	0.00900501751854845	0.0173705603882571	0.0125874270043961	0.518406851435609	NA	singleton	2.91e-05	CNL
