# Supplementary material for: High allelic diversity in Arabidopsis NLRs is associated with distinct genomic features
Source: EMBO Rep. 2024 Mar 25;25(5):14. doi: 10.1038/s44319-024-00122-9 (PMC11093987; doi:10.1038/s44319-024-00122-9)
Supplement: Supplementary file 3 — Source data Fig. 3 [file 44319_2024_122_MOESM3_ESM.zip › Figure 3/3A/README]

# Figure 3A: NLR features startified by cluster and N-terminal domain
Numerical source data in NLR_feature_by_strata.csv includes: 
- 'Gene' with the Arabidopsis Col-0 gene name as of Araport11
- 'HV' with highly variable status 
- 'log2_TPM' with log2(TPM+1) from rosette leaf tissue 
- 'meth_percentage' is the %CG methylation from rosette leaf tissue
- 'te_dist' distance to nearest TE in kbp
- 'clustered': a categorical variable if NLR is clustered (within 50kb of another NLR) or not 
- 'domain': whether N-terminal domain is CNL or TNL
