# Supplementary material for: High allelic diversity in Arabidopsis NLRs is associated with distinct genomic features
Source: EMBO Rep. 2024 Mar 25;25(5):14. doi: 10.1038/s44319-024-00122-9 (PMC11093987; doi:10.1038/s44319-024-00122-9)
Supplement: Supplementary file 3 — Source data Fig. 3 [file 44319_2024_122_MOESM3_ESM.zip › Figure 3/3B/col0_phyloXML_tree.txt]

<phyloxml xmlns:xsi="http://www.w3.org/2001/XMLSchema-instance" xmlns="http://www.phyloxml.org" xsi:schemaLocation="http://www.phyloxml.org http://www.phyloxml.org/1.10/phyloxml.xsd">
<phylogeny rooted="true"><clade>
<name>OROOT</name>
<clade>
<branch_length>0.355412033315933</branch_length>
<confidence type="bootstrap">100</confidence>
<color><red>255</red><green>128</green><blue>0</blue><alpha>255</alpha></color>
<clade>
<name></name>
<branch_length>0.79769264384203886209</branch_length>
<color><red>255</red><green>128</green><blue>0</blue><alpha>255</alpha></color>
</clade>
<clade>
<branch_length>0.07550527633496148527</branch_length>
<confidence type="bootstrap">37</confidence>
<color><red>255</red><green>128</green><blue>0</blue><alpha>255</alpha></color>
<clade>
<branch_length>0.87171688845119155165</branch_length>
<confidence type="bootstrap">100</confidence>
<color><red>255</red><green>128</green><blue>0</blue><alpha>255</alpha></color>
<clade>
<name></name>
<branch_length>0.24215313759937581728</branch_length>
<color><red>255</red><green>128</green><blue>0</blue><alpha>255</alpha></color>
</clade>
<clade>
<name></name>
<branch_length>0.27581955246399436632</branch_length>
<color><red>255</red><green>128</green><blue>0</blue><alpha>255</alpha></color>
</clade>
</clade><clade>
<branch_length>0.07630772137882690931</branch_length>
<confidence type="bootstrap">46</confidence>
<color><red>255</red><green>128</green><blue>0</blue><alpha>255</alpha></color>
<clade>
<branch_length>0.13502739869813884521</branch_length>
<confidence type="bootstrap">66</confidence>
<color><red>255</red><green>128</green><blue>0</blue><alpha>255</alpha></color>
<clade>
<branch_length>0.50694450828601411718</branch_length>
<confidence type="bootstrap">100</confidence>
<color><red>255</red><green>128</green><blue>0</blue><alpha>255</alpha></color>
<clade>
<branch_length>0.10480328861009301222</branch_length>
<confidence type="bootstrap">47</confidence>
<color><red>255</red><green>128</green><blue>0</blue><alpha>255</alpha></color>
<clade>
<branch_length>0.15906360046925457907</branch_length>
<confidence type="bootstrap">65</confidence>
<color><red>255</red><green>128</green><blue>0</blue><alpha>255</alpha></color>
<clade>
<name></name>
<branch_length>0.44484334175544648637</branch_length>
<color><red>255</red><green>128</green><blue>0</blue><alpha>255</alpha></color>
</clade>
<clade>
<name>CHS3</name>
<branch_length>0.39722130221434109876</branch_length>
<color><red>255</red><green>128</green><blue>0</blue><alpha>255</alpha></color>
</clade>
</clade><clade>
<branch_length>0.15417800082766322523</branch_length>
<confidence type="bootstrap">89</confidence>
<color><red>255</red><green>128</green><blue>0</blue><alpha>255</alpha></color>
<clade>
<name>RRS1</name>
<branch_length>0.23530974475204533003</branch_length>
<color><red>255</red><green>128</green><blue>0</blue><alpha>255</alpha></color>
</clade>
<clade>
<name>RRS1B</name>
<branch_length>0.17434420344576773143</branch_length>
<color><red>255</red><green>128</green><blue>0</blue><alpha>255</alpha></color>
</clade>
</clade></clade><clade>
<name></name>
<branch_length>0.67739425419043675092</branch_length>
<color><red>255</red><green>128</green><blue>0</blue><alpha>255</alpha></color>
</clade>
</clade><clade>
<branch_length>0.17616714307677941442</branch_length>
<confidence type="bootstrap">79</confidence>
<color><red>255</red><green>128</green><blue>0</blue><alpha>255</alpha></color>
<clade>
<branch_length>0.37360309897660687328</branch_length>
<confidence type="bootstrap">100</confidence>
<color><red>255</red><green>128</green><blue>0</blue><alpha>255</alpha></color>
<clade>
<branch_length>0.06301535785786249733</branch_length>
<confidence type="bootstrap">55</confidence>
<color><red>255</red><green>128</green><blue>0</blue><alpha>255</alpha></color>
<clade>
<branch_length>0.13619724139450517519</branch_length>
<confidence type="bootstrap">70</confidence>
<color><red>255</red><green>128</green><blue>0</blue><alpha>255</alpha></color>
<clade>
<name>CSA1</name>
<branch_length>0.63110696336555571762</branch_length>
<color><red>255</red><green>128</green><blue>0</blue><alpha>255</alpha></color>
</clade>
<clade>
<branch_length>0.10438932766290338894</branch_length>
<confidence type="bootstrap">48</confidence>
<color><red>255</red><green>128</green><blue>0</blue><alpha>255</alpha></color>
<clade>
<branch_length>0.13603443327186437450</branch_length>
<confidence type="bootstrap">78</confidence>
<color><red>255</red><green>128</green><blue>0</blue><alpha>255</alpha></color>
<clade>
<name></name>
<branch_length>0.71078221455092061021</branch_length>
<color><red>255</red><green>128</green><blue>0</blue><alpha>255</alpha></color>
</clade>
<clade>
<branch_length>0.30870489943294476820</branch_length>
<confidence type="bootstrap">100</confidence>
<color><red>255</red><green>128</green><blue>0</blue><alpha>255</alpha></color>
<clade>
<name>RPS4B</name>
<branch_length>0.25465213338726994108</branch_length>
<color><red>255</red><green>128</green><blue>0</blue><alpha>255</alpha></color>
</clade>
<clade>
<name>RPS4</name>
<branch_length>0.31717044589548726297</branch_length>
<color><red>255</red><green>128</green><blue>0</blue><alpha>255</alpha></color>
</clade>
</clade></clade><clade>
<name></name>
<branch_length>0.37012471644965710960</branch_length>
<color><red>255</red><green>128</green><blue>0</blue><alpha>255</alpha></color>
</clade>
</clade></clade><clade>
<branch_length>0.10969758826020027664</branch_length>
<confidence type="bootstrap">45</confidence>
<color><red>255</red><green>128</green><blue>0</blue><alpha>255</alpha></color>
<clade>
<branch_length>0.08913389683146771825</branch_length>
<confidence type="bootstrap">71</confidence>
<color><red>255</red><green>128</green><blue>0</blue><alpha>255</alpha></color>
<clade>
<name></name>
<branch_length>0.49752245800755567906</branch_length>
<color><red>255</red><green>128</green><blue>0</blue><alpha>255</alpha></color>
</clade>
<clade>
<name></name>
<branch_length>0.66987802638586080306</branch_length>
<color><red>255</red><green>128</green><blue>0</blue><alpha>255</alpha></color>
</clade>
</clade><clade>
<name></name>
<branch_length>0.57569189356437855398</branch_length>
<color><red>255</red><green>128</green><blue>0</blue><alpha>255</alpha></color>
</clade>
</clade></clade><clade>
<branch_length>0.08447823336190829480</branch_length>
<confidence type="bootstrap">64</confidence>
<color><red>255</red><green>128</green><blue>0</blue><alpha>255</alpha></color>
<clade>
<name>LAZ5</name>
<branch_length>0.61411002683220494713</branch_length>
<color><red>255</red><green>128</green><blue>0</blue><alpha>255</alpha></color>
</clade>
<clade>
<name></name>
<branch_length>0.51828340424194552227</branch_length>
<color><red>255</red><green>128</green><blue>0</blue><alpha>255</alpha></color>
</clade>
</clade></clade><clade>
<branch_length>0.20350228938887190977</branch_length>
<confidence type="bootstrap">74</confidence>
<color><red>255</red><green>128</green><blue>0</blue><alpha>255</alpha></color>
<clade>
<name>DSC1</name>
<branch_length>0.52497944164479148910</branch_length>
<color><red>255</red><green>128</green><blue>0</blue><alpha>255</alpha></color>
</clade>
<clade>
<name>RPP2B</name>
<branch_length>0.57728520524375293022</branch_length>
<color><red>255</red><green>128</green><blue>0</blue><alpha>255</alpha></color>
</clade>
</clade></clade></clade><clade>
<branch_length>0.22067049060111115777</branch_length>
<confidence type="bootstrap">99</confidence>
<color><red>255</red><green>128</green><blue>0</blue><alpha>255</alpha></color>
<clade>
<branch_length>0.32068011217827147030</branch_length>
<confidence type="bootstrap">99</confidence>
<color><red>255</red><green>128</green><blue>0</blue><alpha>255</alpha></color>
<clade>
<branch_length>0.14967740556767092364</branch_length>
<confidence type="bootstrap">96</confidence>
<color><red>255</red><green>128</green><blue>0</blue><alpha>255</alpha></color>
<clade>
<branch_length>0.11550126926632305058</branch_length>
<confidence type="bootstrap">75</confidence>
<color><red>255</red><green>128</green><blue>0</blue><alpha>255</alpha></color>
<clade>
<branch_length>0.17433814349539472621</branch_length>
<confidence type="bootstrap">91</confidence>
<color><red>255</red><green>128</green><blue>0</blue><alpha>255</alpha></color>
<clade>
<name></name>
<branch_length>0.31039620912242271711</branch_length>
<color><red>255</red><green>128</green><blue>0</blue><alpha>255</alpha></color>
</clade>
<clade>
<branch_length>0.05096598470398936570</branch_length>
<confidence type="bootstrap">60</confidence>
<color><red>255</red><green>128</green><blue>0</blue><alpha>255</alpha></color>
<clade>
<name>WRR4</name>
<branch_length>0.41267374278899637829</branch_length>
<color><red>255</red><green>128</green><blue>0</blue><alpha>255</alpha></color>
</clade>
<clade>
<name></name>
<branch_length>0.25594243655424897543</branch_length>
<color><red>255</red><green>128</green><blue>0</blue><alpha>255</alpha></color>
</clade>
</clade></clade><clade>
<branch_length>0.07525393753804493491</branch_length>
<confidence type="bootstrap">51</confidence>
<color><red>255</red><green>128</green><blue>0</blue><alpha>255</alpha></color>
<clade>
<name></name>
<branch_length>0.46329256478288444177</branch_length>
<color><red>255</red><green>128</green><blue>0</blue><alpha>255</alpha></color>
</clade>
<clade>
<branch_length>0.04472706624403476744</branch_length>
<confidence type="bootstrap">64</confidence>
<color><red>255</red><green>128</green><blue>0</blue><alpha>255</alpha></color>
<clade>
<branch_length>0.07799906126817872376</branch_length>
<confidence type="bootstrap">89</confidence>
<color><red>255</red><green>128</green><blue>0</blue><alpha>255</alpha></color>
<clade>
<name></name>
<branch_length>0.17407695709419249153</branch_length>
<color><red>255</red><green>128</green><blue>0</blue><alpha>255</alpha></color>
</clade>
<clade>
<name></name>
<branch_length>0.23018066686781374353</branch_length>
<color><red>255</red><green>128</green><blue>0</blue><alpha>255</alpha></color>
</clade>
</clade><clade>
<branch_length>0.05206810126844134412</branch_length>
<confidence type="bootstrap">37</confidence>
<color><red>255</red><green>128</green><blue>0</blue><alpha>255</alpha></color>
<clade>
<branch_length>0.05573383100922269656</branch_length>
<confidence type="bootstrap">60</confidence>
<color><red>255</red><green>128</green><blue>0</blue><alpha>255</alpha></color>
<clade>
<branch_length>0.03905442728246421441</branch_length>
<confidence type="bootstrap">42</confidence>
<color><red>255</red><green>128</green><blue>0</blue><alpha>255</alpha></color>
<clade>
<name></name>
<branch_length>0.29042426720938407936</branch_length>
<color><red>255</red><green>128</green><blue>0</blue><alpha>255</alpha></color>
</clade>
<clade>
<branch_length>0.08756169594294098413</branch_length>
<confidence type="bootstrap">100</confidence>
<color><red>255</red><green>128</green><blue>0</blue><alpha>255</alpha></color>
<clade>
<name></name>
<branch_length>0.23160263134312378264</branch_length>
<color><red>255</red><green>128</green><blue>0</blue><alpha>255</alpha></color>
</clade>
<clade>
<branch_length>0.05227875616048725804</branch_length>
<confidence type="bootstrap">77</confidence>
<color><red>255</red><green>128</green><blue>0</blue><alpha>255</alpha></color>
<clade>
<name></name>
<branch_length>0.11070093911739815884</branch_length>
<color><red>255</red><green>128</green><blue>0</blue><alpha>255</alpha></color>
</clade>
<clade>
<name></name>
<branch_length>0.08814187353159878835</branch_length>
<color><red>255</red><green>128</green><blue>0</blue><alpha>255</alpha></color>
</clade>
</clade></clade></clade><clade>
<name></name>
<branch_length>0.21151811919453791799</branch_length>
<color><red>255</red><green>128</green><blue>0</blue><alpha>255</alpha></color>
</clade>
</clade><clade>
<branch_length>0.05395839132969373203</branch_length>
<confidence type="bootstrap">82</confidence>
<color><red>255</red><green>128</green><blue>0</blue><alpha>255</alpha></color>
<clade>
<name>RLM1</name>
<branch_length>0.15402980255626208539</branch_length>
<color><red>255</red><green>128</green><blue>0</blue><alpha>255</alpha></color>
</clade>
<clade>
<name></name>
<branch_length>0.13988594304969789728</branch_length>
<color><red>255</red><green>128</green><blue>0</blue><alpha>255</alpha></color>
</clade>
</clade></clade></clade></clade></clade><clade>
<branch_length>0.13284471467786301835</branch_length>
<confidence type="bootstrap">93</confidence>
<color><red>255</red><green>128</green><blue>0</blue><alpha>255</alpha></color>
<clade>
<branch_length>0.07896200838641853625</branch_length>
<confidence type="bootstrap">39</confidence>
<color><red>255</red><green>128</green><blue>0</blue><alpha>255</alpha></color>
<clade>
<name></name>
<branch_length>0.25585222464004064857</branch_length>
<color><red>255</red><green>128</green><blue>0</blue><alpha>255</alpha></color>
</clade>
<clade>
<branch_length>0.03799715360268886288</branch_length>
<confidence type="bootstrap">15</confidence>
<color><red>255</red><green>128</green><blue>0</blue><alpha>255</alpha></color>
<clade>
<name></name>
<branch_length>0.18496192236958897137</branch_length>
<color><red>255</red><green>128</green><blue>0</blue><alpha>255</alpha></color>
</clade>
<clade>
<branch_length>0.10943838211018794282</branch_length>
<confidence type="bootstrap">75</confidence>
<color><red>255</red><green>128</green><blue>0</blue><alpha>255</alpha></color>
<clade>
<name></name>
<branch_length>0.16102319387103100623</branch_length>
<color><red>255</red><green>128</green><blue>0</blue><alpha>255</alpha></color>
</clade>
<clade>
<name>SSI4-LIKE</name>
<branch_length>0.20166597022607049561</branch_length>
<color><red>255</red><green>128</green><blue>0</blue><alpha>255</alpha></color>
</clade>
</clade></clade></clade><clade>
<name></name>
<branch_length>0.47538376167878826362</branch_length>
<color><red>255</red><green>128</green><blue>0</blue><alpha>255</alpha></color>
</clade>
</clade></clade><clade>
<branch_length>0.08582415127382596320</branch_length>
<confidence type="bootstrap">55</confidence>
<color><red>255</red><green>128</green><blue>0</blue><alpha>255</alpha></color>
<clade>
<branch_length>0.17842122322553177760</branch_length>
<confidence type="bootstrap">98</confidence>
<color><red>255</red><green>128</green><blue>0</blue><alpha>255</alpha></color>
<clade>
<branch_length>0.24850958712935261596</branch_length>
<confidence type="bootstrap">100</confidence>
<color><red>255</red><green>128</green><blue>0</blue><alpha>255</alpha></color>
<clade>
<branch_length>0.03619296867328332390</branch_length>
<confidence type="bootstrap">40</confidence>
<color><red>255</red><green>128</green><blue>0</blue><alpha>255</alpha></color>
<clade>
<name></name>
<branch_length>0.31734734872619735357</branch_length>
<color><red>255</red><green>128</green><blue>0</blue><alpha>255</alpha></color>
</clade>
<clade>
<branch_length>0.10682634408101714107</branch_length>
<confidence type="bootstrap">99</confidence>
<color><red>255</red><green>128</green><blue>0</blue><alpha>255</alpha></color>
<clade>
<name></name>
<branch_length>0.32204306063386323178</branch_length>
<color><red>255</red><green>128</green><blue>0</blue><alpha>255</alpha></color>
</clade>
<clade>
<branch_length>0.07965772044251570594</branch_length>
<confidence type="bootstrap">100</confidence>
<color><red>255</red><green>128</green><blue>0</blue><alpha>255</alpha></color>
<clade>
<name>RPP5</name>
<branch_length>0.04694985263225359695</branch_length>
<color><red>255</red><green>128</green><blue>0</blue><alpha>255</alpha></color>
</clade>
<clade>
<branch_length>0.06013864231941352945</branch_length>
<confidence type="bootstrap">98</confidence>
<color><red>255</red><green>128</green><blue>0</blue><alpha>255</alpha></color>
<clade>
<name>SNC1</name>
<branch_length>0.06321311892041710234</branch_length>
<color><red>255</red><green>128</green><blue>0</blue><alpha>255</alpha></color>
</clade>
<clade>
<branch_length>0.03658478678952329505</branch_length>
<confidence type="bootstrap">81</confidence>
<color><red>255</red><green>128</green><blue>0</blue><alpha>255</alpha></color>
<clade>
<branch_length>0.11449589569979067016</branch_length>
<confidence type="bootstrap">100</confidence>
<color><red>255</red><green>128</green><blue>0</blue><alpha>255</alpha></color>
<clade>
<name>RPP4</name>
<branch_length>0.02936441269211948965</branch_length>
<color><red>255</red><green>128</green><blue>0</blue><alpha>255</alpha></color>
</clade>
<clade>
<name></name>
<branch_length>0.02933745859958773392</branch_length>
<color><red>255</red><green>128</green><blue>0</blue><alpha>255</alpha></color>
</clade>
</clade><clade>
<branch_length>0.07934861024563522047</branch_length>
<confidence type="bootstrap">100</confidence>
<color><red>255</red><green>128</green><blue>0</blue><alpha>255</alpha></color>
<clade>
<name></name>
<branch_length>0.00000100000050002909</branch_length>
<color><red>255</red><green>128</green><blue>0</blue><alpha>255</alpha></color>
</clade>
<clade>
<name></name>
<branch_length>0.00000100000050002909</branch_length>
<color><red>255</red><green>128</green><blue>0</blue><alpha>255</alpha></color>
</clade>
</clade></clade></clade></clade></clade></clade><clade>
<name>RLM3</name>
<branch_length>0.41607482331047168644</branch_length>
<color><red>255</red><green>128</green><blue>0</blue><alpha>255</alpha></color>
</clade>
</clade><clade>
<branch_length>0.20700072415319101249</branch_length>
<confidence type="bootstrap">100</confidence>
<color><red>255</red><green>128</green><blue>0</blue><alpha>255</alpha></color>
<clade>
<name></name>
<branch_length>0.23910309515429836735</branch_length>
<color><red>255</red><green>128</green><blue>0</blue><alpha>255</alpha></color>
</clade>
<clade>
<branch_length>0.05369390216829501850</branch_length>
<confidence type="bootstrap">45</confidence>
<color><red>255</red><green>128</green><blue>0</blue><alpha>255</alpha></color>
<clade>
<branch_length>0.05599195639465594926</branch_length>
<confidence type="bootstrap">57</confidence>
<color><red>255</red><green>128</green><blue>0</blue><alpha>255</alpha></color>
<clade>
<name></name>
<branch_length>0.18452610681942455129</branch_length>
<color><red>255</red><green>128</green><blue>0</blue><alpha>255</alpha></color>
</clade>
<clade>
<branch_length>0.11278575359824974389</branch_length>
<confidence type="bootstrap">99</confidence>
<color><red>255</red><green>128</green><blue>0</blue><alpha>255</alpha></color>
<clade>
<branch_length>0.17280555123734886447</branch_length>
<confidence type="bootstrap">100</confidence>
<color><red>255</red><green>128</green><blue>0</blue><alpha>255</alpha></color>
<clade>
<name></name>
<branch_length>0.00000100000050002909</branch_length>
<color><red>255</red><green>128</green><blue>0</blue><alpha>255</alpha></color>
</clade>
<clade>
<name>VICTR/ACQOS</name>
<branch_length>0.00365334534327960148</branch_length>
<color><red>255</red><green>128</green><blue>0</blue><alpha>255</alpha></color>
</clade>
</clade><clade>
<branch_length>0.03955399424786000540</branch_length>
<confidence type="bootstrap">56</confidence>
<color><red>255</red><green>128</green><blue>0</blue><alpha>255</alpha></color>
<clade>
<name>RPP9</name>
<branch_length>0.28748256742049349555</branch_length>
<color><red>255</red><green>128</green><blue>0</blue><alpha>255</alpha></color>
</clade>
<clade>
<branch_length>0.12415518676106661322</branch_length>
<confidence type="bootstrap">100</confidence>
<color><red>255</red><green>128</green><blue>0</blue><alpha>255</alpha></color>
<clade>
<name></name>
<branch_length>0.13428485080319635392</branch_length>
<color><red>255</red><green>128</green><blue>0</blue><alpha>255</alpha></color>
</clade>
<clade>
<name></name>
<branch_length>0.07538219405029793208</branch_length>
<color><red>255</red><green>128</green><blue>0</blue><alpha>255</alpha></color>
</clade>
</clade></clade></clade></clade><clade>
<name></name>
<branch_length>0.22546388176812393045</branch_length>
<color><red>255</red><green>128</green><blue>0</blue><alpha>255</alpha></color>
</clade>
</clade></clade></clade><clade>
<branch_length>0.05375468409576580203</branch_length>
<confidence type="bootstrap">38</confidence>
<color><red>255</red><green>128</green><blue>0</blue><alpha>255</alpha></color>
<clade>
<branch_length>0.04204734261429290965</branch_length>
<confidence type="bootstrap">37</confidence>
<color><red>255</red><green>128</green><blue>0</blue><alpha>255</alpha></color>
<clade>
<branch_length>0.04300049499195521263</branch_length>
<confidence type="bootstrap">42</confidence>
<color><red>255</red><green>128</green><blue>0</blue><alpha>255</alpha></color>
<clade>
<name></name>
<branch_length>0.34545987121410332010</branch_length>
<color><red>255</red><green>128</green><blue>0</blue><alpha>255</alpha></color>
</clade>
<clade>
<branch_length>0.09414328128674830098</branch_length>
<confidence type="bootstrap">78</confidence>
<color><red>255</red><green>128</green><blue>0</blue><alpha>255</alpha></color>
<clade>
<branch_length>0.17613505415815985944</branch_length>
<confidence type="bootstrap">100</confidence>
<color><red>255</red><green>128</green><blue>0</blue><alpha>255</alpha></color>
<clade>
<name></name>
<branch_length>0.27676507517578319284</branch_length>
<color><red>255</red><green>128</green><blue>0</blue><alpha>255</alpha></color>
</clade>
<clade>
<name>DSC2</name>
<branch_length>0.25739169242196080489</branch_length>
<color><red>255</red><green>128</green><blue>0</blue><alpha>255</alpha></color>
</clade>
</clade><clade>
<branch_length>0.14669412442059487356</branch_length>
<confidence type="bootstrap">98</confidence>
<color><red>255</red><green>128</green><blue>0</blue><alpha>255</alpha></color>
<clade>
<branch_length>0.05346675150057857845</branch_length>
<confidence type="bootstrap">91</confidence>
<color><red>255</red><green>128</green><blue>0</blue><alpha>255</alpha></color>
<clade>
<name>TAO1</name>
<branch_length>0.36466532453883698794</branch_length>
<color><red>255</red><green>128</green><blue>0</blue><alpha>255</alpha></color>
</clade>
<clade>
<branch_length>0.11761562400681636886</branch_length>
<confidence type="bootstrap">100</confidence>
<color><red>255</red><green>128</green><blue>0</blue><alpha>255</alpha></color>
<clade>
<name></name>
<branch_length>0.12817685201582404431</branch_length>
<color><red>255</red><green>128</green><blue>0</blue><alpha>255</alpha></color>
</clade>
<clade>
<branch_length>0.18707849563620970734</branch_length>
<confidence type="bootstrap">100</confidence>
<color><red>255</red><green>128</green><blue>0</blue><alpha>255</alpha></color>
<clade>
<name></name>
<branch_length>0.14955470359513320378</branch_length>
<color><red>255</red><green>128</green><blue>0</blue><alpha>255</alpha></color>
</clade>
<clade>
<branch_length>0.08505282120845190919</branch_length>
<confidence type="bootstrap">84</confidence>
<color><red>255</red><green>128</green><blue>0</blue><alpha>255</alpha></color>
<clade>
<name></name>
<branch_length>0.05539169190560301603</branch_length>
<color><red>255</red><green>128</green><blue>0</blue><alpha>255</alpha></color>
</clade>
<clade>
<branch_length>0.01056985948190411993</branch_length>
<confidence type="bootstrap">78</confidence>
<color><red>255</red><green>128</green><blue>0</blue><alpha>255</alpha></color>
<clade>
<name></name>
<branch_length>0.02344610480516676199</branch_length>
<color><red>255</red><green>128</green><blue>0</blue><alpha>255</alpha></color>
</clade>
<clade>
<name>RPP1</name>
<branch_length>0.01267589833656013361</branch_length>
<color><red>255</red><green>128</green><blue>0</blue><alpha>255</alpha></color>
</clade>
</clade></clade></clade></clade></clade><clade>
<branch_length>0.06361699115064492482</branch_length>
<confidence type="bootstrap">93</confidence>
<color><red>255</red><green>128</green><blue>0</blue><alpha>255</alpha></color>
<clade>
<branch_length>0.03665420308256579079</branch_length>
<confidence type="bootstrap">70</confidence>
<color><red>255</red><green>128</green><blue>0</blue><alpha>255</alpha></color>
<clade>
<branch_length>0.05398236693213378373</branch_length>
<confidence type="bootstrap">85</confidence>
<color><red>255</red><green>128</green><blue>0</blue><alpha>255</alpha></color>
<clade>
<name></name>
<branch_length>0.39398928162241508844</branch_length>
<color><red>255</red><green>128</green><blue>0</blue><alpha>255</alpha></color>
</clade>
<clade>
<name></name>
<branch_length>0.15592378499745249143</branch_length>
<color><red>255</red><green>128</green><blue>0</blue><alpha>255</alpha></color>
</clade>
</clade><clade>
<name></name>
<branch_length>0.37680469930816057333</branch_length>
<color><red>255</red><green>128</green><blue>0</blue><alpha>255</alpha></color>
</clade>
</clade><clade>
<branch_length>0.01865872331481063448</branch_length>
<confidence type="bootstrap">40</confidence>
<color><red>255</red><green>128</green><blue>0</blue><alpha>255</alpha></color>
<clade>
<branch_length>0.14385973667358659123</branch_length>
<confidence type="bootstrap">99</confidence>
<color><red>255</red><green>128</green><blue>0</blue><alpha>255</alpha></color>
<clade>
<name></name>
<branch_length>0.20874252845152516112</branch_length>
<color><red>255</red><green>128</green><blue>0</blue><alpha>255</alpha></color>
</clade>
<clade>
<branch_length>0.04361465883614268346</branch_length>
<confidence type="bootstrap">59</confidence>
<color><red>255</red><green>128</green><blue>0</blue><alpha>255</alpha></color>
<clade>
<name></name>
<branch_length>0.16067157142169044559</branch_length>
<color><red>255</red><green>128</green><blue>0</blue><alpha>255</alpha></color>
</clade>
<clade>
<name>HRG1 </name>
<branch_length>0.12254366235084719616</branch_length>
<color><red>255</red><green>128</green><blue>0</blue><alpha>255</alpha></color>
</clade>
</clade></clade><clade>
<name>RPP28</name>
<branch_length>0.21249808850035090124</branch_length>
<color><red>255</red><green>128</green><blue>0</blue><alpha>255</alpha></color>
</clade>
</clade></clade></clade></clade></clade><clade>
<branch_length>0.06133195419863660819</branch_length>
<confidence type="bootstrap">45</confidence>
<color><red>255</red><green>128</green><blue>0</blue><alpha>255</alpha></color>
<clade>
<name></name>
<branch_length>0.49599212356587119022</branch_length>
<color><red>255</red><green>128</green><blue>0</blue><alpha>255</alpha></color>
</clade>
<clade>
<name></name>
<branch_length>0.42365617317154757870</branch_length>
<color><red>255</red><green>128</green><blue>0</blue><alpha>255</alpha></color>
</clade>
</clade></clade><clade>
<name></name>
<branch_length>0.37417610344222701491</branch_length>
<color><red>255</red><green>128</green><blue>0</blue><alpha>255</alpha></color>
</clade>
</clade></clade></clade><clade>
<branch_length>0.14006094024745549542</branch_length>
<confidence type="bootstrap">70</confidence>
<color><red>255</red><green>128</green><blue>0</blue><alpha>255</alpha></color>
<clade>
<name></name>
<branch_length>0.52495993841269250613</branch_length>
<color><red>255</red><green>128</green><blue>0</blue><alpha>255</alpha></color>
</clade>
<clade>
<branch_length>0.37619661066872622790</branch_length>
<confidence type="bootstrap">100</confidence>
<color><red>255</red><green>128</green><blue>0</blue><alpha>255</alpha></color>
<clade>
<name></name>
<branch_length>0.44082516707284741253</branch_length>
<color><red>255</red><green>128</green><blue>0</blue><alpha>255</alpha></color>
</clade>
<clade>
<branch_length>0.05391156058665544371</branch_length>
<confidence type="bootstrap">52</confidence>
<color><red>255</red><green>128</green><blue>0</blue><alpha>255</alpha></color>
<clade>
<branch_length>0.12711022601051261138</branch_length>
<confidence type="bootstrap">71</confidence>
<color><red>255</red><green>128</green><blue>0</blue><alpha>255</alpha></color>
<clade>
<branch_length>0.07549396777874366193</branch_length>
<confidence type="bootstrap">73</confidence>
<color><red>255</red><green>128</green><blue>0</blue><alpha>255</alpha></color>
<clade>
<name></name>
<branch_length>0.31007516674867968698</branch_length>
<color><red>255</red><green>128</green><blue>0</blue><alpha>255</alpha></color>
</clade>
<clade>
<name>SOC3/WRR12A</name>
<branch_length>0.28153147273776413240</branch_length>
<color><red>255</red><green>128</green><blue>0</blue><alpha>255</alpha></color>
</clade>
</clade><clade>
<name></name>
<branch_length>0.57667191796058780984</branch_length>
<color><red>255</red><green>128</green><blue>0</blue><alpha>255</alpha></color>
</clade>
</clade><clade>
<branch_length>0.09746088106930278494</branch_length>
<confidence type="bootstrap">93</confidence>
<color><red>255</red><green>128</green><blue>0</blue><alpha>255</alpha></color>
<clade>
<name></name>
<branch_length>0.17917682669299186959</branch_length>
<color><red>255</red><green>128</green><blue>0</blue><alpha>255</alpha></color>
</clade>
<clade>
<name></name>
<branch_length>0.48648084788206841234</branch_length>
<color><red>255</red><green>128</green><blue>0</blue><alpha>255</alpha></color>
</clade>
</clade></clade></clade></clade></clade></clade></clade></clade><clade>
<branch_length>0.355412033315933</branch_length>
<clade>
<branch_length>0.32439757672087254914</branch_length>
<confidence type="bootstrap">96</confidence>
<color><red>75</red><green>0</green><blue>130</blue><alpha>255</alpha></color>
<clade>
<branch_length>0.94878426470444698904</branch_length>
<confidence type="bootstrap">100</confidence>
<color><red>75</red><green>0</green><blue>130</blue><alpha>255</alpha></color>
<clade>
<name>NRG1.1</name>
<branch_length>0.32204212970329521015</branch_length>
<color><red>75</red><green>0</green><blue>130</blue><alpha>255</alpha></color>
</clade>
<clade>
<name>NRG1.2</name>
<branch_length>0.17496700794574757132</branch_length>
<color><red>75</red><green>0</green><blue>130</blue><alpha>255</alpha></color>
</clade>
</clade><clade>
<branch_length>0.66288210979111439336</branch_length>
<confidence type="bootstrap">100</confidence>
<color><red>75</red><green>0</green><blue>130</blue><alpha>255</alpha></color>
<clade>
<branch_length>0.09812998459400169848</branch_length>
<confidence type="bootstrap">86</confidence>
<color><red>75</red><green>0</green><blue>130</blue><alpha>255</alpha></color>
<clade>
<name>ADR1</name>
<branch_length>0.44093656820079801806</branch_length>
<color><red>75</red><green>0</green><blue>130</blue><alpha>255</alpha></color>
</clade>
<clade>
<branch_length>0.14197266531319369109</branch_length>
<confidence type="bootstrap">86</confidence>
<color><red>75</red><green>0</green><blue>130</blue><alpha>255</alpha></color>
<clade>
<name>ADR1-L2</name>
<branch_length>0.12265610904943445580</branch_length>
<color><red>75</red><green>0</green><blue>130</blue><alpha>255</alpha></color>
</clade>
<clade>
<name>ADR1-L3</name>
<branch_length>0.19897461398881258199</branch_length>
<color><red>75</red><green>0</green><blue>130</blue><alpha>255</alpha></color>
</clade>
</clade></clade><clade>
<name>ADR1-L1</name>
<branch_length>0.26713234892173526314</branch_length>
<color><red>75</red><green>0</green><blue>130</blue><alpha>255</alpha></color>
</clade>
</clade></clade><clade>
<branch_length>0.27182688035424651396</branch_length>
<confidence type="bootstrap">83</confidence>
<color><red>0</red><green>128</green><blue>0</blue><alpha>255</alpha></color>
<clade>
<branch_length>0.26142687082630433615</branch_length>
<confidence type="bootstrap">95</confidence>
<color><red>0</red><green>128</green><blue>0</blue><alpha>255</alpha></color>
<clade>
<branch_length>0.04569252836337745621</branch_length>
<confidence type="bootstrap">29</confidence>
<color><red>0</red><green>128</green><blue>0</blue><alpha>255</alpha></color>
<clade>
<branch_length>0.13765204190483265601</branch_length>
<confidence type="bootstrap">74</confidence>
<color><red>0</red><green>128</green><blue>0</blue><alpha>255</alpha></color>
<clade>
<branch_length>0.21748488117404243813</branch_length>
<confidence type="bootstrap">92</confidence>
<color><red>0</red><green>128</green><blue>0</blue><alpha>255</alpha></color>
<clade>
<branch_length>0.28867099402408685771</branch_length>
<confidence type="bootstrap">100</confidence>
<color><red>0</red><green>128</green><blue>0</blue><alpha>255</alpha></color>
<clade>
<name></name>
<branch_length>0.43941288496876818037</branch_length>
<color><red>0</red><green>128</green><blue>0</blue><alpha>255</alpha></color>
</clade>
<clade>
<branch_length>0.22454767489576574202</branch_length>
<confidence type="bootstrap">99</confidence>
<color><red>0</red><green>128</green><blue>0</blue><alpha>255</alpha></color>
<clade>
<branch_length>0.10255384803780549785</branch_length>
<confidence type="bootstrap">98</confidence>
<color><red>0</red><green>128</green><blue>0</blue><alpha>255</alpha></color>
<clade>
<name></name>
<branch_length>0.35506713001294565313</branch_length>
<color><red>0</red><green>128</green><blue>0</blue><alpha>255</alpha></color>
</clade>
<clade>
<branch_length>0.05099270756026753199</branch_length>
<confidence type="bootstrap">93</confidence>
<color><red>0</red><green>128</green><blue>0</blue><alpha>255</alpha></color>
<clade>
<branch_length>0.10560878570587588221</branch_length>
<confidence type="bootstrap">99</confidence>
<color><red>0</red><green>128</green><blue>0</blue><alpha>255</alpha></color>
<clade>
<branch_length>0.10259957452766822750</branch_length>
<confidence type="bootstrap">99</confidence>
<color><red>0</red><green>128</green><blue>0</blue><alpha>255</alpha></color>
<clade>
<name>RPP7</name>
<branch_length>0.13272294433639220124</branch_length>
<color><red>0</red><green>128</green><blue>0</blue><alpha>255</alpha></color>
</clade>
<clade>
<branch_length>0.08221009515299536330</branch_length>
<confidence type="bootstrap">99</confidence>
<color><red>0</red><green>128</green><blue>0</blue><alpha>255</alpha></color>
<clade>
<branch_length>0.00942083321285507209</branch_length>
<confidence type="bootstrap">100</confidence>
<color><red>0</red><green>128</green><blue>0</blue><alpha>255</alpha></color>
<clade>
<name></name>
<branch_length>0.00000100000050002909</branch_length>
<color><red>0</red><green>128</green><blue>0</blue><alpha>255</alpha></color>
</clade>
<clade>
<name></name>
<branch_length>0.00000100000050002909</branch_length>
<color><red>0</red><green>128</green><blue>0</blue><alpha>255</alpha></color>
</clade>
</clade><clade>
<branch_length>0.00739468909848267804</branch_length>
<confidence type="bootstrap">100</confidence>
<color><red>0</red><green>128</green><blue>0</blue><alpha>255</alpha></color>
<clade>
<name></name>
<branch_length>0.00000100000050002909</branch_length>
<color><red>0</red><green>128</green><blue>0</blue><alpha>255</alpha></color>
</clade>
<clade>
<name></name>
<branch_length>0.00000100000050002909</branch_length>
<color><red>0</red><green>128</green><blue>0</blue><alpha>255</alpha></color>
</clade>
</clade></clade></clade><clade>
<branch_length>0.06164309305191228994</branch_length>
<confidence type="bootstrap">90</confidence>
<color><red>0</red><green>128</green><blue>0</blue><alpha>255</alpha></color>
<clade>
<name></name>
<branch_length>0.13317043926454627534</branch_length>
<color><red>0</red><green>128</green><blue>0</blue><alpha>255</alpha></color>
</clade>
<clade>
<branch_length>0.02739530686416134092</branch_length>
<confidence type="bootstrap">35</confidence>
<color><red>0</red><green>128</green><blue>0</blue><alpha>255</alpha></color>
<clade>
<name></name>
<branch_length>0.17231596712073721234</branch_length>
<color><red>0</red><green>128</green><blue>0</blue><alpha>255</alpha></color>
</clade>
<clade>
<name></name>
<branch_length>0.12403377007048592418</branch_length>
<color><red>0</red><green>128</green><blue>0</blue><alpha>255</alpha></color>
</clade>
</clade></clade></clade><clade>
<name>CW9</name>
<branch_length>0.27851655848162260032</branch_length>
<color><red>0</red><green>128</green><blue>0</blue><alpha>255</alpha></color>
</clade>
</clade></clade><clade>
<branch_length>0.21333353299193758001</branch_length>
<confidence type="bootstrap">100</confidence>
<color><red>0</red><green>128</green><blue>0</blue><alpha>255</alpha></color>
<clade>
<name></name>
<branch_length>0.15190735846600503245</branch_length>
<color><red>0</red><green>128</green><blue>0</blue><alpha>255</alpha></color>
</clade>
<clade>
<branch_length>0.03172520896459328499</branch_length>
<confidence type="bootstrap">62</confidence>
<color><red>0</red><green>128</green><blue>0</blue><alpha>255</alpha></color>
<clade>
<branch_length>0.04814800143541820426</branch_length>
<confidence type="bootstrap">86</confidence>
<color><red>0</red><green>128</green><blue>0</blue><alpha>255</alpha></color>
<clade>
<name></name>
<branch_length>0.11376478099678026534</branch_length>
<color><red>0</red><green>128</green><blue>0</blue><alpha>255</alpha></color>
</clade>
<clade>
<branch_length>0.08949466826124230501</branch_length>
<confidence type="bootstrap">100</confidence>
<color><red>0</red><green>128</green><blue>0</blue><alpha>255</alpha></color>
<clade>
<name>RPP8 </name>
<branch_length>0.05196619689871358194</branch_length>
<color><red>0</red><green>128</green><blue>0</blue><alpha>255</alpha></color>
</clade>
<clade>
<name></name>
<branch_length>0.04156248602293585032</branch_length>
<color><red>0</red><green>128</green><blue>0</blue><alpha>255</alpha></color>
</clade>
</clade></clade><clade>
<name>LOV1</name>
<branch_length>0.18268012509132999788</branch_length>
<color><red>0</red><green>128</green><blue>0</blue><alpha>255</alpha></color>
</clade>
</clade></clade></clade></clade><clade>
<branch_length>0.60601783787637886203</branch_length>
<confidence type="bootstrap">100</confidence>
<color><red>0</red><green>128</green><blue>0</blue><alpha>255</alpha></color>
<clade>
<name></name>
<branch_length>0.27105048669281589513</branch_length>
<color><red>0</red><green>128</green><blue>0</blue><alpha>255</alpha></color>
</clade>
<clade>
<branch_length>0.04518765859992157630</branch_length>
<confidence type="bootstrap">46</confidence>
<color><red>0</red><green>128</green><blue>0</blue><alpha>255</alpha></color>
<clade>
<name>RPP13</name>
<branch_length>0.11086609563847889259</branch_length>
<color><red>0</red><green>128</green><blue>0</blue><alpha>255</alpha></color>
</clade>
<clade>
<name></name>
<branch_length>0.16372893808434077489</branch_length>
<color><red>0</red><green>128</green><blue>0</blue><alpha>255</alpha></color>
</clade>
</clade></clade></clade><clade>
<name>ZAR1</name>
<branch_length>0.71413397855733362629</branch_length>
<color><red>0</red><green>128</green><blue>0</blue><alpha>255</alpha></color>
</clade>
</clade><clade>
<name>RPM1</name>
<branch_length>1.04522096220702720437</branch_length>
<color><red>0</red><green>128</green><blue>0</blue><alpha>255</alpha></color>
</clade>
</clade><clade>
<branch_length>0.38982958416722562900</branch_length>
<confidence type="bootstrap">100</confidence>
<color><red>0</red><green>128</green><blue>0</blue><alpha>255</alpha></color>
<clade>
<name></name>
<branch_length>0.64045839123400172266</branch_length>
<color><red>0</red><green>128</green><blue>0</blue><alpha>255</alpha></color>
</clade>
<clade>
<name></name>
<branch_length>0.57860075706845615073</branch_length>
<color><red>0</red><green>128</green><blue>0</blue><alpha>255</alpha></color>
</clade>
</clade></clade><clade>
<branch_length>0.18072078615034251059</branch_length>
<confidence type="bootstrap">57</confidence>
<color><red>0</red><green>128</green><blue>0</blue><alpha>255</alpha></color>
<clade>
<name></name>
<branch_length>1.80190522226602611866</branch_length>
<color><red>0</red><green>128</green><blue>0</blue><alpha>255</alpha></color>
</clade>
<clade>
<branch_length>0.36490845642814323524</branch_length>
<confidence type="bootstrap">95</confidence>
<color><red>0</red><green>128</green><blue>0</blue><alpha>255</alpha></color>
<clade>
<branch_length>0.42238738158503430498</branch_length>
<confidence type="bootstrap">100</confidence>
<color><red>0</red><green>128</green><blue>0</blue><alpha>255</alpha></color>
<clade>
<name></name>
<branch_length>0.32665788500642434222</branch_length>
<color><red>0</red><green>128</green><blue>0</blue><alpha>255</alpha></color>
</clade>
<clade>
<name></name>
<branch_length>0.31830840593534254213</branch_length>
<color><red>0</red><green>128</green><blue>0</blue><alpha>255</alpha></color>
</clade>
</clade><clade>
<branch_length>0.16142722302270151591</branch_length>
<confidence type="bootstrap">64</confidence>
<color><red>0</red><green>128</green><blue>0</blue><alpha>255</alpha></color>
<clade>
<name>RPS2</name>
<branch_length>0.63921569206818529274</branch_length>
<color><red>0</red><green>128</green><blue>0</blue><alpha>255</alpha></color>
</clade>
<clade>
<branch_length>0.26297874055272213445</branch_length>
<confidence type="bootstrap">96</confidence>
<color><red>0</red><green>128</green><blue>0</blue><alpha>255</alpha></color>
<clade>
<name></name>
<branch_length>0.54378602574348233745</branch_length>
<color><red>0</red><green>128</green><blue>0</blue><alpha>255</alpha></color>
</clade>
<clade>
<branch_length>0.11285477867899310067</branch_length>
<confidence type="bootstrap">80</confidence>
<color><red>0</red><green>128</green><blue>0</blue><alpha>255</alpha></color>
<clade>
<name></name>
<branch_length>0.43705489980368683600</branch_length>
<color><red>0</red><green>128</green><blue>0</blue><alpha>255</alpha></color>
</clade>
<clade>
<branch_length>0.10660297748345622104</branch_length>
<confidence type="bootstrap">53</confidence>
<color><red>0</red><green>128</green><blue>0</blue><alpha>255</alpha></color>
<clade>
<name></name>
<branch_length>0.20298859882629263773</branch_length>
<color><red>0</red><green>128</green><blue>0</blue><alpha>255</alpha></color>
</clade>
<clade>
<branch_length>0.03580453686993482348</branch_length>
<confidence type="bootstrap">18</confidence>
<color><red>0</red><green>128</green><blue>0</blue><alpha>255</alpha></color>
<clade>
<branch_length>0.09907752500320939071</branch_length>
<confidence type="bootstrap">53</confidence>
<color><red>0</red><green>128</green><blue>0</blue><alpha>255</alpha></color>
<clade>
<branch_length>0.22643642688660550744</branch_length>
<confidence type="bootstrap">100</confidence>
<color><red>0</red><green>128</green><blue>0</blue><alpha>255</alpha></color>
<clade>
<branch_length>0.18641778040139617145</branch_length>
<confidence type="bootstrap">100</confidence>
<color><red>0</red><green>128</green><blue>0</blue><alpha>255</alpha></color>
<clade>
<name></name>
<branch_length>0.09332684616742679962</branch_length>
<color><red>0</red><green>128</green><blue>0</blue><alpha>255</alpha></color>
</clade>
<clade>
<branch_length>0.01783243258972956949</branch_length>
<confidence type="bootstrap">58</confidence>
<color><red>0</red><green>128</green><blue>0</blue><alpha>255</alpha></color>
<clade>
<name></name>
<branch_length>0.07023933905299444003</branch_length>
<color><red>0</red><green>128</green><blue>0</blue><alpha>255</alpha></color>
</clade>
<clade>
<name></name>
<branch_length>0.03267826620695888501</branch_length>
<color><red>0</red><green>128</green><blue>0</blue><alpha>255</alpha></color>
</clade>
</clade></clade><clade>
<name></name>
<branch_length>0.16028446438367566218</branch_length>
<color><red>0</red><green>128</green><blue>0</blue><alpha>255</alpha></color>
</clade>
</clade><clade>
<name></name>
<branch_length>0.51310631538445239386</branch_length>
<color><red>0</red><green>128</green><blue>0</blue><alpha>255</alpha></color>
</clade>
</clade><clade>
<branch_length>0.07089017221187299267</branch_length>
<confidence type="bootstrap">65</confidence>
<color><red>0</red><green>128</green><blue>0</blue><alpha>255</alpha></color>
<clade>
<branch_length>0.03758779138165952577</branch_length>
<confidence type="bootstrap">43</confidence>
<color><red>0</red><green>128</green><blue>0</blue><alpha>255</alpha></color>
<clade>
<branch_length>0.19444690596933530968</branch_length>
<confidence type="bootstrap">100</confidence>
<color><red>0</red><green>128</green><blue>0</blue><alpha>255</alpha></color>
<clade>
<name></name>
<branch_length>0.13207732259567162014</branch_length>
<color><red>0</red><green>128</green><blue>0</blue><alpha>255</alpha></color>
</clade>
<clade>
<branch_length>0.11687337346478320066</branch_length>
<confidence type="bootstrap">100</confidence>
<color><red>0</red><green>128</green><blue>0</blue><alpha>255</alpha></color>
<clade>
<name></name>
<branch_length>0.07425501985859725429</branch_length>
<color><red>0</red><green>128</green><blue>0</blue><alpha>255</alpha></color>
</clade>
<clade>
<name></name>
<branch_length>0.09474365790231416284</branch_length>
<color><red>0</red><green>128</green><blue>0</blue><alpha>255</alpha></color>
</clade>
</clade></clade><clade>
<branch_length>0.08168598025892225001</branch_length>
<confidence type="bootstrap">94</confidence>
<color><red>0</red><green>128</green><blue>0</blue><alpha>255</alpha></color>
<clade>
<name></name>
<branch_length>0.16529009547041254025</branch_length>
<color><red>0</red><green>128</green><blue>0</blue><alpha>255</alpha></color>
</clade>
<clade>
<name></name>
<branch_length>0.23081520279232001225</branch_length>
<color><red>0</red><green>128</green><blue>0</blue><alpha>255</alpha></color>
</clade>
</clade></clade><clade>
<branch_length>0.04341070065452892063</branch_length>
<confidence type="bootstrap">45</confidence>
<color><red>0</red><green>128</green><blue>0</blue><alpha>255</alpha></color>
<clade>
<branch_length>0.03121441177657405600</branch_length>
<confidence type="bootstrap">48</confidence>
<color><red>0</red><green>128</green><blue>0</blue><alpha>255</alpha></color>
<clade>
<branch_length>0.02794070931350092421</branch_length>
<confidence type="bootstrap">57</confidence>
<color><red>0</red><green>128</green><blue>0</blue><alpha>255</alpha></color>
<clade>
<name>RPS5</name>
<branch_length>0.19323144657031690596</branch_length>
<color><red>0</red><green>128</green><blue>0</blue><alpha>255</alpha></color>
</clade>
<clade>
<name>SUMM2</name>
<branch_length>0.19510694763673938623</branch_length>
<color><red>0</red><green>128</green><blue>0</blue><alpha>255</alpha></color>
</clade>
</clade><clade>
<name>RFL1</name>
<branch_length>0.23933093649593301100</branch_length>
<color><red>0</red><green>128</green><blue>0</blue><alpha>255</alpha></color>
</clade>
</clade><clade>
<branch_length>0.38324510552588575418</branch_length>
<confidence type="bootstrap">100</confidence>
<color><red>0</red><green>128</green><blue>0</blue><alpha>255</alpha></color>
<clade>
<branch_length>0.02048173565226107593</branch_length>
<confidence type="bootstrap">54</confidence>
<color><red>0</red><green>128</green><blue>0</blue><alpha>255</alpha></color>
<clade>
<name></name>
<branch_length>0.03098113869278224658</branch_length>
<color><red>0</red><green>128</green><blue>0</blue><alpha>255</alpha></color>
</clade>
<clade>
<name>RPP39</name>
<branch_length>0.06318122890780446255</branch_length>
<color><red>0</red><green>128</green><blue>0</blue><alpha>255</alpha></color>
</clade>
</clade><clade>
<name>OROOT</name>
<branch_length>0.01140540357419317710</branch_length>
<confidence type="bootstrap">48</confidence>
<color><red>0</red><green>128</green><blue>0</blue><alpha>255</alpha></color>
<clade>
<name></name>
<branch_length>0.03032525476486699206</branch_length>
<color><red>0</red><green>128</green><blue>0</blue><alpha>255</alpha></color>
</clade>
<clade>
<name></name>
<branch_length>0.05145505772410979839</branch_length>
<color><red>0</red><green>128</green><blue>0</blue><alpha>255</alpha></color>
</clade>
</clade></clade></clade></clade></clade></clade></clade></clade></clade></clade></clade></clade></clade></clade></phylogeny></phyloxml>
