# Supplementary material for: High allelic diversity in Arabidopsis NLRs is associated with distinct genomic features
Source: EMBO Rep. 2024 Mar 25;25(5):14. doi: 10.1038/s44319-024-00122-9 (PMC11093987; doi:10.1038/s44319-024-00122-9)
Supplement: Supplementary file 3 — Source data Fig. 3 [file 44319_2024_122_MOESM3_ESM.zip › Figure 3/3B/itol_HV.xlsx]

## Sheet: Sheet 1
itol_name
