# Supplementary material for: High allelic diversity in Arabidopsis NLRs is associated with distinct genomic features
Source: EMBO Rep. 2024 Mar 25;25(5):14. doi: 10.1038/s44319-024-00122-9 (PMC11093987; doi:10.1038/s44319-024-00122-9)
Supplement: Supplementary file 3 — Source data Fig. 3 [file 44319_2024_122_MOESM3_ESM.zip › Figure 3/3B/README.txt]

#EV Figure 3AB
pi_d_genome.csv has the D and Pi values for all genes in the genome calculated by egglib on the 1001 genomes all sites VCF subset to ecotypes in the NLRome. NLRs in this file have the statistics calculated from protein alignments. Pi is per effective site. 
