# Supplementary material for: High allelic diversity in Arabidopsis NLRs is associated with distinct genomic features
Source: EMBO Rep. 2024 Mar 25;25(5):14. doi: 10.1038/s44319-024-00122-9 (PMC11093987; doi:10.1038/s44319-024-00122-9)
Supplement: Supplementary file 4 — Source data Fig. 4 [file 44319_2024_122_MOESM4_ESM.zip]

Archive with 6 entries (4 files):
- Figure 4/4A-B/
- Figure 4/4A-B/NLR_multi_tissue_expr.csv
- Figure 4/4A-B/README
- Figure 4/4C/
- Figure 4/4C/NLR_multi_tissue_meth.csv
- Figure 4/4C/README
