# Supplementary material for: High allelic diversity in Arabidopsis NLRs is associated with distinct genomic features
Source: EMBO Rep. 2024 Mar 25;25(5):14. doi: 10.1038/s44319-024-00122-9 (PMC11093987; doi:10.1038/s44319-024-00122-9)
Supplement: Supplementary file 4 — Source data Fig. 4 [file 44319_2024_122_MOESM4_ESM.zip › Figure 4/4A-B/NLR_multi_tissue_expr.csv]

	sample	Gene	HV	TPM	log2_TPM_tissue	tissue	clean_tissue	tissue_group_1	tissue_group_2	dev_order
1	AP-1	AT1G56510	non-hv	3.01990277804879	2.00716061003033	flower stage 15, petal, not applicable	petal	reproductive	flower	9
2	AP-1	AT1G56520	non-hv	0.344446748170264	0.4270126130225	flower stage 15, petal, not applicable	petal	reproductive	flower	9
3	AP-1	AT1G56540	non-hv	0.672956632370104	0.742400047243855	flower stage 15, petal, not applicable	petal	reproductive	flower	9
4	AP-1	AT1G10920	non-hv	6.84997415201982	2.97268790358207	flower stage 15, petal, not applicable	petal	reproductive	flower	9
5	AP-1	AT5G43470	hv	6.23689149870995	2.85537014172708	flower stage 15, petal, not applicable	petal	reproductive	flower	9
6	AP-1	AT3G07040	non-hv	2.95931620938999	1.98525129229892	flower stage 15, petal, not applicable	petal	reproductive	flower	9
7	AP-1	AT1G15890	non-hv	0.229846079030485	0.298477766853284	flower stage 15, petal, not applicable	petal	reproductive	flower	9
8	AP-1	AT1G63350	non-hv	0.0374782191451853	0.0530810487862376	flower stage 15, petal, not applicable	petal	reproductive	flower	9
9	AP-1	AT4G12010	non-hv	7.33598331504174	3.05935238998079	flower stage 15, petal, not applicable	petal	reproductive	flower	9
10	AP-1	AT1G63360	hv	1.5709081339961	1.36227805941461	flower stage 15, petal, not applicable	petal	reproductive	flower	9
11	AP-1	AT5G38850	non-hv	7.28726032986604	3.05089524264139	flower stage 15, petal, not applicable	petal	reproductive	flower	9
12	AP-1	AT5G22690	non-hv	35.8082215283744	5.20195613925265	flower stage 15, petal, not applicable	petal	reproductive	flower	9
13	AP-1	AT5G43730	non-hv	4.12352969624045	2.35713805256449	flower stage 15, petal, not applicable	petal	reproductive	flower	9
14	AP-1	AT5G43740	hv	2.0460971930138	1.6069619751942	flower stage 15, petal, not applicable	petal	reproductive	flower	9
15	AP-1	AT4G26090	non-hv	14.5746127781972	3.96112438976301	flower stage 15, petal, not applicable	petal	reproductive	flower	9
16	AP-1	AT1G63730	non-hv	2.00216541744189	1.58600347074552	flower stage 15, petal, not applicable	petal	reproductive	flower	9
17	AP-1	AT1G63740	non-hv	4.87504295233848	2.55459939923495	flower stage 15, petal, not applicable	petal	reproductive	flower	9
18	AP-1	AT5G48620	hv	22.9613716673391	4.5826385923724	flower stage 15, petal, not applicable	petal	reproductive	flower	9
19	AP-1	AT1G63750	non-hv	1.92811525657478	1.5499723421521	flower stage 15, petal, not applicable	petal	reproductive	flower	9
20	AP-1	AT1G27170	non-hv	7.09995735849224	3.01791431307705	flower stage 15, petal, not applicable	petal	reproductive	flower	9
21	AP-1	AT1G27180	non-hv	4.32703408282039	2.41333251141505	flower stage 15, petal, not applicable	petal	reproductive	flower	9
22	AP-1	AT1G63870	non-hv	0.024945247957705	0.0355468437700622	flower stage 15, petal, not applicable	petal	reproductive	flower	9
23	AP-1	AT1G63880	non-hv	10.0875768784865	3.47087220273516	flower stage 15, petal, not applicable	petal	reproductive	flower	9
24	AP-1	AT5G48770	non-hv	0.0735193733723072	0.102348227168695	flower stage 15, petal, not applicable	petal	reproductive	flower	9
25	AP-1	AT4G16860	hv	3.53497157525091	2.18109350811365	flower stage 15, petal, not applicable	petal	reproductive	flower	9
26	AP-1	AT4G16890	hv	19.832052957727	4.38073311602241	flower stage 15, petal, not applicable	petal	reproductive	flower	9
27	AP-1	AT4G16900	non-hv	16.3754814046211	4.11898104454729	flower stage 15, petal, not applicable	petal	reproductive	flower	9
28	AP-1	AT4G16920	hv	0.61341518392604	0.690117738379228	flower stage 15, petal, not applicable	petal	reproductive	flower	9
29	AP-1	AT4G16940	hv	0.910493596526608	0.933945422168186	flower stage 15, petal, not applicable	petal	reproductive	flower	9
30	AP-1	AT4G16950	hv	9.96820050308815	3.45525494440005	flower stage 15, petal, not applicable	petal	reproductive	flower	9
31	AP-1	AT1G64070	non-hv	0	0	flower stage 15, petal, not applicable	petal	reproductive	flower	9
32	AP-1	AT4G16960	hv	1.1188664585411	1.08329266478816	flower stage 15, petal, not applicable	petal	reproductive	flower	9
33	AP-1	AT4G36150	non-hv	8.5494591886713	3.25541903179606	flower stage 15, petal, not applicable	petal	reproductive	flower	9
34	AP-1	AT5G17680	non-hv	2.92468264272815	1.97257599966717	flower stage 15, petal, not applicable	petal	reproductive	flower	9
35	AP-1	AT1G58390	non-hv	0	0	flower stage 15, petal, not applicable	petal	reproductive	flower	9
36	AP-1	AT1G58400	non-hv	0.0313807407357443	0.0445770110487865	flower stage 15, petal, not applicable	petal	reproductive	flower	9
37	AP-1	AT1G58410	non-hv	0.160224746756334	0.214404296408433	flower stage 15, petal, not applicable	petal	reproductive	flower	9
38	AP-1	AT3G44400	hv	6.21654316868608	2.85130793023386	flower stage 15, petal, not applicable	petal	reproductive	flower	9
39	AP-1	AT5G49140	non-hv	0.0403245892178369	0.0570337304753329	flower stage 15, petal, not applicable	petal	reproductive	flower	9
40	AP-1	AT3G50950	non-hv	41.600036108695	5.41278274819794	flower stage 15, petal, not applicable	petal	reproductive	flower	9
41	AP-1	AT1G58602	hv	1.37056985029649	1.245233903586	flower stage 15, petal, not applicable	petal	reproductive	flower	9
42	AP-1	AT3G44480	hv	19.5196816038987	4.35893644025532	flower stage 15, petal, not applicable	petal	reproductive	flower	9
43	AP-1	AT5G17880	non-hv	1.17129586298153	1.11855632244043	flower stage 15, petal, not applicable	petal	reproductive	flower	9
44	AP-1	AT1G58807	hv	40.7238841729497	5.3828015628173	flower stage 15, petal, not applicable	petal	reproductive	flower	9
45	AP-1	AT5G17890	non-hv	16.4353853381944	4.12394634425342	flower stage 15, petal, not applicable	petal	reproductive	flower	9
46	AP-1	AT1G58848	hv	31.298592187646	5.01339937782003	flower stage 15, petal, not applicable	petal	reproductive	flower	9
47	AP-1	AT5G44510	non-hv	6.47906569643582	2.90285805630172	flower stage 15, petal, not applicable	petal	reproductive	flower	9
48	AP-1	AT1G59124	hv	40.7238841729497	5.3828015628173	flower stage 15, petal, not applicable	petal	reproductive	flower	9
49	AP-1	AT5G17970	non-hv	0.0657578577387947	0.0918796922045009	flower stage 15, petal, not applicable	petal	reproductive	flower	9
50	AP-1	AT1G59218	hv	15.6695121766288	4.05913998021612	flower stage 15, petal, not applicable	petal	reproductive	flower	9
51	AP-1	AT3G44630	hv	52.4796954981095	5.74091934594656	flower stage 15, petal, not applicable	petal	reproductive	flower	9
52	AP-1	AT3G44670	hv	19.6071553203626	4.36507345913096	flower stage 15, petal, not applicable	petal	reproductive	flower	9
53	AP-1	AT1G59620	non-hv	12.2405351208792	3.72688952523776	flower stage 15, petal, not applicable	petal	reproductive	flower	9
54	AP-1	AT1G12210	non-hv	1.21197093567183	1.14533242931692	flower stage 15, petal, not applicable	petal	reproductive	flower	9
55	AP-1	AT1G12220	non-hv	0.438379459700035	0.524444324184908	flower stage 15, petal, not applicable	petal	reproductive	flower	9
56	AP-1	AT1G69550	hv	1.62540189319127	1.39253828561058	flower stage 15, petal, not applicable	petal	reproductive	flower	9
57	AP-1	AT1G12280	non-hv	4.47425473972711	2.45266257083549	flower stage 15, petal, not applicable	petal	reproductive	flower	9
58	AP-1	AT1G12290	non-hv	3.25709127500635	2.08986802283922	flower stage 15, petal, not applicable	petal	reproductive	flower	9
59	AP-1	AT5G40100	non-hv	0.344759855784665	0.427348562520718	flower stage 15, petal, not applicable	petal	reproductive	flower	9
60	AP-1	AT4G27190	non-hv	0	0	flower stage 15, petal, not applicable	petal	reproductive	flower	9
61	AP-1	AT4G27220	non-hv	0.0357014421476146	0.0506081825521981	flower stage 15, petal, not applicable	petal	reproductive	flower	9
62	AP-1	AT1G59780	hv	0.0352064399383492	0.0499184973640599	flower stage 15, petal, not applicable	petal	reproductive	flower	9
63	AP-1	AT5G18350	non-hv	0	0	flower stage 15, petal, not applicable	petal	reproductive	flower	9
64	AP-1	AT3G46530	hv	25.3276004213252	4.71850413058916	flower stage 15, petal, not applicable	petal	reproductive	flower	9
65	AP-1	AT5G18360	non-hv	0.974254822778332	0.981308214633191	flower stage 15, petal, not applicable	petal	reproductive	flower	9
66	AP-1	AT4G08450	non-hv	0	0	flower stage 15, petal, not applicable	petal	reproductive	flower	9
67	AP-1	AT5G18370	non-hv	2.37100828346771	1.75318017241352	flower stage 15, petal, not applicable	petal	reproductive	flower	9
68	AP-1	AT5G44870	non-hv	8.98303958294716	3.31947914658324	flower stage 15, petal, not applicable	petal	reproductive	flower	9
69	AP-1	AT3G51560	non-hv	0.114014991006173	0.155768646775562	flower stage 15, petal, not applicable	petal	reproductive	flower	9
70	AP-1	AT1G53350	non-hv	2.59031476980146	1.8441103334423	flower stage 15, petal, not applicable	petal	reproductive	flower	9
71	AP-1	AT3G51570	non-hv	0.0397915480561541	0.0562943334353291	flower stage 15, petal, not applicable	petal	reproductive	flower	9
72	AP-1	AT1G17600	non-hv	0.0231042066681195	0.0329530959990001	flower stage 15, petal, not applicable	petal	reproductive	flower	9
73	AP-1	AT5G45050	non-hv	16.376353117777	4.11905342151758	flower stage 15, petal, not applicable	petal	reproductive	flower	9
74	AP-1	AT3G46710	non-hv	0	0	flower stage 15, petal, not applicable	petal	reproductive	flower	9
75	AP-1	AT5G45060	non-hv	12.3961365053293	3.74374507704181	flower stage 15, petal, not applicable	petal	reproductive	flower	9
76	AP-1	AT3G46730	non-hv	0.221822676541745	0.289034921624041	flower stage 15, petal, not applicable	petal	reproductive	flower	9
77	AP-1	AT2G16870	non-hv	0.62595899518323	0.701290874761193	flower stage 15, petal, not applicable	petal	reproductive	flower	9
78	AP-1	AT5G45200	non-hv	0	0	flower stage 15, petal, not applicable	petal	reproductive	flower	9
79	AP-1	AT5G45210	non-hv	0.056789305573971	0.0796877720820635	flower stage 15, petal, not applicable	petal	reproductive	flower	9
80	AP-1	AT5G45230	non-hv	0	0	flower stage 15, petal, not applicable	petal	reproductive	flower	9
81	AP-1	AT5G35450	non-hv	5.61595784314473	2.7259500416918	flower stage 15, petal, not applicable	petal	reproductive	flower	9
82	AP-1	AT5G45250	non-hv	7.50450082938193	3.08822655956774	flower stage 15, petal, not applicable	petal	reproductive	flower	9
83	AP-1	AT3G04220	non-hv	0.893281902999935	0.920889239240463	flower stage 15, petal, not applicable	petal	reproductive	flower	9
84	AP-1	AT5G45260	non-hv	8.80924594607472	3.29414223821101	flower stage 15, petal, not applicable	petal	reproductive	flower	9
85	AP-1	AT2G17060	non-hv	0	0	flower stage 15, petal, not applicable	petal	reproductive	flower	9
86	AP-1	AT4G33300	non-hv	55.2686128889123	5.81425849398652	flower stage 15, petal, not applicable	petal	reproductive	flower	9
87	AP-1	AT5G40910	non-hv	19.556639980395	4.3615325676018	flower stage 15, petal, not applicable	petal	reproductive	flower	9
88	AP-1	AT3G25510	non-hv	0	0	flower stage 15, petal, not applicable	petal	reproductive	flower	9
89	AP-1	AT4G09430	non-hv	0	0	flower stage 15, petal, not applicable	petal	reproductive	flower	9
90	AP-1	AT3G14460	non-hv	0.147200846600409	0.198117993819263	flower stage 15, petal, not applicable	petal	reproductive	flower	9
91	AP-1	AT3G14470	non-hv	1.24431138857597	1.16627285758125	flower stage 15, petal, not applicable	petal	reproductive	flower	9
92	AP-1	AT1G65850	non-hv	0.0159623545997164	0.0228469455761184	flower stage 15, petal, not applicable	petal	reproductive	flower	9
93	AP-1	AT1G62630	hv	0.27612709596212	0.35177202156599	flower stage 15, petal, not applicable	petal	reproductive	flower	9
94	AP-1	AT4G14370	non-hv	20.6629482380635	4.43715769605081	flower stage 15, petal, not applicable	petal	reproductive	flower	9
95	AP-1	AT1G61180	hv	11.9259891308307	3.69220277848702	flower stage 15, petal, not applicable	petal	reproductive	flower	9
96	AP-1	AT1G61190	hv	1.91242351399064	1.54222016223547	flower stage 15, petal, not applicable	petal	reproductive	flower	9
97	AP-1	AT5G41540	non-hv	0.140596806026158	0.18978889789682	flower stage 15, petal, not applicable	petal	reproductive	flower	9
98	AP-1	AT5G41550	non-hv	20.0185097750643	4.39358847987067	flower stage 15, petal, not applicable	petal	reproductive	flower	9
99	AP-1	AT1G31540	hv	4.74416073293144	2.52209611917467	flower stage 15, petal, not applicable	petal	reproductive	flower	9
100	AP-1	AT1G61300	hv	2.55996876320742	1.83186458238171	flower stage 15, petal, not applicable	petal	reproductive	flower	9
101	AP-1	AT5G46260	non-hv	0.0516684979535027	0.0726800166763384	flower stage 15, petal, not applicable	petal	reproductive	flower	9
102	AP-1	AT1G61310	hv	3.70108471446559	2.23299367841257	flower stage 15, petal, not applicable	petal	reproductive	flower	9
103	AP-1	AT4G19050	non-hv	1.34179185625003	1.22761285154339	flower stage 15, petal, not applicable	petal	reproductive	flower	9
104	AP-1	AT5G46270	non-hv	2.51174466821377	1.81218795327503	flower stage 15, petal, not applicable	petal	reproductive	flower	9
105	AP-1	AT5G41740	hv	4.77062414272102	2.5287273672089	flower stage 15, petal, not applicable	petal	reproductive	flower	9
106	AP-1	AT5G41750	hv	10.5749138110048	3.53292954583302	flower stage 15, petal, not applicable	petal	reproductive	flower	9
107	AP-1	AT5G46450	non-hv	1.72340227319642	1.44541009831311	flower stage 15, petal, not applicable	petal	reproductive	flower	9
108	AP-1	AT5G46510	hv	11.2694244067518	3.61699566458885	flower stage 15, petal, not applicable	petal	reproductive	flower	9
109	AP-1	AT5G46520	hv	6.99398250701469	2.99891441575676	flower stage 15, petal, not applicable	petal	reproductive	flower	9
110	AP-1	AT5G36930	non-hv	0.281610647876397	0.357958039106655	flower stage 15, petal, not applicable	petal	reproductive	flower	9
111	AP-1	AT4G19510	non-hv	48.0077456347356	5.61493787892557	flower stage 15, petal, not applicable	petal	reproductive	flower	9
112	AP-1	AT1G50180	non-hv	4.4644690581008	2.45008132673772	flower stage 15, petal, not applicable	petal	reproductive	flower	9
113	AP-1	AT4G19530	non-hv	1.74119239728341	1.45480359079245	flower stage 15, petal, not applicable	petal	reproductive	flower	9
114	AP-1	AT1G72840	non-hv	9.52224633530047	3.39537082526339	flower stage 15, petal, not applicable	petal	reproductive	flower	9
115	AP-1	AT1G72860	non-hv	0.157708461775675	0.211271994514887	flower stage 15, petal, not applicable	petal	reproductive	flower	9
116	AP-1	AT5G51630	non-hv	1.81008473210122	1.49061363248864	flower stage 15, petal, not applicable	petal	reproductive	flower	9
117	AP-1	AT5G04720	non-hv	70.3456659595108	6.15675388774701	flower stage 15, petal, not applicable	petal	reproductive	flower	9
118	AP-1	AT5G58120	non-hv	12.0395319206653	3.70482017704414	flower stage 15, petal, not applicable	petal	reproductive	flower	9
119	AP-1	AT5G63020	non-hv	2.76933487497365	1.91430997250357	flower stage 15, petal, not applicable	petal	reproductive	flower	9
120	AP-1	AT5G66900	non-hv	27.1352862892458	4.81430873843118	flower stage 15, petal, not applicable	petal	reproductive	flower	9
121	AP-1	AT5G66910	non-hv	4.70678743710951	2.51267882740211	flower stage 15, petal, not applicable	petal	reproductive	flower	9
122	AP-1	AT4G10780	non-hv	0	0	flower stage 15, petal, not applicable	petal	reproductive	flower	9
123	AP-1	AT5G05400	non-hv	0.0909032581016611	0.125523168347747	flower stage 15, petal, not applicable	petal	reproductive	flower	9
124	AP-1	AT5G47250	non-hv	0.405918403344413	0.49151286574303	flower stage 15, petal, not applicable	petal	reproductive	flower	9
125	AP-1	AT5G38340	non-hv	0.0164292817342779	0.0235098428851776	flower stage 15, petal, not applicable	petal	reproductive	flower	9
126	AP-1	AT5G47260	non-hv	0	0	flower stage 15, petal, not applicable	petal	reproductive	flower	9
127	AP-1	AT4G11170	hv	0.18415278917821	0.243855241413113	flower stage 15, petal, not applicable	petal	reproductive	flower	9
128	AP-1	AT5G47280	non-hv	0	0	flower stage 15, petal, not applicable	petal	reproductive	flower	9
129	AP-1	AT5G38350	hv	0.402842257337847	0.488352794167533	flower stage 15, petal, not applicable	petal	reproductive	flower	9
130	AP-1	AT1G51480	non-hv	0	0	flower stage 15, petal, not applicable	petal	reproductive	flower	9
131	AP-1	AT2G14080	hv	7.35836679282891	3.06322107028801	flower stage 15, petal, not applicable	petal	reproductive	flower	9
132	AP-1	AT5G11250	non-hv	1.29415815551576	1.19796485182159	flower stage 15, petal, not applicable	petal	reproductive	flower	9
133	AP-10	AT3G14470	non-hv	6.97427553475871	2.99535345556879	adult, stem node, first node	stem node 1	vegetative	shoot	20
134	AP-10	AT3G14460	non-hv	0.0357119604627963	0.0506228341143944	adult, stem node, first node	stem node 1	vegetative	shoot	20
135	AP-10	AT5G17880	non-hv	4.75059331503844	2.52371081318828	adult, stem node, first node	stem node 1	vegetative	shoot	20
136	AP-10	AT5G17890	non-hv	21.1098409140026	4.46661673951662	adult, stem node, first node	stem node 1	vegetative	shoot	20
137	AP-10	AT4G09430	non-hv	0	0	adult, stem node, first node	stem node 1	vegetative	shoot	20
138	AP-10	AT5G18360	non-hv	8.26667925599873	3.21205243710289	adult, stem node, first node	stem node 1	vegetative	shoot	20
139	AP-10	AT5G17970	non-hv	0	0	adult, stem node, first node	stem node 1	vegetative	shoot	20
140	AP-10	AT5G18370	non-hv	12.1884475189974	3.72120284230737	adult, stem node, first node	stem node 1	vegetative	shoot	20
141	AP-10	AT5G18350	non-hv	0.0528110523271865	0.0742465395637619	adult, stem node, first node	stem node 1	vegetative	shoot	20
142	AP-10	AT4G14370	non-hv	0.615752827790673	0.692206516533698	adult, stem node, first node	stem node 1	vegetative	shoot	20
143	AP-10	AT5G48620	hv	66.5892774817819	6.07872248709247	adult, stem node, first node	stem node 1	vegetative	shoot	20
144	AP-10	AT5G17680	non-hv	1.06081484801462	1.04321489311092	adult, stem node, first node	stem node 1	vegetative	shoot	20
145	AP-10	AT4G08450	non-hv	0	0	adult, stem node, first node	stem node 1	vegetative	shoot	20
146	AP-10	AT5G48770	non-hv	0.0194042223169801	0.0277262339328872	adult, stem node, first node	stem node 1	vegetative	shoot	20
147	AP-10	AT4G10780	non-hv	0.100089601661771	0.137621035212255	adult, stem node, first node	stem node 1	vegetative	shoot	20
148	AP-10	AT3G04220	non-hv	0.376357823550779	0.46085558860978	adult, stem node, first node	stem node 1	vegetative	shoot	20
149	AP-10	AT5G49140	non-hv	0	0	adult, stem node, first node	stem node 1	vegetative	shoot	20
150	AP-10	AT4G11170	hv	0.0125905802632278	0.0180509685913137	adult, stem node, first node	stem node 1	vegetative	shoot	20
151	AP-10	AT5G40910	non-hv	70.0109334608079	6.14996926648075	adult, stem node, first node	stem node 1	vegetative	shoot	20
152	AP-10	AT1G17600	non-hv	1.24103856113785	1.16416747324979	adult, stem node, first node	stem node 1	vegetative	shoot	20
153	AP-10	AT5G22690	non-hv	7.87984857174336	3.1505350744743	adult, stem node, first node	stem node 1	vegetative	shoot	20
154	AP-10	AT5G35450	non-hv	17.9214285482361	4.24194910965631	adult, stem node, first node	stem node 1	vegetative	shoot	20
155	AP-10	AT5G41740	hv	8.73171479321446	3.2826940399183	adult, stem node, first node	stem node 1	vegetative	shoot	20
156	AP-10	AT5G41750	hv	4.51661072155798	2.46378218059928	adult, stem node, first node	stem node 1	vegetative	shoot	20
157	AP-10	AT5G11250	non-hv	10.2472966946435	3.49150638398432	adult, stem node, first node	stem node 1	vegetative	shoot	20
158	AP-10	AT5G46450	non-hv	16.1853134688961	4.10310426233206	adult, stem node, first node	stem node 1	vegetative	shoot	20
159	AP-10	AT5G46510	hv	19.3576255216837	4.34749739265339	adult, stem node, first node	stem node 1	vegetative	shoot	20
160	AP-10	AT1G56510	non-hv	7.66061914045051	3.11447016570589	adult, stem node, first node	stem node 1	vegetative	shoot	20
161	AP-10	AT5G46520	hv	5.35283763948505	2.66740114841575	adult, stem node, first node	stem node 1	vegetative	shoot	20
162	AP-10	AT1G56520	non-hv	6.00037451831861	2.80743210795294	adult, stem node, first node	stem node 1	vegetative	shoot	20
163	AP-10	AT5G36930	non-hv	15.6365882345966	4.05628769653344	adult, stem node, first node	stem node 1	vegetative	shoot	20
164	AP-10	AT1G56540	non-hv	1.75487142488593	1.46198498703306	adult, stem node, first node	stem node 1	vegetative	shoot	20
165	AP-10	AT1G10920	non-hv	11.8860577864704	3.68773906442156	adult, stem node, first node	stem node 1	vegetative	shoot	20
166	AP-10	AT1G15890	non-hv	3.61493758282075	2.20631113550617	adult, stem node, first node	stem node 1	vegetative	shoot	20
167	AP-10	AT4G12010	non-hv	8.15293128807647	3.19423385022984	adult, stem node, first node	stem node 1	vegetative	shoot	20
168	AP-10	AT1G50180	non-hv	4.23280584429642	2.38758473082973	adult, stem node, first node	stem node 1	vegetative	shoot	20
169	AP-10	AT5G41540	non-hv	0.25539785700924	0.328144651324709	adult, stem node, first node	stem node 1	vegetative	shoot	20
170	AP-10	AT5G41550	non-hv	2.93873813826769	1.97773350449178	adult, stem node, first node	stem node 1	vegetative	shoot	20
171	AP-10	AT5G51630	non-hv	3.64334923250548	2.21516579200865	adult, stem node, first node	stem node 1	vegetative	shoot	20
172	AP-10	AT5G38850	non-hv	10.4253106637718	3.51416148879124	adult, stem node, first node	stem node 1	vegetative	shoot	20
173	AP-10	AT5G04720	non-hv	50.8965612334708	5.69756704087359	adult, stem node, first node	stem node 1	vegetative	shoot	20
174	AP-10	AT5G58120	non-hv	20.5270720633308	4.4280802041294	adult, stem node, first node	stem node 1	vegetative	shoot	20
175	AP-10	AT5G63020	non-hv	13.8607845136574	3.89343837389226	adult, stem node, first node	stem node 1	vegetative	shoot	20
176	AP-10	AT5G66900	non-hv	16.9621468999464	4.16688789133597	adult, stem node, first node	stem node 1	vegetative	shoot	20
177	AP-10	AT5G66910	non-hv	18.6643349167327	4.29750948744546	adult, stem node, first node	stem node 1	vegetative	shoot	20
178	AP-10	AT5G45260	non-hv	16.0057585368988	4.08795145335979	adult, stem node, first node	stem node 1	vegetative	shoot	20
179	AP-10	AT3G07040	non-hv	7.8495239859076	3.14559985501032	adult, stem node, first node	stem node 1	vegetative	shoot	20
180	AP-10	AT4G16860	hv	39.7495920569598	5.34871371152318	adult, stem node, first node	stem node 1	vegetative	shoot	20
181	AP-10	AT4G16890	hv	83.9524220163902	6.40858317450667	adult, stem node, first node	stem node 1	vegetative	shoot	20
182	AP-10	AT4G16900	non-hv	23.4477893109551	4.61163211039959	adult, stem node, first node	stem node 1	vegetative	shoot	20
183	AP-10	AT4G16920	hv	3.63027574853847	2.21109811339976	adult, stem node, first node	stem node 1	vegetative	shoot	20
184	AP-10	AT2G16870	non-hv	2.65362053642314	1.86932680401233	adult, stem node, first node	stem node 1	vegetative	shoot	20
185	AP-10	AT5G47250	non-hv	7.34709763175515	3.06127464547168	adult, stem node, first node	stem node 1	vegetative	shoot	20
186	AP-10	AT5G47260	non-hv	0.0255531876415413	0.0364023153739436	adult, stem node, first node	stem node 1	vegetative	shoot	20
187	AP-10	AT4G16940	hv	2.44227629082103	1.78336289848218	adult, stem node, first node	stem node 1	vegetative	shoot	20
188	AP-10	AT5G47280	non-hv	0	0	adult, stem node, first node	stem node 1	vegetative	shoot	20
189	AP-10	AT4G16950	hv	74.7637208258907	6.24343527951156	adult, stem node, first node	stem node 1	vegetative	shoot	20
190	AP-10	AT4G16960	hv	11.7532622103073	3.67279442217931	adult, stem node, first node	stem node 1	vegetative	shoot	20
191	AP-10	AT5G46260	non-hv	7.86625154127351	3.14832429327241	adult, stem node, first node	stem node 1	vegetative	shoot	20
192	AP-10	AT5G46270	non-hv	29.4312263546893	4.9274805693964	adult, stem node, first node	stem node 1	vegetative	shoot	20
193	AP-10	AT4G36150	non-hv	5.22750655442981	2.63865463489861	adult, stem node, first node	stem node 1	vegetative	shoot	20
194	AP-10	AT1G58390	non-hv	2.64444196009365	1.86569792482938	adult, stem node, first node	stem node 1	vegetative	shoot	20
195	AP-10	AT1G58400	non-hv	0.354418426596879	0.4376735060626	adult, stem node, first node	stem node 1	vegetative	shoot	20
196	AP-10	AT1G58410	non-hv	1.82672437033589	1.49913121499222	adult, stem node, first node	stem node 1	vegetative	shoot	20
197	AP-10	AT2G17060	non-hv	0	0	adult, stem node, first node	stem node 1	vegetative	shoot	20
198	AP-10	AT5G05400	non-hv	4.46879242278403	2.45122230322026	adult, stem node, first node	stem node 1	vegetative	shoot	20
199	AP-10	AT3G44400	hv	6.76008265916741	2.95607201985258	adult, stem node, first node	stem node 1	vegetative	shoot	20
200	AP-10	AT1G58602	hv	15.5005029084972	4.04443809102743	adult, stem node, first node	stem node 1	vegetative	shoot	20
201	AP-10	AT1G53350	non-hv	8.29472327305977	3.21641191317839	adult, stem node, first node	stem node 1	vegetative	shoot	20
202	AP-10	AT3G44480	hv	58.9647382787733	5.9060424811952	adult, stem node, first node	stem node 1	vegetative	shoot	20
203	AP-10	AT1G58807	hv	77.3093986582696	6.29111356439535	adult, stem node, first node	stem node 1	vegetative	shoot	20
204	AP-10	AT1G58848	hv	65.9419636391691	6.06483896576453	adult, stem node, first node	stem node 1	vegetative	shoot	20
205	AP-10	AT1G59124	hv	77.3093986582696	6.29111356439535	adult, stem node, first node	stem node 1	vegetative	shoot	20
206	AP-10	AT1G59218	hv	36.7093307910721	5.23684964279552	adult, stem node, first node	stem node 1	vegetative	shoot	20
207	AP-10	AT3G44630	hv	55.176969594826	5.81190689684483	adult, stem node, first node	stem node 1	vegetative	shoot	20
208	AP-10	AT3G44670	hv	70.637718400565	6.16264748435239	adult, stem node, first node	stem node 1	vegetative	shoot	20
209	AP-10	AT1G31540	hv	28.096876097135	4.86279236550907	adult, stem node, first node	stem node 1	vegetative	shoot	20
210	AP-10	AT5G38340	non-hv	0.892390148616147	0.920209555615766	adult, stem node, first node	stem node 1	vegetative	shoot	20
211	AP-10	AT5G38350	hv	0.0533020675791617	0.0749192339932913	adult, stem node, first node	stem node 1	vegetative	shoot	20
212	AP-10	AT1G51480	non-hv	0	0	adult, stem node, first node	stem node 1	vegetative	shoot	20
213	AP-10	AT1G59620	non-hv	15.2444381979727	4.02187394486353	adult, stem node, first node	stem node 1	vegetative	shoot	20
214	AP-10	AT1G12210	non-hv	5.99549168642874	2.80642546248552	adult, stem node, first node	stem node 1	vegetative	shoot	20
215	AP-10	AT1G12220	non-hv	8.89796359736618	3.30713173628495	adult, stem node, first node	stem node 1	vegetative	shoot	20
216	AP-10	AT1G12280	non-hv	21.0206341807328	4.46078411311859	adult, stem node, first node	stem node 1	vegetative	shoot	20
217	AP-10	AT1G12290	non-hv	5.92579157113604	2.7919789708714	adult, stem node, first node	stem node 1	vegetative	shoot	20
218	AP-10	AT5G40100	non-hv	0.0208803527191819	0.0298137921182436	adult, stem node, first node	stem node 1	vegetative	shoot	20
219	AP-10	AT1G59780	hv	0.0128283353474284	0.0183896719379193	adult, stem node, first node	stem node 1	vegetative	shoot	20
220	AP-10	AT3G46530	hv	45.0470713087247	5.52503749566125	adult, stem node, first node	stem node 1	vegetative	shoot	20
221	AP-10	AT1G63730	non-hv	4.51074653244345	2.46224777173649	adult, stem node, first node	stem node 1	vegetative	shoot	20
222	AP-10	AT1G63740	non-hv	8.22776995282497	3.20598203825849	adult, stem node, first node	stem node 1	vegetative	shoot	20
223	AP-10	AT1G63750	non-hv	1.85949545576789	1.51576061285145	adult, stem node, first node	stem node 1	vegetative	shoot	20
224	AP-10	AT5G44870	non-hv	14.0819675850554	3.9147527489602	adult, stem node, first node	stem node 1	vegetative	shoot	20
225	AP-10	AT3G51560	non-hv	0	0	adult, stem node, first node	stem node 1	vegetative	shoot	20
226	AP-10	AT3G51570	non-hv	0	0	adult, stem node, first node	stem node 1	vegetative	shoot	20
227	AP-10	AT1G27170	non-hv	5.44894631295685	2.68906345925638	adult, stem node, first node	stem node 1	vegetative	shoot	20
228	AP-10	AT1G27180	non-hv	5.29836772494727	2.65497799047915	adult, stem node, first node	stem node 1	vegetative	shoot	20
229	AP-10	AT5G43470	hv	59.8231659897282	5.92654900890162	adult, stem node, first node	stem node 1	vegetative	shoot	20
230	AP-10	AT1G63870	non-hv	0.0164625417557752	0.0235570505796786	adult, stem node, first node	stem node 1	vegetative	shoot	20
231	AP-10	AT1G63880	non-hv	47.8106682625418	5.60912459856437	adult, stem node, first node	stem node 1	vegetative	shoot	20
232	AP-10	AT5G45050	non-hv	29.8189258278723	4.94574467348865	adult, stem node, first node	stem node 1	vegetative	shoot	20
233	AP-10	AT3G46710	non-hv	0	0	adult, stem node, first node	stem node 1	vegetative	shoot	20
234	AP-10	AT5G45060	non-hv	31.707035495649	5.03152909706121	adult, stem node, first node	stem node 1	vegetative	shoot	20
235	AP-10	AT3G46730	non-hv	0.117217761998846	0.159910415486633	adult, stem node, first node	stem node 1	vegetative	shoot	20
236	AP-10	AT4G19510	non-hv	50.5535968792299	5.68800118239925	adult, stem node, first node	stem node 1	vegetative	shoot	20
237	AP-10	AT4G19530	non-hv	7.57229894916181	3.09968216323806	adult, stem node, first node	stem node 1	vegetative	shoot	20
238	AP-10	AT1G64070	non-hv	0.0446222549309794	0.0629813447375577	adult, stem node, first node	stem node 1	vegetative	shoot	20
239	AP-10	AT5G45200	non-hv	0.0283736392254991	0.0403645344926182	adult, stem node, first node	stem node 1	vegetative	shoot	20
240	AP-10	AT5G45210	non-hv	0	0	adult, stem node, first node	stem node 1	vegetative	shoot	20
241	AP-10	AT5G45230	non-hv	0	0	adult, stem node, first node	stem node 1	vegetative	shoot	20
242	AP-10	AT5G43730	non-hv	6.62674193936173	2.93106688513845	adult, stem node, first node	stem node 1	vegetative	shoot	20
243	AP-10	AT5G43740	hv	10.9257937958247	3.57601339190941	adult, stem node, first node	stem node 1	vegetative	shoot	20
244	AP-10	AT5G45250	non-hv	22.4150378165338	4.54936346295559	adult, stem node, first node	stem node 1	vegetative	shoot	20
245	AP-10	AT4G26090	non-hv	11.4389873452565	3.63679713570613	adult, stem node, first node	stem node 1	vegetative	shoot	20
246	AP-10	AT1G65850	non-hv	0.0209450233871288	0.0299051809833847	adult, stem node, first node	stem node 1	vegetative	shoot	20
247	AP-10	AT1G62630	hv	6.5637074023131	2.91909355453613	adult, stem node, first node	stem node 1	vegetative	shoot	20
248	AP-10	AT3G50950	non-hv	93.3631104830584	6.56015106968053	adult, stem node, first node	stem node 1	vegetative	shoot	20
249	AP-10	AT5G44510	non-hv	27.5050862783557	4.83314746307181	adult, stem node, first node	stem node 1	vegetative	shoot	20
250	AP-10	AT1G61300	hv	15.9003937107007	4.07898495073561	adult, stem node, first node	stem node 1	vegetative	shoot	20
251	AP-10	AT1G61310	hv	12.2749708376409	3.73063678661833	adult, stem node, first node	stem node 1	vegetative	shoot	20
252	AP-10	AT4G33300	non-hv	45.2231066416211	5.53054232106769	adult, stem node, first node	stem node 1	vegetative	shoot	20
253	AP-10	AT1G61180	hv	15.9575217761351	4.08385344034735	adult, stem node, first node	stem node 1	vegetative	shoot	20
254	AP-10	AT1G61190	hv	24.608675387032	4.67856072611314	adult, stem node, first node	stem node 1	vegetative	shoot	20
255	AP-10	AT1G72840	non-hv	9.25348790599544	3.35804284644503	adult, stem node, first node	stem node 1	vegetative	shoot	20
256	AP-10	AT1G72860	non-hv	0.431485496094852	0.517513052930325	adult, stem node, first node	stem node 1	vegetative	shoot	20
257	AP-10	AT4G19050	non-hv	17.1481987739396	4.18175446135311	adult, stem node, first node	stem node 1	vegetative	shoot	20
258	AP-10	AT1G69550	hv	11.3142298705903	3.6222544996936	adult, stem node, first node	stem node 1	vegetative	shoot	20
259	AP-10	AT3G25510	non-hv	0.767911171135564	0.822045788201242	adult, stem node, first node	stem node 1	vegetative	shoot	20
260	AP-10	AT1G63350	non-hv	2.14171828592503	1.65155382171413	adult, stem node, first node	stem node 1	vegetative	shoot	20
261	AP-10	AT1G63360	hv	12.9222879833415	3.79932441749457	adult, stem node, first node	stem node 1	vegetative	shoot	20
262	AP-10	AT4G27190	non-hv	0	0	adult, stem node, first node	stem node 1	vegetative	shoot	20
263	AP-10	AT4G27220	non-hv	0.0716755495845609	0.0998681951105882	adult, stem node, first node	stem node 1	vegetative	shoot	20
264	AP-10	AT2G14080	hv	23.6172401643006	4.62159712541578	adult, stem node, first node	stem node 1	vegetative	shoot	20
265	AP-11	AT3G04220	non-hv	0.435243124308895	0.521295144235401	adult, stem internode, second internode	stem internode 2	vegetative	shoot	22
266	AP-11	AT3G14460	non-hv	0.187990374654229	0.248523147169936	adult, stem internode, second internode	stem internode 2	vegetative	shoot	22
267	AP-11	AT3G14470	non-hv	8.80113727714472	3.29294916238102	adult, stem internode, second internode	stem internode 2	vegetative	shoot	22
268	AP-11	AT2G16870	non-hv	2.6771332653064	1.8785814631098	adult, stem internode, second internode	stem internode 2	vegetative	shoot	22
269	AP-11	AT5G35450	non-hv	16.5309622514825	4.13183328079326	adult, stem internode, second internode	stem internode 2	vegetative	shoot	22
270	AP-11	AT2G17060	non-hv	0	0	adult, stem internode, second internode	stem internode 2	vegetative	shoot	22
271	AP-11	AT5G18350	non-hv	0.0935764922305773	0.129054135888649	adult, stem internode, second internode	stem internode 2	vegetative	shoot	22
272	AP-11	AT5G18360	non-hv	7.79868443508408	3.13728783047005	adult, stem internode, second internode	stem internode 2	vegetative	shoot	22
273	AP-11	AT5G22690	non-hv	7.19064311380691	3.03397673399983	adult, stem internode, second internode	stem internode 2	vegetative	shoot	22
274	AP-11	AT5G18370	non-hv	10.3500049970201	3.50462102757311	adult, stem internode, second internode	stem internode 2	vegetative	shoot	22
275	AP-11	AT4G12010	non-hv	6.90863649171629	2.98342898468504	adult, stem internode, second internode	stem internode 2	vegetative	shoot	22
276	AP-11	AT1G56510	non-hv	9.12407240769614	3.33971782568749	adult, stem internode, second internode	stem internode 2	vegetative	shoot	22
277	AP-11	AT1G56520	non-hv	7.36936582485246	3.06511830903573	adult, stem internode, second internode	stem internode 2	vegetative	shoot	22
278	AP-11	AT5G36930	non-hv	14.9084579413078	3.9917220922	adult, stem internode, second internode	stem internode 2	vegetative	shoot	22
279	AP-11	AT1G56540	non-hv	1.8821630346571	1.52715194642129	adult, stem internode, second internode	stem internode 2	vegetative	shoot	22
280	AP-11	AT5G38850	non-hv	8.96724756575286	3.31719516245002	adult, stem internode, second internode	stem internode 2	vegetative	shoot	22
281	AP-11	AT5G41740	hv	6.67548442886699	2.94025780729963	adult, stem internode, second internode	stem internode 2	vegetative	shoot	22
282	AP-11	AT5G41750	hv	2.48107019779588	1.79953090713567	adult, stem internode, second internode	stem internode 2	vegetative	shoot	22
283	AP-11	AT5G11250	non-hv	12.5091077431293	3.75586048479358	adult, stem internode, second internode	stem internode 2	vegetative	shoot	22
284	AP-11	AT4G08450	non-hv	0	0	adult, stem internode, second internode	stem internode 2	vegetative	shoot	22
285	AP-11	AT4G14370	non-hv	0.653512846080113	0.725534253816952	adult, stem internode, second internode	stem internode 2	vegetative	shoot	22
286	AP-11	AT1G27170	non-hv	6.45036150665934	2.89731042976423	adult, stem internode, second internode	stem internode 2	vegetative	shoot	22
287	AP-11	AT1G27180	non-hv	5.24907262640247	2.64364210712513	adult, stem internode, second internode	stem internode 2	vegetative	shoot	22
288	AP-11	AT5G40910	non-hv	67.1669797231172	6.09100115780424	adult, stem internode, second internode	stem internode 2	vegetative	shoot	22
289	AP-11	AT1G17600	non-hv	1.2396914408547	1.16329998790268	adult, stem internode, second internode	stem internode 2	vegetative	shoot	22
290	AP-11	AT4G16860	hv	43.0570109443011	5.46129971334616	adult, stem internode, second internode	stem internode 2	vegetative	shoot	22
291	AP-11	AT4G16890	hv	89.6967170765336	6.50297842576109	adult, stem internode, second internode	stem internode 2	vegetative	shoot	22
292	AP-11	AT4G16900	non-hv	24.0626625671926	4.64746778442487	adult, stem internode, second internode	stem internode 2	vegetative	shoot	22
293	AP-11	AT4G16920	hv	4.0731867845431	2.34289227857929	adult, stem internode, second internode	stem internode 2	vegetative	shoot	22
294	AP-11	AT4G09430	non-hv	0	0	adult, stem internode, second internode	stem internode 2	vegetative	shoot	22
295	AP-11	AT4G16940	hv	1.8849185401367	1.52853058285689	adult, stem internode, second internode	stem internode 2	vegetative	shoot	22
296	AP-11	AT4G16950	hv	76.458252694886	6.2753470522715	adult, stem internode, second internode	stem internode 2	vegetative	shoot	22
297	AP-11	AT4G16960	hv	10.3352690497893	3.50274672965289	adult, stem internode, second internode	stem internode 2	vegetative	shoot	22
298	AP-11	AT5G04720	non-hv	46.2116446701558	5.56107083659115	adult, stem internode, second internode	stem internode 2	vegetative	shoot	22
299	AP-11	AT4G36150	non-hv	3.79332711624483	2.26102739872605	adult, stem internode, second internode	stem internode 2	vegetative	shoot	22
300	AP-11	AT5G17680	non-hv	1.22602736919697	1.15447133084789	adult, stem internode, second internode	stem internode 2	vegetative	shoot	22
301	AP-11	AT1G58390	non-hv	1.40647624741881	1.26692218357696	adult, stem internode, second internode	stem internode 2	vegetative	shoot	22
302	AP-11	AT1G58400	non-hv	0.220681039144221	0.287686277017062	adult, stem internode, second internode	stem internode 2	vegetative	shoot	22
303	AP-11	AT1G58410	non-hv	1.35015223770453	1.23275421443604	adult, stem internode, second internode	stem internode 2	vegetative	shoot	22
304	AP-11	AT5G05400	non-hv	4.24963688793682	2.39221763647593	adult, stem internode, second internode	stem internode 2	vegetative	shoot	22
305	AP-11	AT1G58602	hv	19.7979981320754	4.37837276633469	adult, stem internode, second internode	stem internode 2	vegetative	shoot	22
306	AP-11	AT4G10780	non-hv	0.309392196940513	0.388897286613707	adult, stem internode, second internode	stem internode 2	vegetative	shoot	22
307	AP-11	AT5G17880	non-hv	4.9111002027966	2.56342667683182	adult, stem internode, second internode	stem internode 2	vegetative	shoot	22
308	AP-11	AT1G58807	hv	85.0683891828004	6.42741156313728	adult, stem internode, second internode	stem internode 2	vegetative	shoot	22
309	AP-11	AT5G17890	non-hv	18.2180698224099	4.26439154039175	adult, stem internode, second internode	stem internode 2	vegetative	shoot	22
310	AP-11	AT1G58848	hv	73.5971781162578	6.22104915171263	adult, stem internode, second internode	stem internode 2	vegetative	shoot	22
311	AP-11	AT5G43470	hv	59.3449834705429	5.91516193839485	adult, stem internode, second internode	stem internode 2	vegetative	shoot	22
312	AP-11	AT1G59124	hv	85.0683891828004	6.42741156313728	adult, stem internode, second internode	stem internode 2	vegetative	shoot	22
313	AP-11	AT5G17970	non-hv	0	0	adult, stem internode, second internode	stem internode 2	vegetative	shoot	22
314	AP-11	AT1G59218	hv	33.2013803498604	5.09598264759244	adult, stem internode, second internode	stem internode 2	vegetative	shoot	22
315	AP-11	AT5G41540	non-hv	0.164269590433999	0.219425157686862	adult, stem internode, second internode	stem internode 2	vegetative	shoot	22
316	AP-11	AT5G41550	non-hv	2.64795945777116	1.86708969595071	adult, stem internode, second internode	stem internode 2	vegetative	shoot	22
317	AP-11	AT5G38340	non-hv	0.401468925836869	0.486939756473118	adult, stem internode, second internode	stem internode 2	vegetative	shoot	22
318	AP-11	AT5G38350	hv	0.0236083317189838	0.0336637954371838	adult, stem internode, second internode	stem internode 2	vegetative	shoot	22
319	AP-11	AT1G59620	non-hv	14.257527211012	3.93144925827308	adult, stem internode, second internode	stem internode 2	vegetative	shoot	22
320	AP-11	AT5G43730	non-hv	6.33649408290558	2.8750908018221	adult, stem internode, second internode	stem internode 2	vegetative	shoot	22
321	AP-11	AT5G43740	hv	12.7844027210993	3.78496485153714	adult, stem internode, second internode	stem internode 2	vegetative	shoot	22
322	AP-11	AT4G11170	hv	0	0	adult, stem internode, second internode	stem internode 2	vegetative	shoot	22
323	AP-11	AT5G40100	non-hv	0	0	adult, stem internode, second internode	stem internode 2	vegetative	shoot	22
324	AP-11	AT1G59780	hv	0.0113609125523065	0.0162979268479065	adult, stem internode, second internode	stem internode 2	vegetative	shoot	22
325	AP-11	AT3G46530	hv	49.4650643852403	5.65721308908994	adult, stem internode, second internode	stem internode 2	vegetative	shoot	22
326	AP-11	AT3G07040	non-hv	8.37197253719131	3.22835272665987	adult, stem internode, second internode	stem internode 2	vegetative	shoot	22
327	AP-11	AT4G33300	non-hv	42.6397264329152	5.44757015266452	adult, stem internode, second internode	stem internode 2	vegetative	shoot	22
328	AP-11	AT3G46710	non-hv	0	0	adult, stem internode, second internode	stem internode 2	vegetative	shoot	22
329	AP-11	AT1G15890	non-hv	4.41732756944111	2.43758132885957	adult, stem internode, second internode	stem internode 2	vegetative	shoot	22
330	AP-11	AT3G46730	non-hv	0	0	adult, stem internode, second internode	stem internode 2	vegetative	shoot	22
331	AP-11	AT4G19510	non-hv	57.9349687682471	5.88105199886949	adult, stem internode, second internode	stem internode 2	vegetative	shoot	22
332	AP-11	AT1G50180	non-hv	3.84533158513106	2.27659539832462	adult, stem internode, second internode	stem internode 2	vegetative	shoot	22
333	AP-11	AT4G19530	non-hv	8.55933639859282	3.25691047095827	adult, stem internode, second internode	stem internode 2	vegetative	shoot	22
334	AP-11	AT4G26090	non-hv	11.0978544087285	3.59667929872084	adult, stem internode, second internode	stem internode 2	vegetative	shoot	22
335	AP-11	AT3G44400	hv	5.2319494277088	2.63968352597183	adult, stem internode, second internode	stem internode 2	vegetative	shoot	22
336	AP-11	AT5G48620	hv	75.7921204383357	6.2628863799518	adult, stem internode, second internode	stem internode 2	vegetative	shoot	22
337	AP-11	AT3G44480	hv	54.3739833607211	5.79113640162211	adult, stem internode, second internode	stem internode 2	vegetative	shoot	22
338	AP-11	AT5G44510	non-hv	34.7439881190014	5.15962870628171	adult, stem internode, second internode	stem internode 2	vegetative	shoot	22
339	AP-11	AT5G48770	non-hv	0.0512255675727474	0.0720722699679327	adult, stem internode, second internode	stem internode 2	vegetative	shoot	22
340	AP-11	AT1G61180	hv	15.4766334788513	4.04234959471966	adult, stem internode, second internode	stem internode 2	vegetative	shoot	22
341	AP-11	AT3G44630	hv	55.0887604084225	5.80963979392804	adult, stem internode, second internode	stem internode 2	vegetative	shoot	22
342	AP-11	AT1G61190	hv	27.2666199317984	4.82102747366393	adult, stem internode, second internode	stem internode 2	vegetative	shoot	22
343	AP-11	AT3G44670	hv	65.8314987036295	6.06245632203045	adult, stem internode, second internode	stem internode 2	vegetative	shoot	22
344	AP-11	AT1G61300	hv	20.7954666841092	4.44595618986818	adult, stem internode, second internode	stem internode 2	vegetative	shoot	22
345	AP-11	AT5G46260	non-hv	7.31791686386015	3.05622226556902	adult, stem internode, second internode	stem internode 2	vegetative	shoot	22
346	AP-11	AT1G61310	hv	13.9837785680454	3.90532957942991	adult, stem internode, second internode	stem internode 2	vegetative	shoot	22
347	AP-11	AT4G19050	non-hv	15.5380262614655	4.04771516055089	adult, stem internode, second internode	stem internode 2	vegetative	shoot	22
348	AP-11	AT5G46270	non-hv	31.9715121940309	5.04314815067939	adult, stem internode, second internode	stem internode 2	vegetative	shoot	22
349	AP-11	AT1G62630	hv	10.4917803952673	3.52253042363218	adult, stem internode, second internode	stem internode 2	vegetative	shoot	22
350	AP-11	AT5G46450	non-hv	18.6758288969897	4.29835250929291	adult, stem internode, second internode	stem internode 2	vegetative	shoot	22
351	AP-11	AT5G49140	non-hv	0	0	adult, stem internode, second internode	stem internode 2	vegetative	shoot	22
352	AP-11	AT5G44870	non-hv	16.2588821520171	4.10926711989279	adult, stem internode, second internode	stem internode 2	vegetative	shoot	22
353	AP-11	AT5G46510	hv	18.241729926472	4.26616660522964	adult, stem internode, second internode	stem internode 2	vegetative	shoot	22
354	AP-11	AT3G51560	non-hv	0	0	adult, stem internode, second internode	stem internode 2	vegetative	shoot	22
355	AP-11	AT5G46520	hv	4.94874070461361	2.57258429506035	adult, stem internode, second internode	stem internode 2	vegetative	shoot	22
356	AP-11	AT3G51570	non-hv	0	0	adult, stem internode, second internode	stem internode 2	vegetative	shoot	22
357	AP-11	AT1G10920	non-hv	13.3624337752559	3.84422833555125	adult, stem internode, second internode	stem internode 2	vegetative	shoot	22
358	AP-11	AT5G45050	non-hv	28.9807768551868	4.90596586144881	adult, stem internode, second internode	stem internode 2	vegetative	shoot	22
359	AP-11	AT5G45060	non-hv	30.9857357989355	4.99935676624729	adult, stem internode, second internode	stem internode 2	vegetative	shoot	22
360	AP-11	AT5G51630	non-hv	4.68087925400781	2.50611423910081	adult, stem internode, second internode	stem internode 2	vegetative	shoot	22
361	AP-11	AT5G47250	non-hv	6.62304757736245	2.93036788036412	adult, stem internode, second internode	stem internode 2	vegetative	shoot	22
362	AP-11	AT5G47260	non-hv	0	0	adult, stem internode, second internode	stem internode 2	vegetative	shoot	22
363	AP-11	AT5G47280	non-hv	0	0	adult, stem internode, second internode	stem internode 2	vegetative	shoot	22
364	AP-11	AT1G51480	non-hv	0	0	adult, stem internode, second internode	stem internode 2	vegetative	shoot	22
365	AP-11	AT5G45200	non-hv	0.0935856616806928	0.129066232586816	adult, stem internode, second internode	stem internode 2	vegetative	shoot	22
366	AP-11	AT5G45210	non-hv	0	0	adult, stem internode, second internode	stem internode 2	vegetative	shoot	22
367	AP-11	AT5G58120	non-hv	23.7774214449152	4.63095415071946	adult, stem internode, second internode	stem internode 2	vegetative	shoot	22
368	AP-11	AT5G45230	non-hv	0	0	adult, stem internode, second internode	stem internode 2	vegetative	shoot	22
369	AP-11	AT5G63020	non-hv	16.2354907500104	4.10731047235823	adult, stem internode, second internode	stem internode 2	vegetative	shoot	22
370	AP-11	AT5G66900	non-hv	17.7773779486474	4.23092371567535	adult, stem internode, second internode	stem internode 2	vegetative	shoot	22
371	AP-11	AT5G45250	non-hv	19.4820525449606	4.35628839264995	adult, stem internode, second internode	stem internode 2	vegetative	shoot	22
372	AP-11	AT5G66910	non-hv	18.2870160163388	4.2695580495012	adult, stem internode, second internode	stem internode 2	vegetative	shoot	22
373	AP-11	AT5G45260	non-hv	16.2432716274124	4.10796162295984	adult, stem internode, second internode	stem internode 2	vegetative	shoot	22
374	AP-11	AT2G14080	hv	26.6067451827259	4.78694890003392	adult, stem internode, second internode	stem internode 2	vegetative	shoot	22
375	AP-11	AT4G27190	non-hv	0	0	adult, stem internode, second internode	stem internode 2	vegetative	shoot	22
376	AP-11	AT4G27220	non-hv	0	0	adult, stem internode, second internode	stem internode 2	vegetative	shoot	22
377	AP-11	AT1G65850	non-hv	0.0185532794819585	0.0265214481820292	adult, stem internode, second internode	stem internode 2	vegetative	shoot	22
378	AP-11	AT3G50950	non-hv	95.3252711236719	6.58984243648567	adult, stem internode, second internode	stem internode 2	vegetative	shoot	22
379	AP-11	AT1G63730	non-hv	3.97329868298864	2.3142030781398	adult, stem internode, second internode	stem internode 2	vegetative	shoot	22
380	AP-11	AT1G63740	non-hv	7.64437579156661	3.11176179094396	adult, stem internode, second internode	stem internode 2	vegetative	shoot	22
381	AP-11	AT1G63750	non-hv	1.88656595357893	1.52935418907832	adult, stem internode, second internode	stem internode 2	vegetative	shoot	22
382	AP-11	AT1G63870	non-hv	0.0292095895644606	0.0415368044236035	adult, stem internode, second internode	stem internode 2	vegetative	shoot	22
383	AP-11	AT1G63880	non-hv	56.5042200948659	5.84559593071005	adult, stem internode, second internode	stem internode 2	vegetative	shoot	22
384	AP-11	AT3G25510	non-hv	0.678088653173961	0.746818935155518	adult, stem internode, second internode	stem internode 2	vegetative	shoot	22
385	AP-11	AT1G63350	non-hv	1.54297785591879	1.34651889919072	adult, stem internode, second internode	stem internode 2	vegetative	shoot	22
386	AP-11	AT1G63360	hv	15.9776663425423	4.0855662624109	adult, stem internode, second internode	stem internode 2	vegetative	shoot	22
387	AP-11	AT1G31540	hv	24.5107920184025	4.67303578501881	adult, stem internode, second internode	stem internode 2	vegetative	shoot	22
388	AP-11	AT1G64070	non-hv	0.0394044661791287	0.0557571631954566	adult, stem internode, second internode	stem internode 2	vegetative	shoot	22
389	AP-11	AT1G12210	non-hv	5.01998925987837	2.58976091310889	adult, stem internode, second internode	stem internode 2	vegetative	shoot	22
390	AP-11	AT1G12220	non-hv	9.15467081526489	3.34407156732473	adult, stem internode, second internode	stem internode 2	vegetative	shoot	22
391	AP-11	AT1G53350	non-hv	9.33867355766182	3.36997919596207	adult, stem internode, second internode	stem internode 2	vegetative	shoot	22
392	AP-11	AT1G12280	non-hv	20.8568099624975	4.45001094753845	adult, stem internode, second internode	stem internode 2	vegetative	shoot	22
393	AP-11	AT1G12290	non-hv	7.08449806058301	3.01515820437461	adult, stem internode, second internode	stem internode 2	vegetative	shoot	22
394	AP-11	AT1G69550	hv	11.9495838829005	3.69483383451956	adult, stem internode, second internode	stem internode 2	vegetative	shoot	22
395	AP-11	AT1G72840	non-hv	9.43024258928153	3.38270080770989	adult, stem internode, second internode	stem internode 2	vegetative	shoot	22
396	AP-11	AT1G72860	non-hv	0.355254878440301	0.438564200127109	adult, stem internode, second internode	stem internode 2	vegetative	shoot	22
397	AP-12	AT5G18350	non-hv	0.0118577246127168	0.0170064496907148	adult, cauline leaf, not applicable	cauline leaf	vegetative	shoot	21
398	AP-12	AT5G18360	non-hv	5.51774202569897	2.70437225087824	adult, cauline leaf, not applicable	cauline leaf	vegetative	shoot	21
399	AP-12	AT5G18370	non-hv	7.55269342144553	3.0963788262957	adult, cauline leaf, not applicable	cauline leaf	vegetative	shoot	21
400	AP-12	AT5G17680	non-hv	0.387331573314437	0.472312634098263	adult, cauline leaf, not applicable	cauline leaf	vegetative	shoot	21
401	AP-12	AT4G09430	non-hv	0.0958706524322699	0.132077524478199	adult, cauline leaf, not applicable	cauline leaf	vegetative	shoot	21
402	AP-12	AT4G08450	non-hv	0	0	adult, cauline leaf, not applicable	cauline leaf	vegetative	shoot	21
403	AP-12	AT3G04220	non-hv	1.62024556866963	1.389702027068	adult, cauline leaf, not applicable	cauline leaf	vegetative	shoot	21
404	AP-12	AT4G10780	non-hv	0.109949744778718	0.150494357116051	adult, cauline leaf, not applicable	cauline leaf	vegetative	shoot	21
405	AP-12	AT5G17880	non-hv	16.741454892806	4.14905241797452	adult, cauline leaf, not applicable	cauline leaf	vegetative	shoot	21
406	AP-12	AT5G17890	non-hv	15.0297603649689	4.00268095313995	adult, cauline leaf, not applicable	cauline leaf	vegetative	shoot	21
407	AP-12	AT5G17970	non-hv	0.0582273907399198	0.0816496654899344	adult, cauline leaf, not applicable	cauline leaf	vegetative	shoot	21
408	AP-12	AT4G12010	non-hv	9.07704040576381	3.3330000810587	adult, cauline leaf, not applicable	cauline leaf	vegetative	shoot	21
409	AP-12	AT2G16870	non-hv	4.07966694627279	2.34473390827454	adult, cauline leaf, not applicable	cauline leaf	vegetative	shoot	21
410	AP-12	AT3G14460	non-hv	0.167479894052746	0.223397704538649	adult, cauline leaf, not applicable	cauline leaf	vegetative	shoot	21
411	AP-12	AT3G14470	non-hv	9.5029408537888	3.39272143812445	adult, cauline leaf, not applicable	cauline leaf	vegetative	shoot	21
412	AP-12	AT5G22690	non-hv	6.14114274576407	2.83615495684965	adult, cauline leaf, not applicable	cauline leaf	vegetative	shoot	21
413	AP-12	AT5G35450	non-hv	13.6403685897687	3.87187997063619	adult, cauline leaf, not applicable	cauline leaf	vegetative	shoot	21
414	AP-12	AT4G11170	hv	0.0599299060986139	0.0839688615171943	adult, cauline leaf, not applicable	cauline leaf	vegetative	shoot	21
415	AP-12	AT5G41740	hv	15.594766634112	4.05265643637488	adult, cauline leaf, not applicable	cauline leaf	vegetative	shoot	21
416	AP-12	AT5G41750	hv	11.7999877109438	3.67807052000569	adult, cauline leaf, not applicable	cauline leaf	vegetative	shoot	21
417	AP-12	AT2G17060	non-hv	0.0861441988326648	0.119215651144663	adult, cauline leaf, not applicable	cauline leaf	vegetative	shoot	21
418	AP-12	AT5G40910	non-hv	39.996777509617	5.35743860818865	adult, cauline leaf, not applicable	cauline leaf	vegetative	shoot	21
419	AP-12	AT5G49140	non-hv	0	0	adult, cauline leaf, not applicable	cauline leaf	vegetative	shoot	21
420	AP-12	AT5G48620	hv	72.1830282924638	6.19343721010149	adult, cauline leaf, not applicable	cauline leaf	vegetative	shoot	21
421	AP-12	AT5G36930	non-hv	15.6117216898528	4.05412970128157	adult, cauline leaf, not applicable	cauline leaf	vegetative	shoot	21
422	AP-12	AT5G48770	non-hv	0.0390751660068242	0.0553000216173862	adult, cauline leaf, not applicable	cauline leaf	vegetative	shoot	21
423	AP-12	AT1G15890	non-hv	9.54832619100855	3.39894218505099	adult, cauline leaf, not applicable	cauline leaf	vegetative	shoot	21
424	AP-12	AT4G14370	non-hv	0.282298527331386	0.358732169728635	adult, cauline leaf, not applicable	cauline leaf	vegetative	shoot	21
425	AP-12	AT1G56510	non-hv	15.6880227070098	4.06074112090107	adult, cauline leaf, not applicable	cauline leaf	vegetative	shoot	21
426	AP-12	AT1G56520	non-hv	8.37915001129847	3.2294571839295	adult, cauline leaf, not applicable	cauline leaf	vegetative	shoot	21
427	AP-12	AT5G41540	non-hv	0.187979333893671	0.248509739212379	adult, cauline leaf, not applicable	cauline leaf	vegetative	shoot	21
428	AP-12	AT1G56540	non-hv	3.03550963969445	2.01275088124299	adult, cauline leaf, not applicable	cauline leaf	vegetative	shoot	21
429	AP-12	AT5G41550	non-hv	0.770934092769529	0.824510521630276	adult, cauline leaf, not applicable	cauline leaf	vegetative	shoot	21
430	AP-12	AT5G38850	non-hv	13.160563354819	3.82380675670915	adult, cauline leaf, not applicable	cauline leaf	vegetative	shoot	21
431	AP-12	AT5G04720	non-hv	64.0981999421521	6.02454574625931	adult, cauline leaf, not applicable	cauline leaf	vegetative	shoot	21
432	AP-12	AT5G45260	non-hv	10.8217057971297	3.5633663171627	adult, cauline leaf, not applicable	cauline leaf	vegetative	shoot	21
433	AP-12	AT5G11250	non-hv	10.3325387454723	3.50239918863323	adult, cauline leaf, not applicable	cauline leaf	vegetative	shoot	21
434	AP-12	AT3G07040	non-hv	8.1727224836179	3.19734999234594	adult, cauline leaf, not applicable	cauline leaf	vegetative	shoot	21
435	AP-12	AT1G17600	non-hv	1.72498007893925	1.44624568305632	adult, cauline leaf, not applicable	cauline leaf	vegetative	shoot	21
436	AP-12	AT5G46260	non-hv	8.76470769945817	3.28757685856637	adult, cauline leaf, not applicable	cauline leaf	vegetative	shoot	21
437	AP-12	AT5G46270	non-hv	21.6558965657253	4.50181467888949	adult, cauline leaf, not applicable	cauline leaf	vegetative	shoot	21
438	AP-12	AT4G36150	non-hv	8.11665916941177	3.18850524075732	adult, cauline leaf, not applicable	cauline leaf	vegetative	shoot	21
439	AP-12	AT1G58390	non-hv	0.175815041317693	0.233661138439705	adult, cauline leaf, not applicable	cauline leaf	vegetative	shoot	21
440	AP-12	AT1G58400	non-hv	0.342839795445288	0.425287197465972	adult, cauline leaf, not applicable	cauline leaf	vegetative	shoot	21
441	AP-12	AT1G58410	non-hv	0.456826488307187	0.54282905903228	adult, cauline leaf, not applicable	cauline leaf	vegetative	shoot	21
442	AP-12	AT5G05400	non-hv	1.30754324271876	1.2063576838283	adult, cauline leaf, not applicable	cauline leaf	vegetative	shoot	21
443	AP-12	AT5G46450	non-hv	24.8674479147313	4.69306581947892	adult, cauline leaf, not applicable	cauline leaf	vegetative	shoot	21
444	AP-12	AT1G58602	hv	45.4475076203615	5.53752927835822	adult, cauline leaf, not applicable	cauline leaf	vegetative	shoot	21
445	AP-12	AT5G46510	hv	12.3333857669635	3.73697126758542	adult, cauline leaf, not applicable	cauline leaf	vegetative	shoot	21
446	AP-12	AT5G46520	hv	5.88434481002435	2.7833193581646	adult, cauline leaf, not applicable	cauline leaf	vegetative	shoot	21
447	AP-12	AT1G27170	non-hv	3.36852854511755	2.12714741745034	adult, cauline leaf, not applicable	cauline leaf	vegetative	shoot	21
448	AP-12	AT1G27180	non-hv	4.30639354350587	2.40773167560618	adult, cauline leaf, not applicable	cauline leaf	vegetative	shoot	21
449	AP-12	AT1G58807	hv	55.2424239510336	5.81358686829455	adult, cauline leaf, not applicable	cauline leaf	vegetative	shoot	21
450	AP-12	AT1G58848	hv	56.6451418580539	5.84912712231991	adult, cauline leaf, not applicable	cauline leaf	vegetative	shoot	21
451	AP-12	AT1G10920	non-hv	15.5269375801692	4.04674751478587	adult, cauline leaf, not applicable	cauline leaf	vegetative	shoot	21
452	AP-12	AT1G59124	hv	55.2424239510336	5.81358686829455	adult, cauline leaf, not applicable	cauline leaf	vegetative	shoot	21
453	AP-12	AT4G33300	non-hv	50.4972957083942	5.68642476853222	adult, cauline leaf, not applicable	cauline leaf	vegetative	shoot	21
454	AP-12	AT1G59218	hv	34.081517962125	5.13263926881169	adult, cauline leaf, not applicable	cauline leaf	vegetative	shoot	21
455	AP-12	AT4G16860	hv	45.2327679540024	5.53084383414239	adult, cauline leaf, not applicable	cauline leaf	vegetative	shoot	21
456	AP-12	AT4G16890	hv	93.9442797494494	6.56900917766656	adult, cauline leaf, not applicable	cauline leaf	vegetative	shoot	21
457	AP-12	AT4G16900	non-hv	15.3587849706556	4.03199369268378	adult, cauline leaf, not applicable	cauline leaf	vegetative	shoot	21
458	AP-12	AT4G16920	hv	0.958975648738524	0.970099464138158	adult, cauline leaf, not applicable	cauline leaf	vegetative	shoot	21
459	AP-12	AT5G38340	non-hv	0.162079128353391	0.216708308154071	adult, cauline leaf, not applicable	cauline leaf	vegetative	shoot	21
460	AP-12	AT4G16940	hv	1.755059223333	1.46208333160605	adult, cauline leaf, not applicable	cauline leaf	vegetative	shoot	21
461	AP-12	AT4G16950	hv	69.6364124113172	6.14234016596212	adult, cauline leaf, not applicable	cauline leaf	vegetative	shoot	21
462	AP-12	AT5G38350	hv	0.0358073917271961	0.0507557589763778	adult, cauline leaf, not applicable	cauline leaf	vegetative	shoot	21
463	AP-12	AT1G59620	non-hv	25.6385239317379	4.73544223828152	adult, cauline leaf, not applicable	cauline leaf	vegetative	shoot	21
464	AP-12	AT4G16960	hv	12.4835237639649	3.75312567244972	adult, cauline leaf, not applicable	cauline leaf	vegetative	shoot	21
465	AP-12	AT5G40100	non-hv	0.0139613566473817	0.020002670452166	adult, cauline leaf, not applicable	cauline leaf	vegetative	shoot	21
466	AP-12	AT1G59780	hv	0	0	adult, cauline leaf, not applicable	cauline leaf	vegetative	shoot	21
467	AP-12	AT3G46530	hv	76.9773667238452	6.28498353099512	adult, cauline leaf, not applicable	cauline leaf	vegetative	shoot	21
468	AP-12	AT3G44400	hv	6.47121324960265	2.9013425411481	adult, cauline leaf, not applicable	cauline leaf	vegetative	shoot	21
469	AP-12	AT1G63730	non-hv	2.69385670834981	1.88512790255134	adult, cauline leaf, not applicable	cauline leaf	vegetative	shoot	21
470	AP-12	AT1G63740	non-hv	6.24326105361905	2.85663937226033	adult, cauline leaf, not applicable	cauline leaf	vegetative	shoot	21
471	AP-12	AT1G63750	non-hv	7.95283076274417	3.16234391496504	adult, cauline leaf, not applicable	cauline leaf	vegetative	shoot	21
472	AP-12	AT3G44480	hv	37.9020844663481	5.28177555520665	adult, cauline leaf, not applicable	cauline leaf	vegetative	shoot	21
473	AP-12	AT5G43470	hv	73.5298712802929	6.21974686288641	adult, cauline leaf, not applicable	cauline leaf	vegetative	shoot	21
474	AP-12	AT1G63870	non-hv	0	0	adult, cauline leaf, not applicable	cauline leaf	vegetative	shoot	21
475	AP-12	AT5G44510	non-hv	16.9531726953474	4.16616691539109	adult, cauline leaf, not applicable	cauline leaf	vegetative	shoot	21
476	AP-12	AT1G63880	non-hv	81.8561360206597	6.37253663697839	adult, cauline leaf, not applicable	cauline leaf	vegetative	shoot	21
477	AP-12	AT3G46710	non-hv	0	0	adult, cauline leaf, not applicable	cauline leaf	vegetative	shoot	21
478	AP-12	AT3G44630	hv	42.9356587442591	5.45732041987055	adult, cauline leaf, not applicable	cauline leaf	vegetative	shoot	21
479	AP-12	AT3G46730	non-hv	0.0594475358543774	0.0833121468070409	adult, cauline leaf, not applicable	cauline leaf	vegetative	shoot	21
480	AP-12	AT4G19510	non-hv	37.0699964662972	5.25058253087486	adult, cauline leaf, not applicable	cauline leaf	vegetative	shoot	21
481	AP-12	AT1G50180	non-hv	6.13542909879012	2.8350001907497	adult, cauline leaf, not applicable	cauline leaf	vegetative	shoot	21
482	AP-12	AT4G19530	non-hv	26.6361901582384	4.78848683873727	adult, cauline leaf, not applicable	cauline leaf	vegetative	shoot	21
483	AP-12	AT3G44670	hv	55.550446849349	5.82146651901038	adult, cauline leaf, not applicable	cauline leaf	vegetative	shoot	21
484	AP-12	AT5G51630	non-hv	3.24674549374227	2.08635765096974	adult, cauline leaf, not applicable	cauline leaf	vegetative	shoot	21
485	AP-12	AT5G47250	non-hv	4.3267306265472	2.41325032546998	adult, cauline leaf, not applicable	cauline leaf	vegetative	shoot	21
486	AP-12	AT5G47260	non-hv	0.0173018742792063	0.0247478482240966	adult, cauline leaf, not applicable	cauline leaf	vegetative	shoot	21
487	AP-12	AT5G47280	non-hv	0.0455591913366782	0.0642747382839204	adult, cauline leaf, not applicable	cauline leaf	vegetative	shoot	21
488	AP-12	AT1G64070	non-hv	0.270840193238789	0.345782624428513	adult, cauline leaf, not applicable	cauline leaf	vegetative	shoot	21
489	AP-12	AT5G58120	non-hv	12.9527444853769	3.80247702095673	adult, cauline leaf, not applicable	cauline leaf	vegetative	shoot	21
490	AP-12	AT5G63020	non-hv	24.7106734521711	4.68429549476655	adult, cauline leaf, not applicable	cauline leaf	vegetative	shoot	21
491	AP-12	AT5G43730	non-hv	3.58058130261253	2.19553069639641	adult, cauline leaf, not applicable	cauline leaf	vegetative	shoot	21
492	AP-12	AT5G66900	non-hv	33.1052049956561	5.09192002910392	adult, cauline leaf, not applicable	cauline leaf	vegetative	shoot	21
493	AP-12	AT5G43740	hv	24.0266103573508	4.64539099830693	adult, cauline leaf, not applicable	cauline leaf	vegetative	shoot	21
494	AP-12	AT5G66910	non-hv	20.9461086343253	4.45589324641753	adult, cauline leaf, not applicable	cauline leaf	vegetative	shoot	21
495	AP-12	AT5G44870	non-hv	30.7627266862316	4.98926286151972	adult, cauline leaf, not applicable	cauline leaf	vegetative	shoot	21
496	AP-12	AT5G45050	non-hv	14.9980971526261	3.99982841301719	adult, cauline leaf, not applicable	cauline leaf	vegetative	shoot	21
497	AP-12	AT5G45060	non-hv	19.3731382132448	4.34859632045223	adult, cauline leaf, not applicable	cauline leaf	vegetative	shoot	21
498	AP-12	AT1G61180	hv	23.4378728138969	4.61104680662327	adult, cauline leaf, not applicable	cauline leaf	vegetative	shoot	21
499	AP-12	AT1G61190	hv	48.7651052043012	5.63706258829658	adult, cauline leaf, not applicable	cauline leaf	vegetative	shoot	21
500	AP-12	AT1G72840	non-hv	6.98911205520148	2.99803516463703	adult, cauline leaf, not applicable	cauline leaf	vegetative	shoot	21
501	AP-12	AT1G72860	non-hv	0.257717234713474	0.330807605896834	adult, cauline leaf, not applicable	cauline leaf	vegetative	shoot	21
502	AP-12	AT1G31540	hv	31.4575839761656	5.02048370982782	adult, cauline leaf, not applicable	cauline leaf	vegetative	shoot	21
503	AP-12	AT1G61300	hv	39.8845766476315	5.35348479647778	adult, cauline leaf, not applicable	cauline leaf	vegetative	shoot	21
504	AP-12	AT1G61310	hv	8.82093675111627	3.29586063978797	adult, cauline leaf, not applicable	cauline leaf	vegetative	shoot	21
505	AP-12	AT1G12210	non-hv	5.94259638596829	2.79547530151379	adult, cauline leaf, not applicable	cauline leaf	vegetative	shoot	21
506	AP-12	AT1G12220	non-hv	14.3257549552062	3.93788623851338	adult, cauline leaf, not applicable	cauline leaf	vegetative	shoot	21
507	AP-12	AT5G45200	non-hv	0	0	adult, cauline leaf, not applicable	cauline leaf	vegetative	shoot	21
508	AP-12	AT5G45210	non-hv	0	0	adult, cauline leaf, not applicable	cauline leaf	vegetative	shoot	21
509	AP-12	AT5G45230	non-hv	0	0	adult, cauline leaf, not applicable	cauline leaf	vegetative	shoot	21
510	AP-12	AT5G45250	non-hv	31.8014288807833	5.03568675711852	adult, cauline leaf, not applicable	cauline leaf	vegetative	shoot	21
511	AP-12	AT1G12280	non-hv	25.330514136666	4.71866378699586	adult, cauline leaf, not applicable	cauline leaf	vegetative	shoot	21
512	AP-12	AT1G12290	non-hv	5.67871404994193	2.73957034635685	adult, cauline leaf, not applicable	cauline leaf	vegetative	shoot	21
513	AP-12	AT3G51560	non-hv	0	0	adult, cauline leaf, not applicable	cauline leaf	vegetative	shoot	21
514	AP-12	AT1G53350	non-hv	12.9012953517601	3.79714741743964	adult, cauline leaf, not applicable	cauline leaf	vegetative	shoot	21
515	AP-12	AT3G51570	non-hv	0	0	adult, cauline leaf, not applicable	cauline leaf	vegetative	shoot	21
516	AP-12	AT1G51480	non-hv	0	0	adult, cauline leaf, not applicable	cauline leaf	vegetative	shoot	21
517	AP-12	AT1G65850	non-hv	0.126694135866061	0.172095919627706	adult, cauline leaf, not applicable	cauline leaf	vegetative	shoot	21
518	AP-12	AT4G19050	non-hv	3.68684101879401	2.22861585833571	adult, cauline leaf, not applicable	cauline leaf	vegetative	shoot	21
519	AP-12	AT3G25510	non-hv	2.20814830158483	1.68174083412941	adult, cauline leaf, not applicable	cauline leaf	vegetative	shoot	21
520	AP-12	AT1G69550	hv	14.2632416762204	3.93198949569267	adult, cauline leaf, not applicable	cauline leaf	vegetative	shoot	21
521	AP-12	AT2G14080	hv	34.9844671330956	5.16930238961245	adult, cauline leaf, not applicable	cauline leaf	vegetative	shoot	21
522	AP-12	AT4G26090	non-hv	14.3613116585699	3.94122950381894	adult, cauline leaf, not applicable	cauline leaf	vegetative	shoot	21
523	AP-12	AT4G27190	non-hv	0	0	adult, cauline leaf, not applicable	cauline leaf	vegetative	shoot	21
524	AP-12	AT4G27220	non-hv	0.188754747379556	0.249451102606147	adult, cauline leaf, not applicable	cauline leaf	vegetative	shoot	21
525	AP-12	AT1G62630	hv	21.5436524180076	4.4946493680935	adult, cauline leaf, not applicable	cauline leaf	vegetative	shoot	21
526	AP-12	AT3G50950	non-hv	126.449837478546	6.99378572344048	adult, cauline leaf, not applicable	cauline leaf	vegetative	shoot	21
527	AP-12	AT1G63350	non-hv	11.2056499492357	3.60947721537088	adult, cauline leaf, not applicable	cauline leaf	vegetative	shoot	21
528	AP-12	AT1G63360	hv	40.4825161163554	5.37443149816333	adult, cauline leaf, not applicable	cauline leaf	vegetative	shoot	21
529	AP-13	AT3G04220	non-hv	4.27502048089934	2.39917669526713	adult, rosette leaf, rosette leaf 7 distal part	rosette leaf 7; distal	vegetative	shoot	13
530	AP-13	AT5G35450	non-hv	3.21450926976436	2.07536465600878	adult, rosette leaf, rosette leaf 7 distal part	rosette leaf 7; distal	vegetative	shoot	13
531	AP-13	AT4G09430	non-hv	0	0	adult, rosette leaf, rosette leaf 7 distal part	rosette leaf 7; distal	vegetative	shoot	13
532	AP-13	AT3G14460	non-hv	0.258989033379481	0.332265716291286	adult, rosette leaf, rosette leaf 7 distal part	rosette leaf 7; distal	vegetative	shoot	13
533	AP-13	AT5G18350	non-hv	0.0240533955590882	0.0342909414120833	adult, rosette leaf, rosette leaf 7 distal part	rosette leaf 7; distal	vegetative	shoot	13
534	AP-13	AT3G14470	non-hv	10.5781811118855	3.53333672412384	adult, rosette leaf, rosette leaf 7 distal part	rosette leaf 7; distal	vegetative	shoot	13
535	AP-13	AT5G18360	non-hv	8.48019759325406	3.24491712914853	adult, rosette leaf, rosette leaf 7 distal part	rosette leaf 7; distal	vegetative	shoot	13
536	AP-13	AT5G18370	non-hv	2.79108762316199	1.92261180181069	adult, rosette leaf, rosette leaf 7 distal part	rosette leaf 7; distal	vegetative	shoot	13
537	AP-13	AT4G08450	non-hv	0	0	adult, rosette leaf, rosette leaf 7 distal part	rosette leaf 7; distal	vegetative	shoot	13
538	AP-13	AT5G36930	non-hv	14.0489575647385	3.9115916504259	adult, rosette leaf, rosette leaf 7 distal part	rosette leaf 7; distal	vegetative	shoot	13
539	AP-13	AT5G40910	non-hv	17.1468995929327	4.1816511789772	adult, rosette leaf, rosette leaf 7 distal part	rosette leaf 7; distal	vegetative	shoot	13
540	AP-13	AT5G04720	non-hv	53.7644280301087	5.77516719668416	adult, rosette leaf, rosette leaf 7 distal part	rosette leaf 7; distal	vegetative	shoot	13
541	AP-13	AT5G22690	non-hv	28.481957213835	4.88176039845754	adult, rosette leaf, rosette leaf 7 distal part	rosette leaf 7; distal	vegetative	shoot	13
542	AP-13	AT4G12010	non-hv	7.23971355891738	3.04259418518613	adult, rosette leaf, rosette leaf 7 distal part	rosette leaf 7; distal	vegetative	shoot	13
543	AP-13	AT5G17680	non-hv	0.30300072968519	0.38183789182079	adult, rosette leaf, rosette leaf 7 distal part	rosette leaf 7; distal	vegetative	shoot	13
544	AP-13	AT5G05400	non-hv	0.423812751679141	0.509759427212599	adult, rosette leaf, rosette leaf 7 distal part	rosette leaf 7; distal	vegetative	shoot	13
545	AP-13	AT4G14370	non-hv	22.3716869513531	4.54668996544438	adult, rosette leaf, rosette leaf 7 distal part	rosette leaf 7; distal	vegetative	shoot	13
546	AP-13	AT4G10780	non-hv	0	0	adult, rosette leaf, rosette leaf 7 distal part	rosette leaf 7; distal	vegetative	shoot	13
547	AP-13	AT5G17880	non-hv	11.3344245895555	3.62461850925601	adult, rosette leaf, rosette leaf 7 distal part	rosette leaf 7; distal	vegetative	shoot	13
548	AP-13	AT5G17890	non-hv	10.0918907281031	3.47143340371959	adult, rosette leaf, rosette leaf 7 distal part	rosette leaf 7; distal	vegetative	shoot	13
549	AP-13	AT3G07040	non-hv	12.394482681095	3.74356695767788	adult, rosette leaf, rosette leaf 7 distal part	rosette leaf 7; distal	vegetative	shoot	13
550	AP-13	AT5G17970	non-hv	0	0	adult, rosette leaf, rosette leaf 7 distal part	rosette leaf 7; distal	vegetative	shoot	13
551	AP-13	AT4G16860	hv	51.6803995358562	5.71919438213351	adult, rosette leaf, rosette leaf 7 distal part	rosette leaf 7; distal	vegetative	shoot	13
552	AP-13	AT4G16890	hv	111.848304019298	6.81824092641405	adult, rosette leaf, rosette leaf 7 distal part	rosette leaf 7; distal	vegetative	shoot	13
553	AP-13	AT5G41540	non-hv	0.173898263755862	0.231307382268378	adult, rosette leaf, rosette leaf 7 distal part	rosette leaf 7; distal	vegetative	shoot	13
554	AP-13	AT4G16900	non-hv	7.07275460077154	3.01306103667274	adult, rosette leaf, rosette leaf 7 distal part	rosette leaf 7; distal	vegetative	shoot	13
555	AP-13	AT5G41550	non-hv	2.27974418327063	1.71358329047756	adult, rosette leaf, rosette leaf 7 distal part	rosette leaf 7; distal	vegetative	shoot	13
556	AP-13	AT4G16920	hv	0.615030853754147	0.691561726611405	adult, rosette leaf, rosette leaf 7 distal part	rosette leaf 7; distal	vegetative	shoot	13
557	AP-13	AT2G16870	non-hv	5.16387148259816	2.62383678181519	adult, rosette leaf, rosette leaf 7 distal part	rosette leaf 7; distal	vegetative	shoot	13
558	AP-13	AT5G38340	non-hv	0.356959492245059	0.440377654279657	adult, rosette leaf, rosette leaf 7 distal part	rosette leaf 7; distal	vegetative	shoot	13
559	AP-13	AT4G16940	hv	0.5794579225695	0.659429503587533	adult, rosette leaf, rosette leaf 7 distal part	rosette leaf 7; distal	vegetative	shoot	13
560	AP-13	AT4G16950	hv	79.5321443039916	6.331492842979	adult, rosette leaf, rosette leaf 7 distal part	rosette leaf 7; distal	vegetative	shoot	13
561	AP-13	AT5G38350	hv	0.0557438883787976	0.078259895511347	adult, rosette leaf, rosette leaf 7 distal part	rosette leaf 7; distal	vegetative	shoot	13
562	AP-13	AT4G16960	hv	8.30503771265105	3.21801199743589	adult, rosette leaf, rosette leaf 7 distal part	rosette leaf 7; distal	vegetative	shoot	13
563	AP-13	AT4G11170	hv	0.492136269984177	0.577379296352542	adult, rosette leaf, rosette leaf 7 distal part	rosette leaf 7; distal	vegetative	shoot	13
564	AP-13	AT5G41740	hv	55.0726214953978	5.8092246148432	adult, rosette leaf, rosette leaf 7 distal part	rosette leaf 7; distal	vegetative	shoot	13
565	AP-13	AT5G41750	hv	108.565358097333	6.77564791506934	adult, rosette leaf, rosette leaf 7 distal part	rosette leaf 7; distal	vegetative	shoot	13
566	AP-13	AT5G11250	non-hv	6.57449722970412	2.92115013039615	adult, rosette leaf, rosette leaf 7 distal part	rosette leaf 7; distal	vegetative	shoot	13
567	AP-13	AT2G17060	non-hv	0.0542857035898411	0.0762658795917279	adult, rosette leaf, rosette leaf 7 distal part	rosette leaf 7; distal	vegetative	shoot	13
568	AP-13	AT1G59780	hv	0	0	adult, rosette leaf, rosette leaf 7 distal part	rosette leaf 7; distal	vegetative	shoot	13
569	AP-13	AT3G51560	non-hv	0.0129259474268279	0.01852870603913	adult, rosette leaf, rosette leaf 7 distal part	rosette leaf 7; distal	vegetative	shoot	13
570	AP-13	AT1G56510	non-hv	75.9629521014545	6.26609223313832	adult, rosette leaf, rosette leaf 7 distal part	rosette leaf 7; distal	vegetative	shoot	13
571	AP-13	AT3G51570	non-hv	0.0256687320647953	0.0365648481208938	adult, rosette leaf, rosette leaf 7 distal part	rosette leaf 7; distal	vegetative	shoot	13
572	AP-13	AT1G56520	non-hv	18.6845890823159	4.29899469130138	adult, rosette leaf, rosette leaf 7 distal part	rosette leaf 7; distal	vegetative	shoot	13
573	AP-13	AT1G56540	non-hv	11.8229138367401	3.68065222737073	adult, rosette leaf, rosette leaf 7 distal part	rosette leaf 7; distal	vegetative	shoot	13
574	AP-13	AT5G43470	hv	62.867195813158	5.99700320305861	adult, rosette leaf, rosette leaf 7 distal part	rosette leaf 7; distal	vegetative	shoot	13
575	AP-13	AT1G17600	non-hv	8.84105334052266	3.29881274318824	adult, rosette leaf, rosette leaf 7 distal part	rosette leaf 7; distal	vegetative	shoot	13
576	AP-13	AT5G51630	non-hv	2.13143370710328	1.64682333720687	adult, rosette leaf, rosette leaf 7 distal part	rosette leaf 7; distal	vegetative	shoot	13
577	AP-13	AT5G38850	non-hv	9.00157962252181	3.32215596824801	adult, rosette leaf, rosette leaf 7 distal part	rosette leaf 7; distal	vegetative	shoot	13
578	AP-13	AT5G58120	non-hv	59.5817496777026	5.92081134048339	adult, rosette leaf, rosette leaf 7 distal part	rosette leaf 7; distal	vegetative	shoot	13
579	AP-13	AT5G63020	non-hv	22.91540374905	4.57986824255008	adult, rosette leaf, rosette leaf 7 distal part	rosette leaf 7; distal	vegetative	shoot	13
580	AP-13	AT5G43730	non-hv	1.45516432909122	1.29581959025516	adult, rosette leaf, rosette leaf 7 distal part	rosette leaf 7; distal	vegetative	shoot	13
581	AP-13	AT5G66900	non-hv	20.891513225962	4.45229977750747	adult, rosette leaf, rosette leaf 7 distal part	rosette leaf 7; distal	vegetative	shoot	13
582	AP-13	AT5G43740	hv	7.76060732626955	3.13103088766046	adult, rosette leaf, rosette leaf 7 distal part	rosette leaf 7; distal	vegetative	shoot	13
583	AP-13	AT5G66910	non-hv	6.70132839133042	2.94510731571549	adult, rosette leaf, rosette leaf 7 distal part	rosette leaf 7; distal	vegetative	shoot	13
584	AP-13	AT5G45260	non-hv	10.1634556000409	3.48071177128041	adult, rosette leaf, rosette leaf 7 distal part	rosette leaf 7; distal	vegetative	shoot	13
585	AP-13	AT5G40100	non-hv	0	0	adult, rosette leaf, rosette leaf 7 distal part	rosette leaf 7; distal	vegetative	shoot	13
586	AP-13	AT3G44400	hv	14.1396892639869	3.9202636897813	adult, rosette leaf, rosette leaf 7 distal part	rosette leaf 7; distal	vegetative	shoot	13
587	AP-13	AT3G50950	non-hv	490.385000568343	8.94071001016113	adult, rosette leaf, rosette leaf 7 distal part	rosette leaf 7; distal	vegetative	shoot	13
588	AP-13	AT5G48620	hv	48.0809642818727	5.61709168844828	adult, rosette leaf, rosette leaf 7 distal part	rosette leaf 7; distal	vegetative	shoot	13
589	AP-13	AT1G27170	non-hv	1.4305014911867	1.28125401926412	adult, rosette leaf, rosette leaf 7 distal part	rosette leaf 7; distal	vegetative	shoot	13
590	AP-13	AT1G27180	non-hv	3.56781506878932	2.1915042433581	adult, rosette leaf, rosette leaf 7 distal part	rosette leaf 7; distal	vegetative	shoot	13
591	AP-13	AT3G44480	hv	38.2283146744635	5.29382345061789	adult, rosette leaf, rosette leaf 7 distal part	rosette leaf 7; distal	vegetative	shoot	13
592	AP-13	AT1G10920	non-hv	9.49285536326959	3.39133541893035	adult, rosette leaf, rosette leaf 7 distal part	rosette leaf 7; distal	vegetative	shoot	13
593	AP-13	AT5G48770	non-hv	0.0265747051638572	0.0378386180434981	adult, rosette leaf, rosette leaf 7 distal part	rosette leaf 7; distal	vegetative	shoot	13
594	AP-13	AT1G61180	hv	10.6303830524693	3.53982670836206	adult, rosette leaf, rosette leaf 7 distal part	rosette leaf 7; distal	vegetative	shoot	13
595	AP-13	AT3G44630	hv	65.925741400134	6.06448931094799	adult, rosette leaf, rosette leaf 7 distal part	rosette leaf 7; distal	vegetative	shoot	13
596	AP-13	AT1G61190	hv	39.7866623702291	5.35002554908988	adult, rosette leaf, rosette leaf 7 distal part	rosette leaf 7; distal	vegetative	shoot	13
597	AP-13	AT3G44670	hv	33.0610055540418	5.09004912198882	adult, rosette leaf, rosette leaf 7 distal part	rosette leaf 7; distal	vegetative	shoot	13
598	AP-13	AT1G61300	hv	26.0249612985792	4.75622064681998	adult, rosette leaf, rosette leaf 7 distal part	rosette leaf 7; distal	vegetative	shoot	13
599	AP-13	AT1G61310	hv	3.72280335453751	2.23964346660435	adult, rosette leaf, rosette leaf 7 distal part	rosette leaf 7; distal	vegetative	shoot	13
600	AP-13	AT4G19050	non-hv	1.69623737300868	1.43094751498687	adult, rosette leaf, rosette leaf 7 distal part	rosette leaf 7; distal	vegetative	shoot	13
601	AP-13	AT4G36150	non-hv	6.1453899855257	2.83701275377454	adult, rosette leaf, rosette leaf 7 distal part	rosette leaf 7; distal	vegetative	shoot	13
602	AP-13	AT1G58390	non-hv	0.153223534831582	0.205672184573231	adult, rosette leaf, rosette leaf 7 distal part	rosette leaf 7; distal	vegetative	shoot	13
603	AP-13	AT1G58400	non-hv	0.239482685809216	0.309738118724638	adult, rosette leaf, rosette leaf 7 distal part	rosette leaf 7; distal	vegetative	shoot	13
604	AP-13	AT1G58410	non-hv	0.413977932487184	0.499759604631232	adult, rosette leaf, rosette leaf 7 distal part	rosette leaf 7; distal	vegetative	shoot	13
605	AP-13	AT3G46530	hv	29.1942935139216	4.91620401208417	adult, rosette leaf, rosette leaf 7 distal part	rosette leaf 7; distal	vegetative	shoot	13
606	AP-13	AT5G49140	non-hv	0	0	adult, rosette leaf, rosette leaf 7 distal part	rosette leaf 7; distal	vegetative	shoot	13
607	AP-13	AT1G58602	hv	27.1336545891745	4.81422506720634	adult, rosette leaf, rosette leaf 7 distal part	rosette leaf 7; distal	vegetative	shoot	13
608	AP-13	AT1G58807	hv	35.3251819694508	5.1828981198829	adult, rosette leaf, rosette leaf 7 distal part	rosette leaf 7; distal	vegetative	shoot	13
609	AP-13	AT1G58848	hv	45.2533100515453	5.53148470860438	adult, rosette leaf, rosette leaf 7 distal part	rosette leaf 7; distal	vegetative	shoot	13
610	AP-13	AT5G44510	non-hv	6.7685968651879	2.95765404799792	adult, rosette leaf, rosette leaf 7 distal part	rosette leaf 7; distal	vegetative	shoot	13
611	AP-13	AT1G59124	hv	35.3251819694508	5.1828981198829	adult, rosette leaf, rosette leaf 7 distal part	rosette leaf 7; distal	vegetative	shoot	13
612	AP-13	AT4G33300	non-hv	64.5761145665553	6.035098518399	adult, rosette leaf, rosette leaf 7 distal part	rosette leaf 7; distal	vegetative	shoot	13
613	AP-13	AT1G59218	hv	11.8856433459002	3.68769266380933	adult, rosette leaf, rosette leaf 7 distal part	rosette leaf 7; distal	vegetative	shoot	13
614	AP-13	AT3G46710	non-hv	0	0	adult, rosette leaf, rosette leaf 7 distal part	rosette leaf 7; distal	vegetative	shoot	13
615	AP-13	AT1G15890	non-hv	6.54822647858755	2.91613771051564	adult, rosette leaf, rosette leaf 7 distal part	rosette leaf 7; distal	vegetative	shoot	13
616	AP-13	AT3G46730	non-hv	0.120511707799372	0.16415772309717	adult, rosette leaf, rosette leaf 7 distal part	rosette leaf 7; distal	vegetative	shoot	13
617	AP-13	AT4G19510	non-hv	21.563186201952	4.49589890345666	adult, rosette leaf, rosette leaf 7 distal part	rosette leaf 7; distal	vegetative	shoot	13
618	AP-13	AT4G19530	non-hv	29.0135644221089	4.9075427589996	adult, rosette leaf, rosette leaf 7 distal part	rosette leaf 7; distal	vegetative	shoot	13
619	AP-13	AT1G59620	non-hv	23.118188903976	4.59204967056014	adult, rosette leaf, rosette leaf 7 distal part	rosette leaf 7; distal	vegetative	shoot	13
620	AP-13	AT5G46260	non-hv	4.71756867658059	2.51540178967362	adult, rosette leaf, rosette leaf 7 distal part	rosette leaf 7; distal	vegetative	shoot	13
621	AP-13	AT1G12210	non-hv	1.39598916235301	1.26062138247773	adult, rosette leaf, rosette leaf 7 distal part	rosette leaf 7; distal	vegetative	shoot	13
622	AP-13	AT5G46270	non-hv	8.15391050193918	3.19438818673432	adult, rosette leaf, rosette leaf 7 distal part	rosette leaf 7; distal	vegetative	shoot	13
623	AP-13	AT1G12220	non-hv	12.1435031608008	3.71627794582388	adult, rosette leaf, rosette leaf 7 distal part	rosette leaf 7; distal	vegetative	shoot	13
624	AP-13	AT1G12280	non-hv	7.05638127276503	3.01013196131282	adult, rosette leaf, rosette leaf 7 distal part	rosette leaf 7; distal	vegetative	shoot	13
625	AP-13	AT1G12290	non-hv	2.14273337798771	1.65201988251813	adult, rosette leaf, rosette leaf 7 distal part	rosette leaf 7; distal	vegetative	shoot	13
626	AP-13	AT2G14080	hv	26.3494900919499	4.77344203033032	adult, rosette leaf, rosette leaf 7 distal part	rosette leaf 7; distal	vegetative	shoot	13
627	AP-13	AT1G62630	hv	11.0899111979605	3.59573174272233	adult, rosette leaf, rosette leaf 7 distal part	rosette leaf 7; distal	vegetative	shoot	13
628	AP-13	AT5G46450	non-hv	10.4155121918535	3.51292368682575	adult, rosette leaf, rosette leaf 7 distal part	rosette leaf 7; distal	vegetative	shoot	13
629	AP-13	AT5G45050	non-hv	10.7265481649466	3.55170649800726	adult, rosette leaf, rosette leaf 7 distal part	rosette leaf 7; distal	vegetative	shoot	13
630	AP-13	AT5G45060	non-hv	13.681108586515	3.87588900665715	adult, rosette leaf, rosette leaf 7 distal part	rosette leaf 7; distal	vegetative	shoot	13
631	AP-13	AT5G44870	non-hv	21.5162634504563	4.49289552848834	adult, rosette leaf, rosette leaf 7 distal part	rosette leaf 7; distal	vegetative	shoot	13
632	AP-13	AT5G46510	hv	24.8138859806164	4.69007543364441	adult, rosette leaf, rosette leaf 7 distal part	rosette leaf 7; distal	vegetative	shoot	13
633	AP-13	AT5G46520	hv	15.3409632597812	4.03042112421852	adult, rosette leaf, rosette leaf 7 distal part	rosette leaf 7; distal	vegetative	shoot	13
634	AP-13	AT5G45200	non-hv	0	0	adult, rosette leaf, rosette leaf 7 distal part	rosette leaf 7; distal	vegetative	shoot	13
635	AP-13	AT5G45210	non-hv	0	0	adult, rosette leaf, rosette leaf 7 distal part	rosette leaf 7; distal	vegetative	shoot	13
636	AP-13	AT5G45230	non-hv	0	0	adult, rosette leaf, rosette leaf 7 distal part	rosette leaf 7; distal	vegetative	shoot	13
637	AP-13	AT1G50180	non-hv	3.470836592658	2.16054481690043	adult, rosette leaf, rosette leaf 7 distal part	rosette leaf 7; distal	vegetative	shoot	13
638	AP-13	AT5G45250	non-hv	22.4452396329351	4.5512231197546	adult, rosette leaf, rosette leaf 7 distal part	rosette leaf 7; distal	vegetative	shoot	13
639	AP-13	AT4G26090	non-hv	17.2515038080545	4.18994343269055	adult, rosette leaf, rosette leaf 7 distal part	rosette leaf 7; distal	vegetative	shoot	13
640	AP-13	AT4G27190	non-hv	0	0	adult, rosette leaf, rosette leaf 7 distal part	rosette leaf 7; distal	vegetative	shoot	13
641	AP-13	AT4G27220	non-hv	0.173103366709812	0.230330140450293	adult, rosette leaf, rosette leaf 7 distal part	rosette leaf 7; distal	vegetative	shoot	13
642	AP-13	AT1G65850	non-hv	0.492238339426048	0.577477980396567	adult, rosette leaf, rosette leaf 7 distal part	rosette leaf 7; distal	vegetative	shoot	13
643	AP-13	AT3G25510	non-hv	2.56346804925714	1.8332819889425	adult, rosette leaf, rosette leaf 7 distal part	rosette leaf 7; distal	vegetative	shoot	13
644	AP-13	AT1G53350	non-hv	7.20469492739715	3.03644969145822	adult, rosette leaf, rosette leaf 7 distal part	rosette leaf 7; distal	vegetative	shoot	13
645	AP-13	AT1G51480	non-hv	0	0	adult, rosette leaf, rosette leaf 7 distal part	rosette leaf 7; distal	vegetative	shoot	13
646	AP-13	AT1G63350	non-hv	9.11715293926127	3.33873145425846	adult, rosette leaf, rosette leaf 7 distal part	rosette leaf 7; distal	vegetative	shoot	13
647	AP-13	AT1G63360	hv	17.3443823261105	4.19726642329178	adult, rosette leaf, rosette leaf 7 distal part	rosette leaf 7; distal	vegetative	shoot	13
648	AP-13	AT5G47250	non-hv	4.23130869284579	2.38717190411986	adult, rosette leaf, rosette leaf 7 distal part	rosette leaf 7; distal	vegetative	shoot	13
649	AP-13	AT5G47260	non-hv	0	0	adult, rosette leaf, rosette leaf 7 distal part	rosette leaf 7; distal	vegetative	shoot	13
650	AP-13	AT5G47280	non-hv	0	0	adult, rosette leaf, rosette leaf 7 distal part	rosette leaf 7; distal	vegetative	shoot	13
651	AP-13	AT1G63730	non-hv	1.75044335954123	1.45966419356664	adult, rosette leaf, rosette leaf 7 distal part	rosette leaf 7; distal	vegetative	shoot	13
652	AP-13	AT1G63740	non-hv	7.88180375022757	3.15085269428393	adult, rosette leaf, rosette leaf 7 distal part	rosette leaf 7; distal	vegetative	shoot	13
653	AP-13	AT1G63750	non-hv	28.9454637717458	4.90426557070063	adult, rosette leaf, rosette leaf 7 distal part	rosette leaf 7; distal	vegetative	shoot	13
654	AP-13	AT1G64070	non-hv	0.091891070716892	0.126828937232879	adult, rosette leaf, rosette leaf 7 distal part	rosette leaf 7; distal	vegetative	shoot	13
655	AP-13	AT1G31540	hv	38.268492872444	5.29530032321569	adult, rosette leaf, rosette leaf 7 distal part	rosette leaf 7; distal	vegetative	shoot	13
656	AP-13	AT1G63870	non-hv	0.0919812198244948	0.126948044628596	adult, rosette leaf, rosette leaf 7 distal part	rosette leaf 7; distal	vegetative	shoot	13
657	AP-13	AT1G63880	non-hv	49.6800470117358	5.66334595763693	adult, rosette leaf, rosette leaf 7 distal part	rosette leaf 7; distal	vegetative	shoot	13
658	AP-13	AT1G69550	hv	11.9414695601822	3.69392954581962	adult, rosette leaf, rosette leaf 7 distal part	rosette leaf 7; distal	vegetative	shoot	13
659	AP-13	AT1G72860	non-hv	0.0486469263042635	0.0685290121262145	adult, rosette leaf, rosette leaf 7 distal part	rosette leaf 7; distal	vegetative	shoot	13
660	AP-13	AT1G72840	non-hv	3.60576285783814	2.20344013135907	adult, rosette leaf, rosette leaf 7 distal part	rosette leaf 7; distal	vegetative	shoot	13
661	AP-14	AT5G18370	non-hv	4.30380487345106	2.40702769979387	adult, rosette leaf, rosette leaf 7 proximal part	rosette leaf 7; proximal	vegetative	shoot	12
662	AP-14	AT5G18350	non-hv	0.0130438078652551	0.0186965631058838	adult, rosette leaf, rosette leaf 7 proximal part	rosette leaf 7; proximal	vegetative	shoot	12
663	AP-14	AT5G18360	non-hv	7.18012605756089	3.0321230755896	adult, rosette leaf, rosette leaf 7 proximal part	rosette leaf 7; proximal	vegetative	shoot	12
664	AP-14	AT5G17880	non-hv	14.7762359217788	3.97968112629971	adult, rosette leaf, rosette leaf 7 proximal part	rosette leaf 7; proximal	vegetative	shoot	12
665	AP-14	AT5G17890	non-hv	13.6083904948072	3.86872533031339	adult, rosette leaf, rosette leaf 7 proximal part	rosette leaf 7; proximal	vegetative	shoot	12
666	AP-14	AT4G14370	non-hv	6.23740644992987	2.855472795075	adult, rosette leaf, rosette leaf 7 proximal part	rosette leaf 7; proximal	vegetative	shoot	12
667	AP-14	AT5G17970	non-hv	0.0213575396496382	0.0304879890208155	adult, rosette leaf, rosette leaf 7 proximal part	rosette leaf 7; proximal	vegetative	shoot	12
668	AP-14	AT4G09430	non-hv	0.106472941200035	0.145968170457632	adult, rosette leaf, rosette leaf 7 proximal part	rosette leaf 7; proximal	vegetative	shoot	12
669	AP-14	AT3G14460	non-hv	0.348466953701309	0.431320166500902	adult, rosette leaf, rosette leaf 7 proximal part	rosette leaf 7; proximal	vegetative	shoot	12
670	AP-14	AT3G14470	non-hv	11.7008500654175	3.66685315441398	adult, rosette leaf, rosette leaf 7 proximal part	rosette leaf 7; proximal	vegetative	shoot	12
671	AP-14	AT4G12010	non-hv	9.74400137437266	3.42545948931492	adult, rosette leaf, rosette leaf 7 proximal part	rosette leaf 7; proximal	vegetative	shoot	12
672	AP-14	AT5G17680	non-hv	0.244749230681259	0.315855123744853	adult, rosette leaf, rosette leaf 7 proximal part	rosette leaf 7; proximal	vegetative	shoot	12
673	AP-14	AT5G43470	hv	83.1704352764723	6.39524167295317	adult, rosette leaf, rosette leaf 7 proximal part	rosette leaf 7; proximal	vegetative	shoot	12
674	AP-14	AT1G15890	non-hv	5.80382650534148	2.76634635336539	adult, rosette leaf, rosette leaf 7 proximal part	rosette leaf 7; proximal	vegetative	shoot	12
675	AP-14	AT5G04720	non-hv	53.9956166919186	5.78124473118218	adult, rosette leaf, rosette leaf 7 proximal part	rosette leaf 7; proximal	vegetative	shoot	12
676	AP-14	AT5G35450	non-hv	6.45388177417732	2.89799193670015	adult, rosette leaf, rosette leaf 7 proximal part	rosette leaf 7; proximal	vegetative	shoot	12
677	AP-14	AT5G43730	non-hv	2.57338127761528	1.83728985682209	adult, rosette leaf, rosette leaf 7 proximal part	rosette leaf 7; proximal	vegetative	shoot	12
678	AP-14	AT5G43740	hv	9.91022007327909	3.44760829787117	adult, rosette leaf, rosette leaf 7 proximal part	rosette leaf 7; proximal	vegetative	shoot	12
679	AP-14	AT5G05400	non-hv	1.05766280705594	1.04100658454232	adult, rosette leaf, rosette leaf 7 proximal part	rosette leaf 7; proximal	vegetative	shoot	12
680	AP-14	AT4G08450	non-hv	0	0	adult, rosette leaf, rosette leaf 7 proximal part	rosette leaf 7; proximal	vegetative	shoot	12
681	AP-14	AT5G48620	hv	74.2536002614474	6.23368869941867	adult, rosette leaf, rosette leaf 7 proximal part	rosette leaf 7; proximal	vegetative	shoot	12
682	AP-14	AT5G36930	non-hv	21.0139097328491	4.46034348960679	adult, rosette leaf, rosette leaf 7 proximal part	rosette leaf 7; proximal	vegetative	shoot	12
683	AP-14	AT4G33300	non-hv	78.2200445199479	6.30779360689347	adult, rosette leaf, rosette leaf 7 proximal part	rosette leaf 7; proximal	vegetative	shoot	12
684	AP-14	AT5G40910	non-hv	33.0347629265552	5.08893715537904	adult, rosette leaf, rosette leaf 7 proximal part	rosette leaf 7; proximal	vegetative	shoot	12
685	AP-14	AT5G48770	non-hv	0.0577998591951438	0.081066688453241	adult, rosette leaf, rosette leaf 7 proximal part	rosette leaf 7; proximal	vegetative	shoot	12
686	AP-14	AT1G17600	non-hv	8.71436948704382	3.28012036045966	adult, rosette leaf, rosette leaf 7 proximal part	rosette leaf 7; proximal	vegetative	shoot	12
687	AP-14	AT2G16870	non-hv	6.52319863767833	2.91134618285638	adult, rosette leaf, rosette leaf 7 proximal part	rosette leaf 7; proximal	vegetative	shoot	12
688	AP-14	AT5G22690	non-hv	12.1296015186714	3.71475122621638	adult, rosette leaf, rosette leaf 7 proximal part	rosette leaf 7; proximal	vegetative	shoot	12
689	AP-14	AT4G36150	non-hv	8.18691199211544	3.19958000816081	adult, rosette leaf, rosette leaf 7 proximal part	rosette leaf 7; proximal	vegetative	shoot	12
690	AP-14	AT3G04220	non-hv	3.09264752126734	2.03303442020951	adult, rosette leaf, rosette leaf 7 proximal part	rosette leaf 7; proximal	vegetative	shoot	12
691	AP-14	AT2G17060	non-hv	0.0718142928944684	0.100054959966174	adult, rosette leaf, rosette leaf 7 proximal part	rosette leaf 7; proximal	vegetative	shoot	12
692	AP-14	AT5G49140	non-hv	0	0	adult, rosette leaf, rosette leaf 7 proximal part	rosette leaf 7; proximal	vegetative	shoot	12
693	AP-14	AT4G10780	non-hv	0.14043817596825	0.189588239160716	adult, rosette leaf, rosette leaf 7 proximal part	rosette leaf 7; proximal	vegetative	shoot	12
694	AP-14	AT5G44510	non-hv	12.7967217800216	3.78625360583697	adult, rosette leaf, rosette leaf 7 proximal part	rosette leaf 7; proximal	vegetative	shoot	12
695	AP-14	AT4G16860	hv	54.7261997991208	5.80028386829447	adult, rosette leaf, rosette leaf 7 proximal part	rosette leaf 7; proximal	vegetative	shoot	12
696	AP-14	AT4G16890	hv	124.784424752598	6.97480948144086	adult, rosette leaf, rosette leaf 7 proximal part	rosette leaf 7; proximal	vegetative	shoot	12
697	AP-14	AT5G41540	non-hv	0.189740971872349	0.250647506917477	adult, rosette leaf, rosette leaf 7 proximal part	rosette leaf 7; proximal	vegetative	shoot	12
698	AP-14	AT4G16900	non-hv	10.6538426099944	3.54273382661849	adult, rosette leaf, rosette leaf 7 proximal part	rosette leaf 7; proximal	vegetative	shoot	12
699	AP-14	AT5G41550	non-hv	1.87132381829686	1.5217160420418	adult, rosette leaf, rosette leaf 7 proximal part	rosette leaf 7; proximal	vegetative	shoot	12
700	AP-14	AT4G16920	hv	1.00209747184762	1.0015122132988	adult, rosette leaf, rosette leaf 7 proximal part	rosette leaf 7; proximal	vegetative	shoot	12
701	AP-14	AT5G38340	non-hv	0.657677597365243	0.729163443558049	adult, rosette leaf, rosette leaf 7 proximal part	rosette leaf 7; proximal	vegetative	shoot	12
702	AP-14	AT4G16940	hv	0.685590206059549	0.75325383666797	adult, rosette leaf, rosette leaf 7 proximal part	rosette leaf 7; proximal	vegetative	shoot	12
703	AP-14	AT4G16950	hv	95.2188926869478	6.58824829147813	adult, rosette leaf, rosette leaf 7 proximal part	rosette leaf 7; proximal	vegetative	shoot	12
704	AP-14	AT5G38350	hv	0.08054697689428	0.111761794880591	adult, rosette leaf, rosette leaf 7 proximal part	rosette leaf 7; proximal	vegetative	shoot	12
705	AP-14	AT4G16960	hv	9.86110295831441	3.4410987129184	adult, rosette leaf, rosette leaf 7 proximal part	rosette leaf 7; proximal	vegetative	shoot	12
706	AP-14	AT4G11170	hv	0.477655411268727	0.563309872721362	adult, rosette leaf, rosette leaf 7 proximal part	rosette leaf 7; proximal	vegetative	shoot	12
707	AP-14	AT5G41740	hv	29.2204923865455	4.91745526160587	adult, rosette leaf, rosette leaf 7 proximal part	rosette leaf 7; proximal	vegetative	shoot	12
708	AP-14	AT5G41750	hv	41.5808527725552	5.41213293801756	adult, rosette leaf, rosette leaf 7 proximal part	rosette leaf 7; proximal	vegetative	shoot	12
709	AP-14	AT5G40100	non-hv	0.0621832954751155	0.0870327460433644	adult, rosette leaf, rosette leaf 7 proximal part	rosette leaf 7; proximal	vegetative	shoot	12
710	AP-14	AT5G11250	non-hv	10.8572555430933	3.56769822007035	adult, rosette leaf, rosette leaf 7 proximal part	rosette leaf 7; proximal	vegetative	shoot	12
711	AP-14	AT3G46530	hv	34.8900965993191	5.16551390110547	adult, rosette leaf, rosette leaf 7 proximal part	rosette leaf 7; proximal	vegetative	shoot	12
712	AP-14	AT5G46450	non-hv	13.52986347828	3.8609492424463	adult, rosette leaf, rosette leaf 7 proximal part	rosette leaf 7; proximal	vegetative	shoot	12
713	AP-14	AT1G63730	non-hv	1.72335686464703	1.44538604338893	adult, rosette leaf, rosette leaf 7 proximal part	rosette leaf 7; proximal	vegetative	shoot	12
714	AP-14	AT1G63740	non-hv	9.49604364257266	3.39177371869764	adult, rosette leaf, rosette leaf 7 proximal part	rosette leaf 7; proximal	vegetative	shoot	12
715	AP-14	AT1G63750	non-hv	14.1574157863213	3.92195190182268	adult, rosette leaf, rosette leaf 7 proximal part	rosette leaf 7; proximal	vegetative	shoot	12
716	AP-14	AT5G44870	non-hv	19.5393422787957	4.36031807857305	adult, rosette leaf, rosette leaf 7 proximal part	rosette leaf 7; proximal	vegetative	shoot	12
717	AP-14	AT5G46510	hv	23.6362990569893	4.62271364097075	adult, rosette leaf, rosette leaf 7 proximal part	rosette leaf 7; proximal	vegetative	shoot	12
718	AP-14	AT3G51560	non-hv	0	0	adult, rosette leaf, rosette leaf 7 proximal part	rosette leaf 7; proximal	vegetative	shoot	12
719	AP-14	AT1G56510	non-hv	41.0728028929042	5.39481602863451	adult, rosette leaf, rosette leaf 7 proximal part	rosette leaf 7; proximal	vegetative	shoot	12
720	AP-14	AT5G46520	hv	15.8236126375493	4.07241563250429	adult, rosette leaf, rosette leaf 7 proximal part	rosette leaf 7; proximal	vegetative	shoot	12
721	AP-14	AT3G51570	non-hv	0	0	adult, rosette leaf, rosette leaf 7 proximal part	rosette leaf 7; proximal	vegetative	shoot	12
722	AP-14	AT1G56520	non-hv	13.4575651425004	3.85375269747915	adult, rosette leaf, rosette leaf 7 proximal part	rosette leaf 7; proximal	vegetative	shoot	12
723	AP-14	AT1G56540	non-hv	8.71445820324805	3.2801335357711	adult, rosette leaf, rosette leaf 7 proximal part	rosette leaf 7; proximal	vegetative	shoot	12
724	AP-14	AT1G63870	non-hv	0.012509518457058	0.0179354706305928	adult, rosette leaf, rosette leaf 7 proximal part	rosette leaf 7; proximal	vegetative	shoot	12
725	AP-14	AT3G07040	non-hv	12.5936978828711	3.76486605957158	adult, rosette leaf, rosette leaf 7 proximal part	rosette leaf 7; proximal	vegetative	shoot	12
726	AP-14	AT1G63880	non-hv	60.0905020595035	5.93287619184145	adult, rosette leaf, rosette leaf 7 proximal part	rosette leaf 7; proximal	vegetative	shoot	12
727	AP-14	AT5G45050	non-hv	16.1915177224269	4.10362501107989	adult, rosette leaf, rosette leaf 7 proximal part	rosette leaf 7; proximal	vegetative	shoot	12
728	AP-14	AT3G25510	non-hv	2.37800899532846	1.75617316990913	adult, rosette leaf, rosette leaf 7 proximal part	rosette leaf 7; proximal	vegetative	shoot	12
729	AP-14	AT3G46710	non-hv	0	0	adult, rosette leaf, rosette leaf 7 proximal part	rosette leaf 7; proximal	vegetative	shoot	12
730	AP-14	AT5G45060	non-hv	16.193759902196	4.10381316030315	adult, rosette leaf, rosette leaf 7 proximal part	rosette leaf 7; proximal	vegetative	shoot	12
731	AP-14	AT3G46730	non-hv	0.131721733199325	0.178519273113313	adult, rosette leaf, rosette leaf 7 proximal part	rosette leaf 7; proximal	vegetative	shoot	12
732	AP-14	AT1G50180	non-hv	3.91518397195987	2.29724541666086	adult, rosette leaf, rosette leaf 7 proximal part	rosette leaf 7; proximal	vegetative	shoot	12
733	AP-14	AT5G51630	non-hv	2.82715629535654	1.9362728197238	adult, rosette leaf, rosette leaf 7 proximal part	rosette leaf 7; proximal	vegetative	shoot	12
734	AP-14	AT1G64070	non-hv	0.0166979201209572	0.023891091308942	adult, rosette leaf, rosette leaf 7 proximal part	rosette leaf 7; proximal	vegetative	shoot	12
735	AP-14	AT5G38850	non-hv	8.91781427739912	3.3100222094627	adult, rosette leaf, rosette leaf 7 proximal part	rosette leaf 7; proximal	vegetative	shoot	12
736	AP-14	AT5G46260	non-hv	7.36652901113834	3.06462922169901	adult, rosette leaf, rosette leaf 7 proximal part	rosette leaf 7; proximal	vegetative	shoot	12
737	AP-14	AT5G46270	non-hv	12.4534264347707	3.74990175249431	adult, rosette leaf, rosette leaf 7 proximal part	rosette leaf 7; proximal	vegetative	shoot	12
738	AP-14	AT5G45200	non-hv	0	0	adult, rosette leaf, rosette leaf 7 proximal part	rosette leaf 7; proximal	vegetative	shoot	12
739	AP-14	AT5G45210	non-hv	0	0	adult, rosette leaf, rosette leaf 7 proximal part	rosette leaf 7; proximal	vegetative	shoot	12
740	AP-14	AT5G58120	non-hv	26.2811849691338	4.76983440464406	adult, rosette leaf, rosette leaf 7 proximal part	rosette leaf 7; proximal	vegetative	shoot	12
741	AP-14	AT5G45230	non-hv	0	0	adult, rosette leaf, rosette leaf 7 proximal part	rosette leaf 7; proximal	vegetative	shoot	12
742	AP-14	AT5G63020	non-hv	27.6155625185533	4.83872806224081	adult, rosette leaf, rosette leaf 7 proximal part	rosette leaf 7; proximal	vegetative	shoot	12
743	AP-14	AT5G66900	non-hv	15.3910213554348	4.0348338491729	adult, rosette leaf, rosette leaf 7 proximal part	rosette leaf 7; proximal	vegetative	shoot	12
744	AP-14	AT5G45250	non-hv	25.2921206204024	4.71655860371874	adult, rosette leaf, rosette leaf 7 proximal part	rosette leaf 7; proximal	vegetative	shoot	12
745	AP-14	AT5G66910	non-hv	11.3748000649643	3.62933331118146	adult, rosette leaf, rosette leaf 7 proximal part	rosette leaf 7; proximal	vegetative	shoot	12
746	AP-14	AT5G45260	non-hv	9.87347418422871	3.44274106446605	adult, rosette leaf, rosette leaf 7 proximal part	rosette leaf 7; proximal	vegetative	shoot	12
747	AP-14	AT4G26090	non-hv	20.9952782552437	4.45912194732526	adult, rosette leaf, rosette leaf 7 proximal part	rosette leaf 7; proximal	vegetative	shoot	12
748	AP-14	AT3G44400	hv	10.6187352993745	3.53838113466081	adult, rosette leaf, rosette leaf 7 proximal part	rosette leaf 7; proximal	vegetative	shoot	12
749	AP-14	AT1G27170	non-hv	2.52585048177861	1.81797129661778	adult, rosette leaf, rosette leaf 7 proximal part	rosette leaf 7; proximal	vegetative	shoot	12
750	AP-14	AT1G27180	non-hv	4.69937226857737	2.51080302894728	adult, rosette leaf, rosette leaf 7 proximal part	rosette leaf 7; proximal	vegetative	shoot	12
751	AP-14	AT3G44480	hv	44.4187113873774	5.50521486959327	adult, rosette leaf, rosette leaf 7 proximal part	rosette leaf 7; proximal	vegetative	shoot	12
752	AP-14	AT3G44630	hv	46.8011079098211	5.57897215153442	adult, rosette leaf, rosette leaf 7 proximal part	rosette leaf 7; proximal	vegetative	shoot	12
753	AP-14	AT3G44670	hv	44.2750091813188	5.50064302862695	adult, rosette leaf, rosette leaf 7 proximal part	rosette leaf 7; proximal	vegetative	shoot	12
754	AP-14	AT5G47250	non-hv	6.14688591665382	2.83731475919939	adult, rosette leaf, rosette leaf 7 proximal part	rosette leaf 7; proximal	vegetative	shoot	12
755	AP-14	AT5G47260	non-hv	0	0	adult, rosette leaf, rosette leaf 7 proximal part	rosette leaf 7; proximal	vegetative	shoot	12
756	AP-14	AT5G47280	non-hv	0	0	adult, rosette leaf, rosette leaf 7 proximal part	rosette leaf 7; proximal	vegetative	shoot	12
757	AP-14	AT4G19050	non-hv	5.17211459989581	2.62576484920069	adult, rosette leaf, rosette leaf 7 proximal part	rosette leaf 7; proximal	vegetative	shoot	12
758	AP-14	AT1G58390	non-hv	0.319653734168174	0.400159428422911	adult, rosette leaf, rosette leaf 7 proximal part	rosette leaf 7; proximal	vegetative	shoot	12
759	AP-14	AT1G58400	non-hv	0.278683967315027	0.354659739492089	adult, rosette leaf, rosette leaf 7 proximal part	rosette leaf 7; proximal	vegetative	shoot	12
760	AP-14	AT1G58410	non-hv	0.466927642887927	0.552797710942284	adult, rosette leaf, rosette leaf 7 proximal part	rosette leaf 7; proximal	vegetative	shoot	12
761	AP-14	AT3G50950	non-hv	377.688143633014	8.56486644228931	adult, rosette leaf, rosette leaf 7 proximal part	rosette leaf 7; proximal	vegetative	shoot	12
762	AP-14	AT1G58602	hv	27.1226861415946	4.8136624950616	adult, rosette leaf, rosette leaf 7 proximal part	rosette leaf 7; proximal	vegetative	shoot	12
763	AP-14	AT1G58807	hv	51.0358218288442	5.70143322164715	adult, rosette leaf, rosette leaf 7 proximal part	rosette leaf 7; proximal	vegetative	shoot	12
764	AP-14	AT1G58848	hv	48.7813388240658	5.63753312570585	adult, rosette leaf, rosette leaf 7 proximal part	rosette leaf 7; proximal	vegetative	shoot	12
765	AP-14	AT1G10920	non-hv	13.0473135576917	3.8122223472145	adult, rosette leaf, rosette leaf 7 proximal part	rosette leaf 7; proximal	vegetative	shoot	12
766	AP-14	AT1G59124	hv	51.0358218288442	5.70143322164715	adult, rosette leaf, rosette leaf 7 proximal part	rosette leaf 7; proximal	vegetative	shoot	12
767	AP-14	AT1G59218	hv	14.7745963074135	3.97953118011136	adult, rosette leaf, rosette leaf 7 proximal part	rosette leaf 7; proximal	vegetative	shoot	12
768	AP-14	AT4G19510	non-hv	26.3369602799639	4.77278092697441	adult, rosette leaf, rosette leaf 7 proximal part	rosette leaf 7; proximal	vegetative	shoot	12
769	AP-14	AT4G19530	non-hv	36.3094414178985	5.22146885574802	adult, rosette leaf, rosette leaf 7 proximal part	rosette leaf 7; proximal	vegetative	shoot	12
770	AP-14	AT1G72840	non-hv	4.00655965317195	2.32381957023648	adult, rosette leaf, rosette leaf 7 proximal part	rosette leaf 7; proximal	vegetative	shoot	12
771	AP-14	AT2G14080	hv	26.5438315222505	4.78365735638136	adult, rosette leaf, rosette leaf 7 proximal part	rosette leaf 7; proximal	vegetative	shoot	12
772	AP-14	AT1G72860	non-hv	0.0490198837348328	0.0690420238577628	adult, rosette leaf, rosette leaf 7 proximal part	rosette leaf 7; proximal	vegetative	shoot	12
773	AP-14	AT4G27190	non-hv	0	0	adult, rosette leaf, rosette leaf 7 proximal part	rosette leaf 7; proximal	vegetative	shoot	12
774	AP-14	AT4G27220	non-hv	0.166975027647939	0.222773688831075	adult, rosette leaf, rosette leaf 7 proximal part	rosette leaf 7; proximal	vegetative	shoot	12
775	AP-14	AT1G31540	hv	26.9738664384792	4.8060077661527	adult, rosette leaf, rosette leaf 7 proximal part	rosette leaf 7; proximal	vegetative	shoot	12
776	AP-14	AT1G51480	non-hv	0	0	adult, rosette leaf, rosette leaf 7 proximal part	rosette leaf 7; proximal	vegetative	shoot	12
777	AP-14	AT1G59620	non-hv	30.229225050698	4.96482486439358	adult, rosette leaf, rosette leaf 7 proximal part	rosette leaf 7; proximal	vegetative	shoot	12
778	AP-14	AT1G69550	hv	17.615880977403	4.21846198674996	adult, rosette leaf, rosette leaf 7 proximal part	rosette leaf 7; proximal	vegetative	shoot	12
779	AP-14	AT1G53350	non-hv	10.2256275341684	3.48872419153549	adult, rosette leaf, rosette leaf 7 proximal part	rosette leaf 7; proximal	vegetative	shoot	12
780	AP-14	AT1G59780	hv	0.00948704024656259	0.0136223895281972	adult, rosette leaf, rosette leaf 7 proximal part	rosette leaf 7; proximal	vegetative	shoot	12
781	AP-14	AT1G65850	non-hv	0.138851633946194	0.187579809458541	adult, rosette leaf, rosette leaf 7 proximal part	rosette leaf 7; proximal	vegetative	shoot	12
782	AP-14	AT1G62630	hv	14.1307386838704	3.91941051664839	adult, rosette leaf, rosette leaf 7 proximal part	rosette leaf 7; proximal	vegetative	shoot	12
783	AP-14	AT1G61180	hv	13.5709167784879	3.86501974718122	adult, rosette leaf, rosette leaf 7 proximal part	rosette leaf 7; proximal	vegetative	shoot	12
784	AP-14	AT1G61190	hv	43.1654912896011	5.46484765476954	adult, rosette leaf, rosette leaf 7 proximal part	rosette leaf 7; proximal	vegetative	shoot	12
785	AP-14	AT1G61300	hv	29.3939210567906	4.92571090085252	adult, rosette leaf, rosette leaf 7 proximal part	rosette leaf 7; proximal	vegetative	shoot	12
786	AP-14	AT1G61310	hv	6.59123162751638	2.92433397243391	adult, rosette leaf, rosette leaf 7 proximal part	rosette leaf 7; proximal	vegetative	shoot	12
787	AP-14	AT1G63350	non-hv	5.27143998206535	2.64879673751929	adult, rosette leaf, rosette leaf 7 proximal part	rosette leaf 7; proximal	vegetative	shoot	12
788	AP-14	AT1G63360	hv	18.8849633678705	4.3136059992965	adult, rosette leaf, rosette leaf 7 proximal part	rosette leaf 7; proximal	vegetative	shoot	12
789	AP-14	AT1G12210	non-hv	2.03620760368913	1.6022704398222	adult, rosette leaf, rosette leaf 7 proximal part	rosette leaf 7; proximal	vegetative	shoot	12
790	AP-14	AT1G12220	non-hv	11.7006626834822	3.66683186946206	adult, rosette leaf, rosette leaf 7 proximal part	rosette leaf 7; proximal	vegetative	shoot	12
791	AP-14	AT1G12280	non-hv	10.1922129082112	3.48442340698971	adult, rosette leaf, rosette leaf 7 proximal part	rosette leaf 7; proximal	vegetative	shoot	12
792	AP-14	AT1G12290	non-hv	2.67117899216571	1.87624345625565	adult, rosette leaf, rosette leaf 7 proximal part	rosette leaf 7; proximal	vegetative	shoot	12
793	AP-15	AT1G17600	non-hv	5.25917326565432	2.64597211333889	adult, petiole, rosette leaf 7 petiole	rosette leaf 7; petiole	vegetative	shoot	11
794	AP-15	AT5G18360	non-hv	7.84853955314294	3.14543935877682	adult, petiole, rosette leaf 7 petiole	rosette leaf 7; petiole	vegetative	shoot	11
795	AP-15	AT5G18370	non-hv	6.87474810473672	2.97723377570825	adult, petiole, rosette leaf 7 petiole	rosette leaf 7; petiole	vegetative	shoot	11
796	AP-15	AT5G18350	non-hv	0	0	adult, petiole, rosette leaf 7 petiole	rosette leaf 7; petiole	vegetative	shoot	11
797	AP-15	AT3G14460	non-hv	0.0764073586341839	0.106224158808133	adult, petiole, rosette leaf 7 petiole	rosette leaf 7; petiole	vegetative	shoot	11
798	AP-15	AT1G15890	non-hv	9.34399023988622	3.37072091388807	adult, petiole, rosette leaf 7 petiole	rosette leaf 7; petiole	vegetative	shoot	11
799	AP-15	AT4G16960	hv	13.5106401329183	3.85903925979279	adult, petiole, rosette leaf 7 petiole	rosette leaf 7; petiole	vegetative	shoot	11
800	AP-15	AT3G14470	non-hv	7.02618884250465	3.00471510066561	adult, petiole, rosette leaf 7 petiole	rosette leaf 7; petiole	vegetative	shoot	11
801	AP-15	AT5G48770	non-hv	0.0165613239312967	0.0236972482008382	adult, petiole, rosette leaf 7 petiole	rosette leaf 7; petiole	vegetative	shoot	11
802	AP-15	AT4G36150	non-hv	9.61215888544891	3.40764627578648	adult, petiole, rosette leaf 7 petiole	rosette leaf 7; petiole	vegetative	shoot	11
803	AP-15	AT5G48620	hv	68.165475065655	6.11198017059729	adult, petiole, rosette leaf 7 petiole	rosette leaf 7; petiole	vegetative	shoot	11
804	AP-15	AT5G35450	non-hv	16.7268201944758	4.14786186625741	adult, petiole, rosette leaf 7 petiole	rosette leaf 7; petiole	vegetative	shoot	11
805	AP-15	AT4G16860	hv	59.8399103572726	5.92694612225593	adult, petiole, rosette leaf 7 petiole	rosette leaf 7; petiole	vegetative	shoot	11
806	AP-15	AT5G17680	non-hv	0.523205816105659	0.607110892457793	adult, petiole, rosette leaf 7 petiole	rosette leaf 7; petiole	vegetative	shoot	11
807	AP-15	AT4G16890	hv	121.946882183789	6.941891339796	adult, petiole, rosette leaf 7 petiole	rosette leaf 7; petiole	vegetative	shoot	11
808	AP-15	AT4G16900	non-hv	14.7642802632973	3.97858739847821	adult, petiole, rosette leaf 7 petiole	rosette leaf 7; petiole	vegetative	shoot	11
809	AP-15	AT4G16920	hv	1.90556603787481	1.5388192446922	adult, petiole, rosette leaf 7 petiole	rosette leaf 7; petiole	vegetative	shoot	11
810	AP-15	AT4G16940	hv	1.58248599906557	1.36876052754787	adult, petiole, rosette leaf 7 petiole	rosette leaf 7; petiole	vegetative	shoot	11
811	AP-15	AT4G16950	hv	101.624506336102	6.68123147186871	adult, petiole, rosette leaf 7 petiole	rosette leaf 7; petiole	vegetative	shoot	11
812	AP-15	AT4G08450	non-hv	0	0	adult, petiole, rosette leaf 7 petiole	rosette leaf 7; petiole	vegetative	shoot	11
813	AP-15	AT5G49140	non-hv	0	0	adult, petiole, rosette leaf 7 petiole	rosette leaf 7; petiole	vegetative	shoot	11
814	AP-15	AT3G04220	non-hv	0.966824940646404	0.975868554718362	adult, petiole, rosette leaf 7 petiole	rosette leaf 7; petiole	vegetative	shoot	11
815	AP-15	AT5G17880	non-hv	14.4213411378653	3.94685633152886	adult, petiole, rosette leaf 7 petiole	rosette leaf 7; petiole	vegetative	shoot	11
816	AP-15	AT5G17890	non-hv	17.4609051640517	4.20640138696496	adult, petiole, rosette leaf 7 petiole	rosette leaf 7; petiole	vegetative	shoot	11
817	AP-15	AT5G17970	non-hv	0.049321676611724	0.0694570135792614	adult, petiole, rosette leaf 7 petiole	rosette leaf 7; petiole	vegetative	shoot	11
818	AP-15	AT4G09430	non-hv	0	0	adult, petiole, rosette leaf 7 petiole	rosette leaf 7; petiole	vegetative	shoot	11
819	AP-15	AT3G46530	hv	54.4423285494403	5.79291594608873	adult, petiole, rosette leaf 7 petiole	rosette leaf 7; petiole	vegetative	shoot	11
820	AP-15	AT5G36930	non-hv	16.3701711621723	4.11854006503242	adult, petiole, rosette leaf 7 petiole	rosette leaf 7; petiole	vegetative	shoot	11
821	AP-15	AT5G43470	hv	72.7377224337482	6.20433095091386	adult, petiole, rosette leaf 7 petiole	rosette leaf 7; petiole	vegetative	shoot	11
822	AP-15	AT3G07040	non-hv	11.29929096735	3.62050324399886	adult, petiole, rosette leaf 7 petiole	rosette leaf 7; petiole	vegetative	shoot	11
823	AP-15	AT3G46710	non-hv	0	0	adult, petiole, rosette leaf 7 petiole	rosette leaf 7; petiole	vegetative	shoot	11
824	AP-15	AT4G12010	non-hv	9.81259967172232	3.43464152661816	adult, petiole, rosette leaf 7 petiole	rosette leaf 7; petiole	vegetative	shoot	11
825	AP-15	AT3G46730	non-hv	0.0998170855621216	0.137263604026814	adult, petiole, rosette leaf 7 petiole	rosette leaf 7; petiole	vegetative	shoot	11
826	AP-15	AT2G16870	non-hv	4.83025086909369	2.54355796229551	adult, petiole, rosette leaf 7 petiole	rosette leaf 7; petiole	vegetative	shoot	11
827	AP-15	AT5G04720	non-hv	77.293306230758	6.2908170629337	adult, petiole, rosette leaf 7 petiole	rosette leaf 7; petiole	vegetative	shoot	11
828	AP-15	AT5G22690	non-hv	16.8357665057993	4.15670131295466	adult, petiole, rosette leaf 7 petiole	rosette leaf 7; petiole	vegetative	shoot	11
829	AP-15	AT5G43730	non-hv	2.76668037404866	1.91329361694898	adult, petiole, rosette leaf 7 petiole	rosette leaf 7; petiole	vegetative	shoot	11
830	AP-15	AT5G43740	hv	7.74395346844859	3.12828572362909	adult, petiole, rosette leaf 7 petiole	rosette leaf 7; petiole	vegetative	shoot	11
831	AP-15	AT5G45260	non-hv	13.5662856484289	3.8645611370286	adult, petiole, rosette leaf 7 petiole	rosette leaf 7; petiole	vegetative	shoot	11
832	AP-15	AT4G26090	non-hv	22.7037625444908	4.56704417398729	adult, petiole, rosette leaf 7 petiole	rosette leaf 7; petiole	vegetative	shoot	11
833	AP-15	AT2G17060	non-hv	0.0152929946947104	0.0218961224796405	adult, petiole, rosette leaf 7 petiole	rosette leaf 7; petiole	vegetative	shoot	11
834	AP-15	AT4G10780	non-hv	0.0631155834588732	0.0882984572809226	adult, petiole, rosette leaf 7 petiole	rosette leaf 7; petiole	vegetative	shoot	11
835	AP-15	AT5G44510	non-hv	17.5983856710595	4.21710549657383	adult, petiole, rosette leaf 7 petiole	rosette leaf 7; petiole	vegetative	shoot	11
836	AP-15	AT5G40910	non-hv	64.2211408507428	6.02726777187245	adult, petiole, rosette leaf 7 petiole	rosette leaf 7; petiole	vegetative	shoot	11
837	AP-15	AT5G51630	non-hv	2.48716306798926	1.80205382952292	adult, petiole, rosette leaf 7 petiole	rosette leaf 7; petiole	vegetative	shoot	11
838	AP-15	AT5G46260	non-hv	5.0364803918907	2.59370762220329	adult, petiole, rosette leaf 7 petiole	rosette leaf 7; petiole	vegetative	shoot	11
839	AP-15	AT4G19050	non-hv	13.7306569553341	3.88074986776402	adult, petiole, rosette leaf 7 petiole	rosette leaf 7; petiole	vegetative	shoot	11
840	AP-15	AT5G46270	non-hv	20.3111251279631	4.41353485758484	adult, petiole, rosette leaf 7 petiole	rosette leaf 7; petiole	vegetative	shoot	11
841	AP-15	AT5G58120	non-hv	44.7403163500643	5.51539443866691	adult, petiole, rosette leaf 7 petiole	rosette leaf 7; petiole	vegetative	shoot	11
842	AP-15	AT5G63020	non-hv	15.7745588800941	4.06820292331769	adult, petiole, rosette leaf 7 petiole	rosette leaf 7; petiole	vegetative	shoot	11
843	AP-15	AT5G66900	non-hv	20.4528231861489	4.42309561341135	adult, petiole, rosette leaf 7 petiole	rosette leaf 7; petiole	vegetative	shoot	11
844	AP-15	AT5G66910	non-hv	14.5398557818646	3.95790120971702	adult, petiole, rosette leaf 7 petiole	rosette leaf 7; petiole	vegetative	shoot	11
845	AP-15	AT4G11170	hv	0.346435198775158	0.429144797492469	adult, petiole, rosette leaf 7 petiole	rosette leaf 7; petiole	vegetative	shoot	11
846	AP-15	AT5G05400	non-hv	3.16406778302924	2.05799355313402	adult, petiole, rosette leaf 7 petiole	rosette leaf 7; petiole	vegetative	shoot	11
847	AP-15	AT5G46450	non-hv	20.4372262163044	4.42204634103452	adult, petiole, rosette leaf 7 petiole	rosette leaf 7; petiole	vegetative	shoot	11
848	AP-15	AT3G44400	hv	10.6081793546285	3.5370698102415	adult, petiole, rosette leaf 7 petiole	rosette leaf 7; petiole	vegetative	shoot	11
849	AP-15	AT3G50950	non-hv	283.284825186536	8.1511932813599	adult, petiole, rosette leaf 7 petiole	rosette leaf 7; petiole	vegetative	shoot	11
850	AP-15	AT4G14370	non-hv	6.91854185562351	2.98523479250994	adult, petiole, rosette leaf 7 petiole	rosette leaf 7; petiole	vegetative	shoot	11
851	AP-15	AT5G44870	non-hv	22.7314760740542	4.56872993239729	adult, petiole, rosette leaf 7 petiole	rosette leaf 7; petiole	vegetative	shoot	11
852	AP-15	AT5G46510	hv	28.4283005057371	4.87913232344697	adult, petiole, rosette leaf 7 petiole	rosette leaf 7; petiole	vegetative	shoot	11
853	AP-15	AT5G46520	hv	12.0577073080963	3.7068297034406	adult, petiole, rosette leaf 7 petiole	rosette leaf 7; petiole	vegetative	shoot	11
854	AP-15	AT3G44480	hv	58.3712811702836	5.89169334018313	adult, petiole, rosette leaf 7 petiole	rosette leaf 7; petiole	vegetative	shoot	11
855	AP-15	AT5G45050	non-hv	22.9585156944697	4.58246662627952	adult, petiole, rosette leaf 7 petiole	rosette leaf 7; petiole	vegetative	shoot	11
856	AP-15	AT5G45060	non-hv	26.7959745907557	4.79680406206456	adult, petiole, rosette leaf 7 petiole	rosette leaf 7; petiole	vegetative	shoot	11
857	AP-15	AT3G44630	hv	70.7607241465997	6.16512254363725	adult, petiole, rosette leaf 7 petiole	rosette leaf 7; petiole	vegetative	shoot	11
858	AP-15	AT4G19510	non-hv	36.1998153789889	5.21722355620782	adult, petiole, rosette leaf 7 petiole	rosette leaf 7; petiole	vegetative	shoot	11
859	AP-15	AT4G19530	non-hv	35.1694400873627	5.17669935974758	adult, petiole, rosette leaf 7 petiole	rosette leaf 7; petiole	vegetative	shoot	11
860	AP-15	AT3G44670	hv	60.0513819962841	5.93195204819372	adult, petiole, rosette leaf 7 petiole	rosette leaf 7; petiole	vegetative	shoot	11
861	AP-15	AT5G41540	non-hv	0.629818880346047	0.704711648539165	adult, petiole, rosette leaf 7 petiole	rosette leaf 7; petiole	vegetative	shoot	11
862	AP-15	AT5G41550	non-hv	3.94233039109727	2.30519145697695	adult, petiole, rosette leaf 7 petiole	rosette leaf 7; petiole	vegetative	shoot	11
863	AP-15	AT5G38340	non-hv	2.63358481007559	1.86139358009336	adult, petiole, rosette leaf 7 petiole	rosette leaf 7; petiole	vegetative	shoot	11
864	AP-15	AT5G38350	hv	0.113972956896752	0.155714209855224	adult, petiole, rosette leaf 7 petiole	rosette leaf 7; petiole	vegetative	shoot	11
865	AP-15	AT5G45200	non-hv	0	0	adult, petiole, rosette leaf 7 petiole	rosette leaf 7; petiole	vegetative	shoot	11
866	AP-15	AT5G45210	non-hv	0	0	adult, petiole, rosette leaf 7 petiole	rosette leaf 7; petiole	vegetative	shoot	11
867	AP-15	AT5G45230	non-hv	0	0	adult, petiole, rosette leaf 7 petiole	rosette leaf 7; petiole	vegetative	shoot	11
868	AP-15	AT5G45250	non-hv	27.4527874442014	4.83049809135367	adult, petiole, rosette leaf 7 petiole	rosette leaf 7; petiole	vegetative	shoot	11
869	AP-15	AT5G41740	hv	68.9966704336014	6.12921439318531	adult, petiole, rosette leaf 7 petiole	rosette leaf 7; petiole	vegetative	shoot	11
870	AP-15	AT2G14080	hv	22.0813771770283	4.52865740150482	adult, petiole, rosette leaf 7 petiole	rosette leaf 7; petiole	vegetative	shoot	11
871	AP-15	AT5G41750	hv	75.7657589247788	6.26239104066462	adult, petiole, rosette leaf 7 petiole	rosette leaf 7; petiole	vegetative	shoot	11
872	AP-15	AT5G40100	non-hv	0.214185496128215	0.279988844905757	adult, petiole, rosette leaf 7 petiole	rosette leaf 7; petiole	vegetative	shoot	11
873	AP-15	AT4G27190	non-hv	0	0	adult, petiole, rosette leaf 7 petiole	rosette leaf 7; petiole	vegetative	shoot	11
874	AP-15	AT4G27220	non-hv	0.203676333514749	0.267447506043757	adult, petiole, rosette leaf 7 petiole	rosette leaf 7; petiole	vegetative	shoot	11
875	AP-15	AT5G11250	non-hv	11.6644078553039	3.66270771799478	adult, petiole, rosette leaf 7 petiole	rosette leaf 7; petiole	vegetative	shoot	11
876	AP-15	AT1G59780	hv	0	0	adult, petiole, rosette leaf 7 petiole	rosette leaf 7; petiole	vegetative	shoot	11
877	AP-15	AT3G51560	non-hv	0	0	adult, petiole, rosette leaf 7 petiole	rosette leaf 7; petiole	vegetative	shoot	11
878	AP-15	AT1G56510	non-hv	28.717320383072	4.8932321285182	adult, petiole, rosette leaf 7 petiole	rosette leaf 7; petiole	vegetative	shoot	11
879	AP-15	AT3G51570	non-hv	0	0	adult, petiole, rosette leaf 7 petiole	rosette leaf 7; petiole	vegetative	shoot	11
880	AP-15	AT1G27170	non-hv	3.23460842260642	2.08222856864068	adult, petiole, rosette leaf 7 petiole	rosette leaf 7; petiole	vegetative	shoot	11
881	AP-15	AT1G56520	non-hv	13.72424517125	3.88012177202581	adult, petiole, rosette leaf 7 petiole	rosette leaf 7; petiole	vegetative	shoot	11
882	AP-15	AT1G27180	non-hv	4.78144423029096	2.53142992933716	adult, petiole, rosette leaf 7 petiole	rosette leaf 7; petiole	vegetative	shoot	11
883	AP-15	AT1G56540	non-hv	10.3994518973557	3.51089255401628	adult, petiole, rosette leaf 7 petiole	rosette leaf 7; petiole	vegetative	shoot	11
884	AP-15	AT1G10920	non-hv	10.4865530002746	3.52187401945935	adult, petiole, rosette leaf 7 petiole	rosette leaf 7; petiole	vegetative	shoot	11
885	AP-15	AT3G25510	non-hv	2.3765767354507	1.75556134430316	adult, petiole, rosette leaf 7 petiole	rosette leaf 7; petiole	vegetative	shoot	11
886	AP-15	AT5G47250	non-hv	7.77870410370499	3.13400798746636	adult, petiole, rosette leaf 7 petiole	rosette leaf 7; petiole	vegetative	shoot	11
887	AP-15	AT5G47260	non-hv	0.0215818799201257	0.0308048408999312	adult, petiole, rosette leaf 7 petiole	rosette leaf 7; petiole	vegetative	shoot	11
888	AP-15	AT5G47280	non-hv	0.0577204145876574	0.0809583327520734	adult, petiole, rosette leaf 7 petiole	rosette leaf 7; petiole	vegetative	shoot	11
889	AP-15	AT5G38850	non-hv	7.29809162079738	3.05277958636602	adult, petiole, rosette leaf 7 petiole	rosette leaf 7; petiole	vegetative	shoot	11
890	AP-15	AT1G62630	hv	7.53938390416627	3.0941319866529	adult, petiole, rosette leaf 7 petiole	rosette leaf 7; petiole	vegetative	shoot	11
891	AP-15	AT1G53350	non-hv	11.2164491091879	3.61075310041966	adult, petiole, rosette leaf 7 petiole	rosette leaf 7; petiole	vegetative	shoot	11
892	AP-15	AT4G33300	non-hv	82.2338029460497	6.37909765015981	adult, petiole, rosette leaf 7 petiole	rosette leaf 7; petiole	vegetative	shoot	11
893	AP-15	AT1G61180	hv	15.6006266591505	4.05316579796465	adult, petiole, rosette leaf 7 petiole	rosette leaf 7; petiole	vegetative	shoot	11
894	AP-15	AT1G61190	hv	41.0058526169745	5.39251844547506	adult, petiole, rosette leaf 7 petiole	rosette leaf 7; petiole	vegetative	shoot	11
895	AP-15	AT1G50180	non-hv	4.427970481939	2.44041287520113	adult, petiole, rosette leaf 7 petiole	rosette leaf 7; petiole	vegetative	shoot	11
896	AP-15	AT1G72840	non-hv	4.5720783982565	2.47821555657165	adult, petiole, rosette leaf 7 petiole	rosette leaf 7; petiole	vegetative	shoot	11
897	AP-15	AT1G72860	non-hv	0.075490469852339	0.104994740792879	adult, petiole, rosette leaf 7 petiole	rosette leaf 7; petiole	vegetative	shoot	11
898	AP-15	AT1G61300	hv	23.473448090342	4.61314547347615	adult, petiole, rosette leaf 7 petiole	rosette leaf 7; petiole	vegetative	shoot	11
899	AP-15	AT1G61310	hv	8.51436766814125	3.25010777711402	adult, petiole, rosette leaf 7 petiole	rosette leaf 7; petiole	vegetative	shoot	11
900	AP-15	AT1G12210	non-hv	2.76218965817953	1.91157257932846	adult, petiole, rosette leaf 7 petiole	rosette leaf 7; petiole	vegetative	shoot	11
901	AP-15	AT1G12220	non-hv	12.6053378925322	3.76610088167174	adult, petiole, rosette leaf 7 petiole	rosette leaf 7; petiole	vegetative	shoot	11
902	AP-15	AT1G63730	non-hv	1.95524784417658	1.56327912822696	adult, petiole, rosette leaf 7 petiole	rosette leaf 7; petiole	vegetative	shoot	11
903	AP-15	AT1G63740	non-hv	7.57033023835126	3.09935079640923	adult, petiole, rosette leaf 7 petiole	rosette leaf 7; petiole	vegetative	shoot	11
904	AP-15	AT1G63750	non-hv	16.7145832866604	4.14686562315253	adult, petiole, rosette leaf 7 petiole	rosette leaf 7; petiole	vegetative	shoot	11
905	AP-15	AT1G12280	non-hv	17.6678084702311	4.22248066547726	adult, petiole, rosette leaf 7 petiole	rosette leaf 7; petiole	vegetative	shoot	11
906	AP-15	AT1G12290	non-hv	4.13444354033037	2.36020792890819	adult, petiole, rosette leaf 7 petiole	rosette leaf 7; petiole	vegetative	shoot	11
907	AP-15	AT1G58390	non-hv	2.43800404641844	1.7815712428219	adult, petiole, rosette leaf 7 petiole	rosette leaf 7; petiole	vegetative	shoot	11
908	AP-15	AT1G58400	non-hv	0.895650409534313	0.92269293104316	adult, petiole, rosette leaf 7 petiole	rosette leaf 7; petiole	vegetative	shoot	11
909	AP-15	AT1G64070	non-hv	0.0949260476704644	0.130833432144261	adult, petiole, rosette leaf 7 petiole	rosette leaf 7; petiole	vegetative	shoot	11
910	AP-15	AT1G63870	non-hv	0.15594259462305	0.209069753799631	adult, petiole, rosette leaf 7 petiole	rosette leaf 7; petiole	vegetative	shoot	11
911	AP-15	AT1G58410	non-hv	1.16407121498263	1.11374797597238	adult, petiole, rosette leaf 7 petiole	rosette leaf 7; petiole	vegetative	shoot	11
912	AP-15	AT1G63880	non-hv	68.2859835207829	6.114491621127	adult, petiole, rosette leaf 7 petiole	rosette leaf 7; petiole	vegetative	shoot	11
913	AP-15	AT1G63350	non-hv	5.37810052406657	2.67312683581994	adult, petiole, rosette leaf 7 petiole	rosette leaf 7; petiole	vegetative	shoot	11
914	AP-15	AT1G63360	hv	20.6170411807436	4.43409716347376	adult, petiole, rosette leaf 7 petiole	rosette leaf 7; petiole	vegetative	shoot	11
915	AP-15	AT1G58602	hv	32.2950064783001	5.05723391575156	adult, petiole, rosette leaf 7 petiole	rosette leaf 7; petiole	vegetative	shoot	11
916	AP-15	AT1G58807	hv	54.9314923002604	5.80558891806735	adult, petiole, rosette leaf 7 petiole	rosette leaf 7; petiole	vegetative	shoot	11
917	AP-15	AT1G58848	hv	55.1824480931039	5.81204758469221	adult, petiole, rosette leaf 7 petiole	rosette leaf 7; petiole	vegetative	shoot	11
918	AP-15	AT1G31540	hv	33.8552871246053	5.12330560693239	adult, petiole, rosette leaf 7 petiole	rosette leaf 7; petiole	vegetative	shoot	11
919	AP-15	AT1G59124	hv	54.9314923002604	5.80558891806735	adult, petiole, rosette leaf 7 petiole	rosette leaf 7; petiole	vegetative	shoot	11
920	AP-15	AT1G59218	hv	14.6444343779777	3.96757759400069	adult, petiole, rosette leaf 7 petiole	rosette leaf 7; petiole	vegetative	shoot	11
921	AP-15	AT1G59620	non-hv	26.9845584490011	4.80655907940985	adult, petiole, rosette leaf 7 petiole	rosette leaf 7; petiole	vegetative	shoot	11
922	AP-15	AT1G65850	non-hv	0.211979447923808	0.277365234594859	adult, petiole, rosette leaf 7 petiole	rosette leaf 7; petiole	vegetative	shoot	11
923	AP-15	AT1G51480	non-hv	0	0	adult, petiole, rosette leaf 7 petiole	rosette leaf 7; petiole	vegetative	shoot	11
924	AP-15	AT1G69550	hv	12.7408916933135	3.78040372348149	adult, petiole, rosette leaf 7 petiole	rosette leaf 7; petiole	vegetative	shoot	11
925	AP-16	AT5G18350	non-hv	8.08626965373645	3.18368812097199	adult, adult vascular leaf, not applicable	adult vascular leaf	vegetative	shoot	23
926	AP-16	AT5G18360	non-hv	6.48772752285706	2.90452793644706	adult, adult vascular leaf, not applicable	adult vascular leaf	vegetative	shoot	23
927	AP-16	AT5G18370	non-hv	11.4696404369169	3.64034796042738	adult, adult vascular leaf, not applicable	adult vascular leaf	vegetative	shoot	23
928	AP-16	AT5G49140	non-hv	0	0	adult, adult vascular leaf, not applicable	adult vascular leaf	vegetative	shoot	23
929	AP-16	AT5G48620	hv	49.7795539748875	5.66617581793415	adult, adult vascular leaf, not applicable	adult vascular leaf	vegetative	shoot	23
930	AP-16	AT5G48770	non-hv	0.264144160080877	0.338160994507579	adult, adult vascular leaf, not applicable	adult vascular leaf	vegetative	shoot	23
931	AP-16	AT1G56540	non-hv	5.47836492808299	2.69562973783161	adult, adult vascular leaf, not applicable	adult vascular leaf	vegetative	shoot	23
932	AP-16	AT1G56510	non-hv	11.6013872929234	3.65551066436232	adult, adult vascular leaf, not applicable	adult vascular leaf	vegetative	shoot	23
933	AP-16	AT1G56520	non-hv	2.41831323632297	1.77328460408955	adult, adult vascular leaf, not applicable	adult vascular leaf	vegetative	shoot	23
934	AP-16	AT5G11250	non-hv	5.08457701639082	2.6051569741032	adult, adult vascular leaf, not applicable	adult vascular leaf	vegetative	shoot	23
935	AP-16	AT4G12010	non-hv	6.14330924902171	2.83659258001237	adult, adult vascular leaf, not applicable	adult vascular leaf	vegetative	shoot	23
936	AP-16	AT3G04220	non-hv	7.43317489821008	3.07607587524622	adult, adult vascular leaf, not applicable	adult vascular leaf	vegetative	shoot	23
937	AP-16	AT5G41740	hv	83.9218780590421	6.4080643718832	adult, adult vascular leaf, not applicable	adult vascular leaf	vegetative	shoot	23
938	AP-16	AT5G41750	hv	163.336701563964	7.36051090531088	adult, adult vascular leaf, not applicable	adult vascular leaf	vegetative	shoot	23
939	AP-16	AT4G08450	non-hv	0	0	adult, adult vascular leaf, not applicable	adult vascular leaf	vegetative	shoot	23
940	AP-16	AT5G22690	non-hv	8.40073111581158	3.23277296276245	adult, adult vascular leaf, not applicable	adult vascular leaf	vegetative	shoot	23
941	AP-16	AT4G14370	non-hv	72.7006814733011	6.20360605414809	adult, adult vascular leaf, not applicable	adult vascular leaf	vegetative	shoot	23
942	AP-16	AT5G36930	non-hv	4.87364095422297	2.55425507884055	adult, adult vascular leaf, not applicable	adult vascular leaf	vegetative	shoot	23
943	AP-16	AT5G40910	non-hv	25.0099495559933	4.70099169619099	adult, adult vascular leaf, not applicable	adult vascular leaf	vegetative	shoot	23
944	AP-16	AT5G51630	non-hv	6.8992786745741	2.98172091909643	adult, adult vascular leaf, not applicable	adult vascular leaf	vegetative	shoot	23
945	AP-16	AT4G09430	non-hv	0.234338503621249	0.303738091834387	adult, adult vascular leaf, not applicable	adult vascular leaf	vegetative	shoot	23
946	AP-16	AT5G04720	non-hv	153.789950231134	7.27416799702991	adult, adult vascular leaf, not applicable	adult vascular leaf	vegetative	shoot	23
947	AP-16	AT5G58120	non-hv	48.9577396766068	5.64263629899257	adult, adult vascular leaf, not applicable	adult vascular leaf	vegetative	shoot	23
948	AP-16	AT5G63020	non-hv	21.3870990434087	4.48459568842675	adult, adult vascular leaf, not applicable	adult vascular leaf	vegetative	shoot	23
949	AP-16	AT5G35450	non-hv	17.1935281453086	4.18535343689657	adult, adult vascular leaf, not applicable	adult vascular leaf	vegetative	shoot	23
950	AP-16	AT5G66900	non-hv	19.4735911612793	4.35569227473579	adult, adult vascular leaf, not applicable	adult vascular leaf	vegetative	shoot	23
951	AP-16	AT5G66910	non-hv	11.7786428719351	3.67566272100844	adult, adult vascular leaf, not applicable	adult vascular leaf	vegetative	shoot	23
952	AP-16	AT1G58390	non-hv	0.0202877751530103	0.0289761259520895	adult, adult vascular leaf, not applicable	adult vascular leaf	vegetative	shoot	23
953	AP-16	AT1G58400	non-hv	0.173826906511187	0.231219683125088	adult, adult vascular leaf, not applicable	adult vascular leaf	vegetative	shoot	23
954	AP-16	AT1G58410	non-hv	1.21223820475304	1.14550673743224	adult, adult vascular leaf, not applicable	adult vascular leaf	vegetative	shoot	23
955	AP-16	AT5G05400	non-hv	2.7634113595554	1.91204099175897	adult, adult vascular leaf, not applicable	adult vascular leaf	vegetative	shoot	23
956	AP-16	AT1G58602	hv	39.5066803154872	5.34008795012575	adult, adult vascular leaf, not applicable	adult vascular leaf	vegetative	shoot	23
957	AP-16	AT5G17880	non-hv	6.84665944296722	2.97207858638621	adult, adult vascular leaf, not applicable	adult vascular leaf	vegetative	shoot	23
958	AP-16	AT1G58807	hv	44.4621540910438	5.50659413854248	adult, adult vascular leaf, not applicable	adult vascular leaf	vegetative	shoot	23
959	AP-16	AT5G17890	non-hv	11.0430142947093	3.59012463015405	adult, adult vascular leaf, not applicable	adult vascular leaf	vegetative	shoot	23
960	AP-16	AT1G58848	hv	32.3759409944012	5.06073660730758	adult, adult vascular leaf, not applicable	adult vascular leaf	vegetative	shoot	23
961	AP-16	AT5G43470	hv	44.6589695942958	5.51282639689471	adult, adult vascular leaf, not applicable	adult vascular leaf	vegetative	shoot	23
962	AP-16	AT1G59124	hv	44.4621540910438	5.50659413854248	adult, adult vascular leaf, not applicable	adult vascular leaf	vegetative	shoot	23
963	AP-16	AT3G07040	non-hv	8.19308861735852	3.20054964762191	adult, adult vascular leaf, not applicable	adult vascular leaf	vegetative	shoot	23
964	AP-16	AT5G17970	non-hv	0.0812074672012951	0.112643380782024	adult, adult vascular leaf, not applicable	adult vascular leaf	vegetative	shoot	23
965	AP-16	AT4G33300	non-hv	78.4171932304302	6.31137946879313	adult, adult vascular leaf, not applicable	adult vascular leaf	vegetative	shoot	23
966	AP-16	AT1G59218	hv	25.0370591032176	4.70249459958105	adult, adult vascular leaf, not applicable	adult vascular leaf	vegetative	shoot	23
967	AP-16	AT5G41540	non-hv	0.129413087739596	0.175573254607517	adult, adult vascular leaf, not applicable	adult vascular leaf	vegetative	shoot	23
968	AP-16	AT5G41550	non-hv	5.10669422766327	2.61039160884943	adult, adult vascular leaf, not applicable	adult vascular leaf	vegetative	shoot	23
969	AP-16	AT5G38340	non-hv	0.757253083670048	0.813321986600442	adult, adult vascular leaf, not applicable	adult vascular leaf	vegetative	shoot	23
970	AP-16	AT5G38350	hv	2.21789625556225	1.68611781456399	adult, adult vascular leaf, not applicable	adult vascular leaf	vegetative	shoot	23
971	AP-16	AT3G14460	non-hv	1.19041349944219	1.1312032430152	adult, adult vascular leaf, not applicable	adult vascular leaf	vegetative	shoot	23
972	AP-16	AT1G59620	non-hv	17.4309750634848	4.20406049152301	adult, adult vascular leaf, not applicable	adult vascular leaf	vegetative	shoot	23
973	AP-16	AT3G14470	non-hv	14.1331081388729	3.91963642322324	adult, adult vascular leaf, not applicable	adult vascular leaf	vegetative	shoot	23
974	AP-16	AT5G43730	non-hv	3.5137557608144	2.17432835645734	adult, adult vascular leaf, not applicable	adult vascular leaf	vegetative	shoot	23
975	AP-16	AT5G43740	hv	11.4727557886687	3.64070835102543	adult, adult vascular leaf, not applicable	adult vascular leaf	vegetative	shoot	23
976	AP-16	AT5G17680	non-hv	0.853334397832865	0.890123210868501	adult, adult vascular leaf, not applicable	adult vascular leaf	vegetative	shoot	23
977	AP-16	AT5G40100	non-hv	0	0	adult, adult vascular leaf, not applicable	adult vascular leaf	vegetative	shoot	23
978	AP-16	AT1G59780	hv	0.0237735860711458	0.0338966895863368	adult, adult vascular leaf, not applicable	adult vascular leaf	vegetative	shoot	23
979	AP-16	AT1G27170	non-hv	5.24938153147548	2.64371342087504	adult, adult vascular leaf, not applicable	adult vascular leaf	vegetative	shoot	23
980	AP-16	AT1G27180	non-hv	4.87763891601335	2.55523673189194	adult, adult vascular leaf, not applicable	adult vascular leaf	vegetative	shoot	23
981	AP-16	AT1G10920	non-hv	10.1324335960276	3.47669710114674	adult, adult vascular leaf, not applicable	adult vascular leaf	vegetative	shoot	23
982	AP-16	AT5G44510	non-hv	9.38414734640166	3.376310854679	adult, adult vascular leaf, not applicable	adult vascular leaf	vegetative	shoot	23
983	AP-16	AT1G17600	non-hv	2.70309139898544	1.88873015826886	adult, adult vascular leaf, not applicable	adult vascular leaf	vegetative	shoot	23
984	AP-16	AT1G50180	non-hv	1.78818139905088	1.47932442598314	adult, adult vascular leaf, not applicable	adult vascular leaf	vegetative	shoot	23
985	AP-16	AT5G38850	non-hv	15.4432493384857	4.03942351199164	adult, adult vascular leaf, not applicable	adult vascular leaf	vegetative	shoot	23
986	AP-16	AT5G45260	non-hv	11.1241209440163	3.5998082437803	adult, adult vascular leaf, not applicable	adult vascular leaf	vegetative	shoot	23
987	AP-16	AT4G26090	non-hv	24.3189248022291	4.66214423522123	adult, adult vascular leaf, not applicable	adult vascular leaf	vegetative	shoot	23
988	AP-16	AT3G50950	non-hv	162.450234861365	7.35270763988745	adult, adult vascular leaf, not applicable	adult vascular leaf	vegetative	shoot	23
989	AP-16	AT1G63730	non-hv	1.88727621156217	1.52970912973864	adult, adult vascular leaf, not applicable	adult vascular leaf	vegetative	shoot	23
990	AP-16	AT1G63740	non-hv	4.61978937483382	2.4905160604147	adult, adult vascular leaf, not applicable	adult vascular leaf	vegetative	shoot	23
991	AP-16	AT1G63750	non-hv	35.1302293242289	5.17513450669835	adult, adult vascular leaf, not applicable	adult vascular leaf	vegetative	shoot	23
992	AP-16	AT5G44870	non-hv	26.6425657696334	4.7888196270871	adult, adult vascular leaf, not applicable	adult vascular leaf	vegetative	shoot	23
993	AP-16	AT4G10780	non-hv	0.139037744119286	0.187815554202743	adult, adult vascular leaf, not applicable	adult vascular leaf	vegetative	shoot	23
994	AP-16	AT1G63870	non-hv	0.0603207510202704	0.0845007514941875	adult, adult vascular leaf, not applicable	adult vascular leaf	vegetative	shoot	23
995	AP-16	AT1G63880	non-hv	66.1109775621221	6.0684768669624	adult, adult vascular leaf, not applicable	adult vascular leaf	vegetative	shoot	23
996	AP-16	AT5G45050	non-hv	12.6010764379491	3.76564893093912	adult, adult vascular leaf, not applicable	adult vascular leaf	vegetative	shoot	23
997	AP-16	AT3G25510	non-hv	3.93648404467602	2.30348386422303	adult, adult vascular leaf, not applicable	adult vascular leaf	vegetative	shoot	23
998	AP-16	AT1G15890	non-hv	6.0077588131378	2.80895312238803	adult, adult vascular leaf, not applicable	adult vascular leaf	vegetative	shoot	23
999	AP-16	AT5G45060	non-hv	12.8842930996856	3.79538182101499	adult, adult vascular leaf, not applicable	adult vascular leaf	vegetative	shoot	23
1000	AP-16	AT4G16860	hv	28.2635575003593	4.87103325999423	adult, adult vascular leaf, not applicable	adult vascular leaf	vegetative	shoot	23
1001	AP-16	AT4G16890	hv	122.500778242388	6.94837632278221	adult, adult vascular leaf, not applicable	adult vascular leaf	vegetative	shoot	23
1002	AP-16	AT4G16900	non-hv	12.8192717629191	3.78860968661156	adult, adult vascular leaf, not applicable	adult vascular leaf	vegetative	shoot	23
1003	AP-16	AT4G16920	hv	0.592047657032634	0.670883522775764	adult, adult vascular leaf, not applicable	adult vascular leaf	vegetative	shoot	23
1004	AP-16	AT2G16870	non-hv	5.1977408143581	2.63174242358195	adult, adult vascular leaf, not applicable	adult vascular leaf	vegetative	shoot	23
1005	AP-16	AT4G16940	hv	1.87164499148995	1.52187740630783	adult, adult vascular leaf, not applicable	adult vascular leaf	vegetative	shoot	23
1006	AP-16	AT4G16950	hv	81.0234941012824	6.35796529691902	adult, adult vascular leaf, not applicable	adult vascular leaf	vegetative	shoot	23
1007	AP-16	AT1G64070	non-hv	0.124344884651688	0.169084639701973	adult, adult vascular leaf, not applicable	adult vascular leaf	vegetative	shoot	23
1008	AP-16	AT4G16960	hv	16.4446969109587	4.12471662685041	adult, adult vascular leaf, not applicable	adult vascular leaf	vegetative	shoot	23
1009	AP-16	AT5G46260	non-hv	12.0378711715226	3.7046364199003	adult, adult vascular leaf, not applicable	adult vascular leaf	vegetative	shoot	23
1010	AP-16	AT5G46270	non-hv	22.405572296386	4.54878013612026	adult, adult vascular leaf, not applicable	adult vascular leaf	vegetative	shoot	23
1011	AP-16	AT5G45200	non-hv	0	0	adult, adult vascular leaf, not applicable	adult vascular leaf	vegetative	shoot	23
1012	AP-16	AT4G36150	non-hv	8.65693784228453	3.27156579153525	adult, adult vascular leaf, not applicable	adult vascular leaf	vegetative	shoot	23
1013	AP-16	AT5G45210	non-hv	0	0	adult, adult vascular leaf, not applicable	adult vascular leaf	vegetative	shoot	23
1014	AP-16	AT5G45230	non-hv	0	0	adult, adult vascular leaf, not applicable	adult vascular leaf	vegetative	shoot	23
1015	AP-16	AT5G45250	non-hv	18.1096905354516	4.25623251022082	adult, adult vascular leaf, not applicable	adult vascular leaf	vegetative	shoot	23
1016	AP-16	AT4G11170	hv	4.5579918913521	2.47456372976794	adult, adult vascular leaf, not applicable	adult vascular leaf	vegetative	shoot	23
1017	AP-16	AT2G17060	non-hv	0.233548568005564	0.302814519400792	adult, adult vascular leaf, not applicable	adult vascular leaf	vegetative	shoot	23
1018	AP-16	AT1G65850	non-hv	0.0495188589112922	0.0697280907971448	adult, adult vascular leaf, not applicable	adult vascular leaf	vegetative	shoot	23
1019	AP-16	AT1G62630	hv	6.48990207730302	2.90494685706683	adult, adult vascular leaf, not applicable	adult vascular leaf	vegetative	shoot	23
1020	AP-16	AT5G46450	non-hv	14.1478555151368	3.9210416604229	adult, adult vascular leaf, not applicable	adult vascular leaf	vegetative	shoot	23
1021	AP-16	AT3G44400	hv	17.541019713467	4.21264868594394	adult, adult vascular leaf, not applicable	adult vascular leaf	vegetative	shoot	23
1022	AP-16	AT5G46510	hv	6.85353119943202	2.97334148182905	adult, adult vascular leaf, not applicable	adult vascular leaf	vegetative	shoot	23
1023	AP-16	AT3G51560	non-hv	0.0175377714509928	0.0250823489619161	adult, adult vascular leaf, not applicable	adult vascular leaf	vegetative	shoot	23
1024	AP-16	AT1G53350	non-hv	3.4313963806381	2.14776137913809	adult, adult vascular leaf, not applicable	adult vascular leaf	vegetative	shoot	23
1025	AP-16	AT5G46520	hv	9.47187509371581	3.3884478892282	adult, adult vascular leaf, not applicable	adult vascular leaf	vegetative	shoot	23
1026	AP-16	AT3G51570	non-hv	0	0	adult, adult vascular leaf, not applicable	adult vascular leaf	vegetative	shoot	23
1027	AP-16	AT3G44480	hv	60.9138749370133	5.9521908493949	adult, adult vascular leaf, not applicable	adult vascular leaf	vegetative	shoot	23
1028	AP-16	AT1G61180	hv	16.0020626840647	4.08763787910627	adult, adult vascular leaf, not applicable	adult vascular leaf	vegetative	shoot	23
1029	AP-16	AT3G44630	hv	50.2906497262402	5.6806239417122	adult, adult vascular leaf, not applicable	adult vascular leaf	vegetative	shoot	23
1030	AP-16	AT1G61190	hv	19.4320929861477	4.352765090739	adult, adult vascular leaf, not applicable	adult vascular leaf	vegetative	shoot	23
1031	AP-16	AT3G44670	hv	72.2840762888547	6.19542784775123	adult, adult vascular leaf, not applicable	adult vascular leaf	vegetative	shoot	23
1032	AP-16	AT1G72840	non-hv	4.99990686547968	2.58494010642892	adult, adult vascular leaf, not applicable	adult vascular leaf	vegetative	shoot	23
1033	AP-16	AT1G72860	non-hv	1.13888699113095	1.09686025920144	adult, adult vascular leaf, not applicable	adult vascular leaf	vegetative	shoot	23
1034	AP-16	AT1G51480	non-hv	0	0	adult, adult vascular leaf, not applicable	adult vascular leaf	vegetative	shoot	23
1035	AP-16	AT1G61300	hv	20.7899449827403	4.44559064869649	adult, adult vascular leaf, not applicable	adult vascular leaf	vegetative	shoot	23
1036	AP-16	AT1G61310	hv	4.68395207237688	2.50689438969053	adult, adult vascular leaf, not applicable	adult vascular leaf	vegetative	shoot	23
1037	AP-16	AT4G19050	non-hv	0.333705818013434	0.415440479343093	adult, adult vascular leaf, not applicable	adult vascular leaf	vegetative	shoot	23
1038	AP-16	AT1G12210	non-hv	7.81749806370803	3.14036935384074	adult, adult vascular leaf, not applicable	adult vascular leaf	vegetative	shoot	23
1039	AP-16	AT1G12220	non-hv	7.43164378253285	3.0758139177307	adult, adult vascular leaf, not applicable	adult vascular leaf	vegetative	shoot	23
1040	AP-16	AT1G69550	hv	12.0618593449361	3.70728837284261	adult, adult vascular leaf, not applicable	adult vascular leaf	vegetative	shoot	23
1041	AP-16	AT1G12280	non-hv	12.8051728011209	3.78713704132548	adult, adult vascular leaf, not applicable	adult vascular leaf	vegetative	shoot	23
1042	AP-16	AT1G12290	non-hv	7.71355716722019	3.12326179573079	adult, adult vascular leaf, not applicable	adult vascular leaf	vegetative	shoot	23
1043	AP-16	AT4G27190	non-hv	0	0	adult, adult vascular leaf, not applicable	adult vascular leaf	vegetative	shoot	23
1044	AP-16	AT4G27220	non-hv	0.101988283558462	0.140108885123261	adult, adult vascular leaf, not applicable	adult vascular leaf	vegetative	shoot	23
1045	AP-16	AT3G46530	hv	65.9015644049467	6.06396804167144	adult, adult vascular leaf, not applicable	adult vascular leaf	vegetative	shoot	23
1046	AP-16	AT3G46710	non-hv	0	0	adult, adult vascular leaf, not applicable	adult vascular leaf	vegetative	shoot	23
1047	AP-16	AT1G63350	non-hv	10.7877644155918	3.55921822776309	adult, adult vascular leaf, not applicable	adult vascular leaf	vegetative	shoot	23
1048	AP-16	AT1G63360	hv	15.3907119055777	4.03480661194473	adult, adult vascular leaf, not applicable	adult vascular leaf	vegetative	shoot	23
1049	AP-16	AT3G46730	non-hv	0.330239652281826	0.411686181074144	adult, adult vascular leaf, not applicable	adult vascular leaf	vegetative	shoot	23
1050	AP-16	AT4G19510	non-hv	45.7684296805779	5.54746308383074	adult, adult vascular leaf, not applicable	adult vascular leaf	vegetative	shoot	23
1051	AP-16	AT4G19530	non-hv	4.07619189274638	2.34374660768982	adult, adult vascular leaf, not applicable	adult vascular leaf	vegetative	shoot	23
1052	AP-16	AT5G47250	non-hv	1.06728847673327	1.04773972157093	adult, adult vascular leaf, not applicable	adult vascular leaf	vegetative	shoot	23
1053	AP-16	AT5G47260	non-hv	0.0231642517409299	0.0330377639988826	adult, adult vascular leaf, not applicable	adult vascular leaf	vegetative	shoot	23
1054	AP-16	AT5G47280	non-hv	0	0	adult, adult vascular leaf, not applicable	adult vascular leaf	vegetative	shoot	23
1055	AP-16	AT1G31540	hv	61.8392832749577	5.97359482068877	adult, adult vascular leaf, not applicable	adult vascular leaf	vegetative	shoot	23
1056	AP-16	AT2G14080	hv	35.1200107426736	5.17472641678697	adult, adult vascular leaf, not applicable	adult vascular leaf	vegetative	shoot	23
1057	AP-17	AT5G46510	hv	13.3419399021517	3.84216827219979	adult, root, not applicable	adult root	vegetative	root	3
1058	AP-17	AT5G46450	non-hv	1.85414061496802	1.51305641383249	adult, root, not applicable	adult root	vegetative	root	3
1059	AP-17	AT5G46520	hv	12.8977413208517	3.79677852819682	adult, root, not applicable	adult root	vegetative	root	3
1060	AP-17	AT5G04720	non-hv	67.3230892357816	6.09430130293099	adult, root, not applicable	adult root	vegetative	root	3
1061	AP-17	AT5G35450	non-hv	21.6870429738581	4.50379667547279	adult, root, not applicable	adult root	vegetative	root	3
1062	AP-17	AT5G36930	non-hv	2.56138521974142	1.83243849426675	adult, root, not applicable	adult root	vegetative	root	3
1063	AP-17	AT5G11250	non-hv	4.12153626974677	2.35657662981472	adult, root, not applicable	adult root	vegetative	root	3
1064	AP-17	AT5G05400	non-hv	11.810558583497	3.67926147830085	adult, root, not applicable	adult root	vegetative	root	3
1065	AP-17	AT5G49140	non-hv	0.243208137420545	0.314067852051507	adult, root, not applicable	adult root	vegetative	root	3
1066	AP-17	AT3G04220	non-hv	6.54175916383535	2.91490108064557	adult, root, not applicable	adult root	vegetative	root	3
1067	AP-17	AT4G10780	non-hv	0.152255459342903	0.204460603125439	adult, root, not applicable	adult root	vegetative	root	3
1068	AP-17	AT5G48770	non-hv	2.80177725261404	1.92667400648328	adult, root, not applicable	adult root	vegetative	root	3
1069	AP-17	AT5G48620	hv	11.381914541852	3.63016250204705	adult, root, not applicable	adult root	vegetative	root	3
1070	AP-17	AT5G45260	non-hv	11.5557977758932	3.65028179301166	adult, root, not applicable	adult root	vegetative	root	3
1071	AP-17	AT4G09430	non-hv	0	0	adult, root, not applicable	adult root	vegetative	root	3
1072	AP-17	AT5G47250	non-hv	7.2475668720513	3.0439685703453	adult, root, not applicable	adult root	vegetative	root	3
1073	AP-17	AT5G47260	non-hv	0.0434298368988909	0.0613335929642203	adult, root, not applicable	adult root	vegetative	root	3
1074	AP-17	AT5G47280	non-hv	0.0287489678417857	0.0408909831715335	adult, root, not applicable	adult root	vegetative	root	3
1075	AP-17	AT5G46260	non-hv	4.06895396559937	2.34168806195401	adult, root, not applicable	adult root	vegetative	root	3
1076	AP-17	AT5G46270	non-hv	6.16921857583283	2.841815877894	adult, root, not applicable	adult root	vegetative	root	3
1077	AP-17	AT4G08450	non-hv	1.20275804312209	1.13931103423146	adult, root, not applicable	adult root	vegetative	root	3
1078	AP-17	AT4G11170	hv	0.936204073016283	0.95323101852809	adult, root, not applicable	adult root	vegetative	root	3
1079	AP-17	AT5G38340	non-hv	12.245572319595	3.72743827644337	adult, root, not applicable	adult root	vegetative	root	3
1080	AP-17	AT5G38350	hv	12.482284847476	3.75299310615426	adult, root, not applicable	adult root	vegetative	root	3
1081	AP-17	AT3G14460	non-hv	1.1495483704468	1.10403357508909	adult, root, not applicable	adult root	vegetative	root	3
1082	AP-17	AT3G14470	non-hv	12.418232805188	3.74612277454234	adult, root, not applicable	adult root	vegetative	root	3
1083	AP-17	AT1G56510	non-hv	0.0906329504893308	0.125165648310001	adult, root, not applicable	adult root	vegetative	root	3
1084	AP-17	AT1G56520	non-hv	0.0801595004254148	0.111244361909521	adult, root, not applicable	adult root	vegetative	root	3
1085	AP-17	AT1G56540	non-hv	2.0621855647455	1.61456171106317	adult, root, not applicable	adult root	vegetative	root	3
1086	AP-17	AT5G43470	hv	3.14718554025039	2.05213259318341	adult, root, not applicable	adult root	vegetative	root	3
1087	AP-17	AT1G17600	non-hv	0.250968448724743	0.323045403058994	adult, root, not applicable	adult root	vegetative	root	3
1088	AP-17	AT1G15890	non-hv	4.67007731619791	2.50336840764278	adult, root, not applicable	adult root	vegetative	root	3
1089	AP-17	AT4G12010	non-hv	9.46032252147078	3.38685542954613	adult, root, not applicable	adult root	vegetative	root	3
1090	AP-17	AT3G51560	non-hv	0.113097199960034	0.154579579901282	adult, root, not applicable	adult root	vegetative	root	3
1091	AP-17	AT3G51570	non-hv	0.448991377967973	0.535049010353879	adult, root, not applicable	adult root	vegetative	root	3
1092	AP-17	AT5G38850	non-hv	4.00527940754959	2.32345060625107	adult, root, not applicable	adult root	vegetative	root	3
1093	AP-17	AT5G22690	non-hv	8.324384353303	3.22100847391934	adult, root, not applicable	adult root	vegetative	root	3
1094	AP-17	AT5G43730	non-hv	8.0560147625437	3.17887630996211	adult, root, not applicable	adult root	vegetative	root	3
1095	AP-17	AT5G43740	hv	0.325454128141424	0.406486741689104	adult, root, not applicable	adult root	vegetative	root	3
1096	AP-17	AT4G26090	non-hv	13.1116329451608	3.81881303573364	adult, root, not applicable	adult root	vegetative	root	3
1097	AP-17	AT3G07040	non-hv	2.502106021778	1.80822276017868	adult, root, not applicable	adult root	vegetative	root	3
1098	AP-17	AT5G40910	non-hv	34.2699762406264	5.1403686987904	adult, root, not applicable	adult root	vegetative	root	3
1099	AP-17	AT2G16870	non-hv	4.4636097379517	2.44985443655084	adult, root, not applicable	adult root	vegetative	root	3
1100	AP-17	AT4G36150	non-hv	7.13922460066922	3.02489135984122	adult, root, not applicable	adult root	vegetative	root	3
1101	AP-17	AT5G17680	non-hv	1.89460019098779	1.53336409352987	adult, root, not applicable	adult root	vegetative	root	3
1102	AP-17	AT1G58390	non-hv	0.122335210477896	0.166503633403911	adult, root, not applicable	adult root	vegetative	root	3
1103	AP-17	AT1G58400	non-hv	9.25175199172598	3.35779857767017	adult, root, not applicable	adult root	vegetative	root	3
1104	AP-17	AT1G58410	non-hv	5.78999181320541	2.76340983499209	adult, root, not applicable	adult root	vegetative	root	3
1105	AP-17	AT2G17060	non-hv	4.99965320651902	2.58487911210538	adult, root, not applicable	adult root	vegetative	root	3
1106	AP-17	AT3G44400	hv	9.56716126738434	3.40151596209901	adult, root, not applicable	adult root	vegetative	root	3
1107	AP-17	AT3G50950	non-hv	46.3607088949228	5.5656187702701	adult, root, not applicable	adult root	vegetative	root	3
1108	AP-17	AT4G14370	non-hv	7.64996589904842	3.11269444519206	adult, root, not applicable	adult root	vegetative	root	3
1109	AP-17	AT1G58602	hv	0.882012230010853	0.912276003262347	adult, root, not applicable	adult root	vegetative	root	3
1110	AP-17	AT3G44480	hv	19.4586412038686	4.35463842405965	adult, root, not applicable	adult root	vegetative	root	3
1111	AP-17	AT5G17880	non-hv	7.19780876764375	3.03523833625351	adult, root, not applicable	adult root	vegetative	root	3
1112	AP-17	AT1G58807	hv	3.33305616348511	2.11538493641507	adult, root, not applicable	adult root	vegetative	root	3
1113	AP-17	AT5G17890	non-hv	18.201694726114	4.26316174255574	adult, root, not applicable	adult root	vegetative	root	3
1114	AP-17	AT1G58848	hv	4.59193054289227	2.48334644117701	adult, root, not applicable	adult root	vegetative	root	3
1115	AP-17	AT5G44510	non-hv	17.2921613604424	4.19315364563095	adult, root, not applicable	adult root	vegetative	root	3
1116	AP-17	AT1G59124	hv	3.33305616348511	2.11538493641507	adult, root, not applicable	adult root	vegetative	root	3
1117	AP-17	AT5G17970	non-hv	0.0497847227698738	0.0700935076675058	adult, root, not applicable	adult root	vegetative	root	3
1118	AP-17	AT1G59218	hv	2.43068670992547	1.77849738509879	adult, root, not applicable	adult root	vegetative	root	3
1119	AP-17	AT3G44630	hv	5.49201931813038	2.69866729288179	adult, root, not applicable	adult root	vegetative	root	3
1120	AP-17	AT3G44670	hv	23.6240705742427	4.62199736653309	adult, root, not applicable	adult root	vegetative	root	3
1121	AP-17	AT5G41540	non-hv	0.257570679017671	0.330639485838184	adult, root, not applicable	adult root	vegetative	root	3
1122	AP-17	AT5G41550	non-hv	2.58639186809055	1.84253313328812	adult, root, not applicable	adult root	vegetative	root	3
1123	AP-17	AT1G59620	non-hv	2.09797381672893	1.63132495089476	adult, root, not applicable	adult root	vegetative	root	3
1124	AP-17	AT5G41740	hv	3.95499828924432	2.30888455930901	adult, root, not applicable	adult root	vegetative	root	3
1125	AP-17	AT5G41750	hv	10.5942340909397	3.53533561433663	adult, root, not applicable	adult root	vegetative	root	3
1126	AP-17	AT5G40100	non-hv	7.8925839854982	3.15260269480184	adult, root, not applicable	adult root	vegetative	root	3
1127	AP-17	AT4G27190	non-hv	0.022072175867194	0.03149707894577	adult, root, not applicable	adult root	vegetative	root	3
1128	AP-17	AT4G27220	non-hv	0.264048451012737	0.3380517631164	adult, root, not applicable	adult root	vegetative	root	3
1129	AP-17	AT1G59780	hv	3.34116907525426	2.11808361224312	adult, root, not applicable	adult root	vegetative	root	3
1130	AP-17	AT5G18350	non-hv	0.768755528133784	0.822734657003874	adult, root, not applicable	adult root	vegetative	root	3
1131	AP-17	AT3G46530	hv	4.45144337439923	2.44663826170472	adult, root, not applicable	adult root	vegetative	root	3
1132	AP-17	AT5G18360	non-hv	6.00489350838095	2.80836311830798	adult, root, not applicable	adult root	vegetative	root	3
1133	AP-17	AT5G18370	non-hv	10.2926054606549	3.49730648192853	adult, root, not applicable	adult root	vegetative	root	3
1134	AP-17	AT5G44870	non-hv	3.575209824387	2.19383790856851	adult, root, not applicable	adult root	vegetative	root	3
1135	AP-17	AT1G27170	non-hv	8.9140300426033	3.30947163063083	adult, root, not applicable	adult root	vegetative	root	3
1136	AP-17	AT1G27180	non-hv	11.2642789176393	3.61639050754132	adult, root, not applicable	adult root	vegetative	root	3
1137	AP-17	AT1G10920	non-hv	1.48437745827369	1.31288438282147	adult, root, not applicable	adult root	vegetative	root	3
1138	AP-17	AT5G45050	non-hv	15.1660868685119	4.01489860000684	adult, root, not applicable	adult root	vegetative	root	3
1139	AP-17	AT3G46710	non-hv	2.09159741356482	1.62835246438944	adult, root, not applicable	adult root	vegetative	root	3
1140	AP-17	AT5G45060	non-hv	10.4150458370936	3.51286474760064	adult, root, not applicable	adult root	vegetative	root	3
1141	AP-17	AT3G46730	non-hv	3.09243053238613	2.03295792765053	adult, root, not applicable	adult root	vegetative	root	3
1142	AP-17	AT4G16860	hv	1.76582435787326	1.46770954185681	adult, root, not applicable	adult root	vegetative	root	3
1143	AP-17	AT4G16890	hv	9.51372232528399	3.39420163283391	adult, root, not applicable	adult root	vegetative	root	3
1144	AP-17	AT4G16900	non-hv	6.07334847044827	2.82239333782001	adult, root, not applicable	adult root	vegetative	root	3
1145	AP-17	AT4G16920	hv	14.3288788175128	3.938180274365	adult, root, not applicable	adult root	vegetative	root	3
1146	AP-17	AT5G51630	non-hv	12.7956802497919	3.78614469103526	adult, root, not applicable	adult root	vegetative	root	3
1147	AP-17	AT4G16940	hv	0.374164099884037	0.45855429815345	adult, root, not applicable	adult root	vegetative	root	3
1148	AP-17	AT4G16950	hv	10.5712512475753	3.53247297238964	adult, root, not applicable	adult root	vegetative	root	3
1149	AP-17	AT4G16960	hv	10.5126236602305	3.5251447476681	adult, root, not applicable	adult root	vegetative	root	3
1150	AP-17	AT5G45200	non-hv	3.10036273130967	2.03575154083172	adult, root, not applicable	adult root	vegetative	root	3
1151	AP-17	AT5G45210	non-hv	10.1980036241306	3.48516964696593	adult, root, not applicable	adult root	vegetative	root	3
1152	AP-17	AT5G58120	non-hv	1.10908283260165	1.07661575697936	adult, root, not applicable	adult root	vegetative	root	3
1153	AP-17	AT5G45230	non-hv	0.0328291323964705	0.0466015995718057	adult, root, not applicable	adult root	vegetative	root	3
1154	AP-17	AT5G63020	non-hv	8.21311716091075	3.20368935954424	adult, root, not applicable	adult root	vegetative	root	3
1155	AP-17	AT5G66900	non-hv	6.25087642173743	2.85815538586908	adult, root, not applicable	adult root	vegetative	root	3
1156	AP-17	AT5G45250	non-hv	12.8802170769996	3.79495822573307	adult, root, not applicable	adult root	vegetative	root	3
1157	AP-17	AT5G66910	non-hv	20.7020296818497	4.43975807188912	adult, root, not applicable	adult root	vegetative	root	3
1158	AP-17	AT4G33300	non-hv	52.4836781336032	5.74102677951534	adult, root, not applicable	adult root	vegetative	root	3
1159	AP-17	AT1G61180	hv	19.7653430986699	4.37610580400429	adult, root, not applicable	adult root	vegetative	root	3
1160	AP-17	AT1G61190	hv	1.26026036861219	1.17648897214022	adult, root, not applicable	adult root	vegetative	root	3
1161	AP-17	AT1G31540	hv	12.1837345452005	3.72068719411562	adult, root, not applicable	adult root	vegetative	root	3
1162	AP-17	AT1G61300	hv	0.115682937199482	0.157927089961945	adult, root, not applicable	adult root	vegetative	root	3
1163	AP-17	AT1G61310	hv	6.90418027015178	2.9826158507546	adult, root, not applicable	adult root	vegetative	root	3
1164	AP-17	AT1G63730	non-hv	3.67071927678196	2.22364473775959	adult, root, not applicable	adult root	vegetative	root	3
1165	AP-17	AT1G63740	non-hv	7.84871946375078	3.14546869169685	adult, root, not applicable	adult root	vegetative	root	3
1166	AP-17	AT1G63750	non-hv	3.8345888547508	2.27339320460736	adult, root, not applicable	adult root	vegetative	root	3
1167	AP-17	AT1G63870	non-hv	0.0704969876214195	0.0982807359852121	adult, root, not applicable	adult root	vegetative	root	3
1168	AP-17	AT1G63880	non-hv	2.61201405221814	1.85280350550592	adult, root, not applicable	adult root	vegetative	root	3
1169	AP-17	AT1G72840	non-hv	8.69564329494326	3.27733662268847	adult, root, not applicable	adult root	vegetative	root	3
1170	AP-17	AT1G72860	non-hv	3.89203011282058	2.29043328438108	adult, root, not applicable	adult root	vegetative	root	3
1171	AP-17	AT1G64070	non-hv	0	0	adult, root, not applicable	adult root	vegetative	root	3
1172	AP-17	AT1G65850	non-hv	1.47636229373297	1.30822239740187	adult, root, not applicable	adult root	vegetative	root	3
1173	AP-17	AT1G12210	non-hv	3.9398947361078	2.3044802998437	adult, root, not applicable	adult root	vegetative	root	3
1174	AP-17	AT1G53350	non-hv	5.67667624433567	2.73913008485936	adult, root, not applicable	adult root	vegetative	root	3
1175	AP-17	AT1G12220	non-hv	6.6056677227114	2.92707491171794	adult, root, not applicable	adult root	vegetative	root	3
1176	AP-17	AT3G25510	non-hv	6.03209786832984	2.81395514914622	adult, root, not applicable	adult root	vegetative	root	3
1177	AP-17	AT1G12280	non-hv	5.91233624625742	2.78917339820294	adult, root, not applicable	adult root	vegetative	root	3
1178	AP-17	AT1G12290	non-hv	6.34228469430531	2.87622905547525	adult, root, not applicable	adult root	vegetative	root	3
1179	AP-17	AT2G14080	hv	1.05610305342449	1.03991257529957	adult, root, not applicable	adult root	vegetative	root	3
1180	AP-17	AT1G62630	hv	0	0	adult, root, not applicable	adult root	vegetative	root	3
1181	AP-17	AT1G63350	non-hv	1.91225089413144	1.54213465090988	adult, root, not applicable	adult root	vegetative	root	3
1182	AP-17	AT1G63360	hv	0.306558795088942	0.385772047332784	adult, root, not applicable	adult root	vegetative	root	3
1183	AP-17	AT4G19510	non-hv	11.7831233045062	3.67616846837135	adult, root, not applicable	adult root	vegetative	root	3
1184	AP-17	AT1G50180	non-hv	1.0888093643615	1.062680830538	adult, root, not applicable	adult root	vegetative	root	3
1185	AP-17	AT4G19530	non-hv	1.28391767452312	1.19151064864393	adult, root, not applicable	adult root	vegetative	root	3
1186	AP-17	AT4G19050	non-hv	1.67621680546479	1.42019499621066	adult, root, not applicable	adult root	vegetative	root	3
1187	AP-17	AT1G69550	hv	2.46303948177888	1.79203883565581	adult, root, not applicable	adult root	vegetative	root	3
1188	AP-17	AT1G51480	non-hv	0.597246488360237	0.67558696778654	adult, root, not applicable	adult root	vegetative	root	3
1189	AP-18	AT5G49140	non-hv	0	0	flower stage 15, flower pedicel, not applicable	pedicel	reproductive	flower	7
1190	AP-18	AT5G48770	non-hv	0	0	flower stage 15, flower pedicel, not applicable	pedicel	reproductive	flower	7
1191	AP-18	AT4G33300	non-hv	30.9361478435895	4.99711839943018	flower stage 15, flower pedicel, not applicable	pedicel	reproductive	flower	7
1192	AP-18	AT5G48620	hv	45.4706725655227	5.53824861987206	flower stage 15, flower pedicel, not applicable	pedicel	reproductive	flower	7
1193	AP-18	AT4G08450	non-hv	0	0	flower stage 15, flower pedicel, not applicable	pedicel	reproductive	flower	7
1194	AP-18	AT1G56510	non-hv	16.280662167767	4.11108659525047	flower stage 15, flower pedicel, not applicable	pedicel	reproductive	flower	7
1195	AP-18	AT1G56520	non-hv	11.9235571002434	3.69193130923595	flower stage 15, flower pedicel, not applicable	pedicel	reproductive	flower	7
1196	AP-18	AT1G56540	non-hv	5.68392694169975	2.74069596418553	flower stage 15, flower pedicel, not applicable	pedicel	reproductive	flower	7
1197	AP-18	AT4G26090	non-hv	7.05728660504226	3.01029407442052	flower stage 15, flower pedicel, not applicable	pedicel	reproductive	flower	7
1198	AP-18	AT5G04720	non-hv	65.3006273172887	6.05095061565147	flower stage 15, flower pedicel, not applicable	pedicel	reproductive	flower	7
1199	AP-18	AT5G22690	non-hv	7.32534299861931	3.05750971148881	flower stage 15, flower pedicel, not applicable	pedicel	reproductive	flower	7
1200	AP-18	AT4G36150	non-hv	2.1095806841564	1.63672005120037	flower stage 15, flower pedicel, not applicable	pedicel	reproductive	flower	7
1201	AP-18	AT3G04220	non-hv	0.167625446060319	0.223577556947173	flower stage 15, flower pedicel, not applicable	pedicel	reproductive	flower	7
1202	AP-18	AT5G45260	non-hv	12.3315656274782	3.7367743119507	flower stage 15, flower pedicel, not applicable	pedicel	reproductive	flower	7
1203	AP-18	AT3G14460	non-hv	0.254657053881566	0.327293073915017	flower stage 15, flower pedicel, not applicable	pedicel	reproductive	flower	7
1204	AP-18	AT3G07040	non-hv	9.92829760559921	3.44999677245266	flower stage 15, flower pedicel, not applicable	pedicel	reproductive	flower	7
1205	AP-18	AT5G05400	non-hv	3.71334593864482	2.23675157264366	flower stage 15, flower pedicel, not applicable	pedicel	reproductive	flower	7
1206	AP-18	AT3G14470	non-hv	10.6590285959691	3.5433756863281	flower stage 15, flower pedicel, not applicable	pedicel	reproductive	flower	7
1207	AP-18	AT4G10780	non-hv	0.220164073730504	0.287075157986282	flower stage 15, flower pedicel, not applicable	pedicel	reproductive	flower	7
1208	AP-18	AT1G72840	non-hv	6.45750055989137	2.8986921808746	flower stage 15, flower pedicel, not applicable	pedicel	reproductive	flower	7
1209	AP-18	AT1G72860	non-hv	0.196246284709012	0.258514444008933	flower stage 15, flower pedicel, not applicable	pedicel	reproductive	flower	7
1210	AP-18	AT4G09430	non-hv	0	0	flower stage 15, flower pedicel, not applicable	pedicel	reproductive	flower	7
1211	AP-18	AT1G58390	non-hv	0.0498430383341294	0.0701736471826505	flower stage 15, flower pedicel, not applicable	pedicel	reproductive	flower	7
1212	AP-18	AT1G58400	non-hv	0.322491589133874	0.403258547024794	flower stage 15, flower pedicel, not applicable	pedicel	reproductive	flower	7
1213	AP-18	AT1G58410	non-hv	1.0983867107651	1.06928057605236	flower stage 15, flower pedicel, not applicable	pedicel	reproductive	flower	7
1214	AP-18	AT1G59218	hv	26.4393093952694	4.77817226646521	flower stage 15, flower pedicel, not applicable	pedicel	reproductive	flower	7
1215	AP-18	AT1G58602	hv	17.74609618115	4.22851828481692	flower stage 15, flower pedicel, not applicable	pedicel	reproductive	flower	7
1216	AP-18	AT4G11170	hv	0	0	flower stage 15, flower pedicel, not applicable	pedicel	reproductive	flower	7
1217	AP-18	AT1G58807	hv	104.098557004581	6.71559905111452	flower stage 15, flower pedicel, not applicable	pedicel	reproductive	flower	7
1218	AP-18	AT1G58848	hv	86.3734859831715	6.44912364642271	flower stage 15, flower pedicel, not applicable	pedicel	reproductive	flower	7
1219	AP-18	AT4G27190	non-hv	0	0	flower stage 15, flower pedicel, not applicable	pedicel	reproductive	flower	7
1220	AP-18	AT4G27220	non-hv	0.0979961210053408	0.134872957607006	flower stage 15, flower pedicel, not applicable	pedicel	reproductive	flower	7
1221	AP-18	AT1G59124	hv	104.098557004581	6.71559905111452	flower stage 15, flower pedicel, not applicable	pedicel	reproductive	flower	7
1222	AP-18	AT1G59620	non-hv	11.6683934411262	3.66316167370865	flower stage 15, flower pedicel, not applicable	pedicel	reproductive	flower	7
1223	AP-18	AT1G59780	hv	0.0208885931472208	0.0298254373386203	flower stage 15, flower pedicel, not applicable	pedicel	reproductive	flower	7
1224	AP-18	AT5G43470	hv	33.7229290613058	5.11781674670154	flower stage 15, flower pedicel, not applicable	pedicel	reproductive	flower	7
1225	AP-18	AT3G25510	non-hv	0.166350330022721	0.222001187744137	flower stage 15, flower pedicel, not applicable	pedicel	reproductive	flower	7
1226	AP-18	AT5G46260	non-hv	7.60087366039547	3.10448321347776	flower stage 15, flower pedicel, not applicable	pedicel	reproductive	flower	7
1227	AP-18	AT5G46270	non-hv	29.3296186653231	4.92265545394058	flower stage 15, flower pedicel, not applicable	pedicel	reproductive	flower	7
1228	AP-18	AT5G35450	non-hv	4.33630134448163	2.4158401387702	flower stage 15, flower pedicel, not applicable	pedicel	reproductive	flower	7
1229	AP-18	AT5G43730	non-hv	5.10151795809844	2.60916820631262	flower stage 15, flower pedicel, not applicable	pedicel	reproductive	flower	7
1230	AP-18	AT5G43740	hv	13.6486985820546	3.87270059348601	flower stage 15, flower pedicel, not applicable	pedicel	reproductive	flower	7
1231	AP-18	AT1G62630	hv	17.9976600324772	4.24774982568374	flower stage 15, flower pedicel, not applicable	pedicel	reproductive	flower	7
1232	AP-18	AT5G46450	non-hv	19.1033207194303	4.32936192414009	flower stage 15, flower pedicel, not applicable	pedicel	reproductive	flower	7
1233	AP-18	AT1G63730	non-hv	1.69293679639987	1.42918036998421	flower stage 15, flower pedicel, not applicable	pedicel	reproductive	flower	7
1234	AP-18	AT1G63740	non-hv	5.58692748602006	2.71960566791135	flower stage 15, flower pedicel, not applicable	pedicel	reproductive	flower	7
1235	AP-18	AT1G63750	non-hv	0.611230284739218	0.688162705657228	flower stage 15, flower pedicel, not applicable	pedicel	reproductive	flower	7
1236	AP-18	AT5G46510	hv	14.9014195835299	3.99108366132141	flower stage 15, flower pedicel, not applicable	pedicel	reproductive	flower	7
1237	AP-18	AT5G46520	hv	5.18217770780662	2.6281151253198	flower stage 15, flower pedicel, not applicable	pedicel	reproductive	flower	7
1238	AP-18	AT1G27170	non-hv	4.38805603992833	2.42976485601667	flower stage 15, flower pedicel, not applicable	pedicel	reproductive	flower	7
1239	AP-18	AT1G27180	non-hv	5.82002455010498	2.76977693254138	flower stage 15, flower pedicel, not applicable	pedicel	reproductive	flower	7
1240	AP-18	AT1G63870	non-hv	0.0679246939457839	0.0948099171551961	flower stage 15, flower pedicel, not applicable	pedicel	reproductive	flower	7
1241	AP-18	AT1G63880	non-hv	45.0155841116679	5.52405063677457	flower stage 15, flower pedicel, not applicable	pedicel	reproductive	flower	7
1242	AP-18	AT1G61180	hv	19.1086071766032	4.32974125166752	flower stage 15, flower pedicel, not applicable	pedicel	reproductive	flower	7
1243	AP-18	AT4G12010	non-hv	5.82051420709634	2.76988050993316	flower stage 15, flower pedicel, not applicable	pedicel	reproductive	flower	7
1244	AP-18	AT1G61190	hv	28.7635383613927	4.89547414260307	flower stage 15, flower pedicel, not applicable	pedicel	reproductive	flower	7
1245	AP-18	AT5G51630	non-hv	3.75124993213319	2.2483070994798	flower stage 15, flower pedicel, not applicable	pedicel	reproductive	flower	7
1246	AP-18	AT2G16870	non-hv	1.70893323919488	1.43772483921387	flower stage 15, flower pedicel, not applicable	pedicel	reproductive	flower	7
1247	AP-18	AT1G64070	non-hv	0	0	flower stage 15, flower pedicel, not applicable	pedicel	reproductive	flower	7
1248	AP-18	AT1G61300	hv	23.5683535096908	4.61872927114676	flower stage 15, flower pedicel, not applicable	pedicel	reproductive	flower	7
1249	AP-18	AT1G61310	hv	14.3920332455397	3.94411191521525	flower stage 15, flower pedicel, not applicable	pedicel	reproductive	flower	7
1250	AP-18	AT5G58120	non-hv	11.9106635967408	3.69049125069302	flower stage 15, flower pedicel, not applicable	pedicel	reproductive	flower	7
1251	AP-18	AT5G63020	non-hv	15.7627581731696	4.06718764698926	flower stage 15, flower pedicel, not applicable	pedicel	reproductive	flower	7
1252	AP-18	AT5G66900	non-hv	18.1996876363539	4.26301093452395	flower stage 15, flower pedicel, not applicable	pedicel	reproductive	flower	7
1253	AP-18	AT5G66910	non-hv	9.15382304821264	3.34395111828198	flower stage 15, flower pedicel, not applicable	pedicel	reproductive	flower	7
1254	AP-18	AT5G17680	non-hv	2.47083511611229	1.79528283079108	flower stage 15, flower pedicel, not applicable	pedicel	reproductive	flower	7
1255	AP-18	AT2G17060	non-hv	0	0	flower stage 15, flower pedicel, not applicable	pedicel	reproductive	flower	7
1256	AP-18	AT1G65850	non-hv	0	0	flower stage 15, flower pedicel, not applicable	pedicel	reproductive	flower	7
1257	AP-18	AT3G44400	hv	2.70773144053976	1.89053675004946	flower stage 15, flower pedicel, not applicable	pedicel	reproductive	flower	7
1258	AP-18	AT3G50950	non-hv	82.2979924600475	6.38020982093635	flower stage 15, flower pedicel, not applicable	pedicel	reproductive	flower	7
1259	AP-18	AT4G14370	non-hv	0.333040967407306	0.414721118436756	flower stage 15, flower pedicel, not applicable	pedicel	reproductive	flower	7
1260	AP-18	AT3G51560	non-hv	0	0	flower stage 15, flower pedicel, not applicable	pedicel	reproductive	flower	7
1261	AP-18	AT3G51570	non-hv	0	0	flower stage 15, flower pedicel, not applicable	pedicel	reproductive	flower	7
1262	AP-18	AT3G44480	hv	39.7421350183286	5.34844967901168	flower stage 15, flower pedicel, not applicable	pedicel	reproductive	flower	7
1263	AP-18	AT5G17880	non-hv	3.7215561063542	2.23926241402228	flower stage 15, flower pedicel, not applicable	pedicel	reproductive	flower	7
1264	AP-18	AT5G17890	non-hv	8.24902609883925	3.20930146115909	flower stage 15, flower pedicel, not applicable	pedicel	reproductive	flower	7
1265	AP-18	AT5G44510	non-hv	26.9861321249154	4.80664020524249	flower stage 15, flower pedicel, not applicable	pedicel	reproductive	flower	7
1266	AP-18	AT5G17970	non-hv	0	0	flower stage 15, flower pedicel, not applicable	pedicel	reproductive	flower	7
1267	AP-18	AT1G17600	non-hv	1.47713241838713	1.30867099181569	flower stage 15, flower pedicel, not applicable	pedicel	reproductive	flower	7
1268	AP-18	AT1G15890	non-hv	0.900948102933432	0.926719146051386	flower stage 15, flower pedicel, not applicable	pedicel	reproductive	flower	7
1269	AP-18	AT1G63350	non-hv	0.160218637605265	0.214396699893033	flower stage 15, flower pedicel, not applicable	pedicel	reproductive	flower	7
1270	AP-18	AT3G44630	hv	50.7017569518476	5.69214140255811	flower stage 15, flower pedicel, not applicable	pedicel	reproductive	flower	7
1271	AP-18	AT1G63360	hv	21.3582493881605	4.48273532699101	flower stage 15, flower pedicel, not applicable	pedicel	reproductive	flower	7
1272	AP-18	AT3G44670	hv	61.5752829691022	5.96752100476737	flower stage 15, flower pedicel, not applicable	pedicel	reproductive	flower	7
1273	AP-18	AT5G47250	non-hv	4.54453748445789	2.47106711832939	flower stage 15, flower pedicel, not applicable	pedicel	reproductive	flower	7
1274	AP-18	AT5G47260	non-hv	0	0	flower stage 15, flower pedicel, not applicable	pedicel	reproductive	flower	7
1275	AP-18	AT5G47280	non-hv	0	0	flower stage 15, flower pedicel, not applicable	pedicel	reproductive	flower	7
1276	AP-18	AT4G19050	non-hv	12.297886952299	3.73312511312284	flower stage 15, flower pedicel, not applicable	pedicel	reproductive	flower	7
1277	AP-18	AT1G69550	hv	9.42340321255683	3.38175448538995	flower stage 15, flower pedicel, not applicable	pedicel	reproductive	flower	7
1278	AP-18	AT1G53350	non-hv	11.1034208865374	3.59734296044725	flower stage 15, flower pedicel, not applicable	pedicel	reproductive	flower	7
1279	AP-18	AT5G11250	non-hv	8.8192353283025	3.29561067922224	flower stage 15, flower pedicel, not applicable	pedicel	reproductive	flower	7
1280	AP-18	AT5G18350	non-hv	0	0	flower stage 15, flower pedicel, not applicable	pedicel	reproductive	flower	7
1281	AP-18	AT3G46530	hv	69.0994585071458	6.13133139487115	flower stage 15, flower pedicel, not applicable	pedicel	reproductive	flower	7
1282	AP-18	AT5G18360	non-hv	5.73930674495962	2.75260019273521	flower stage 15, flower pedicel, not applicable	pedicel	reproductive	flower	7
1283	AP-18	AT5G18370	non-hv	5.11371490395739	2.61204927773408	flower stage 15, flower pedicel, not applicable	pedicel	reproductive	flower	7
1284	AP-18	AT5G44870	non-hv	12.1957012070226	3.72199611103204	flower stage 15, flower pedicel, not applicable	pedicel	reproductive	flower	7
1285	AP-18	AT5G36930	non-hv	10.3001624793849	3.49827161146744	flower stage 15, flower pedicel, not applicable	pedicel	reproductive	flower	7
1286	AP-18	AT5G45050	non-hv	27.0586778985171	4.81037512686052	flower stage 15, flower pedicel, not applicable	pedicel	reproductive	flower	7
1287	AP-18	AT3G46710	non-hv	0	0	flower stage 15, flower pedicel, not applicable	pedicel	reproductive	flower	7
1288	AP-18	AT5G45060	non-hv	21.0919044352865	4.46544588664144	flower stage 15, flower pedicel, not applicable	pedicel	reproductive	flower	7
1289	AP-18	AT3G46730	non-hv	0.0241186063532045	0.0343828080026119	flower stage 15, flower pedicel, not applicable	pedicel	reproductive	flower	7
1290	AP-18	AT4G19510	non-hv	39.8699294837294	5.35296784904697	flower stage 15, flower pedicel, not applicable	pedicel	reproductive	flower	7
1291	AP-18	AT1G50180	non-hv	12.126051976775	3.71436114592198	flower stage 15, flower pedicel, not applicable	pedicel	reproductive	flower	7
1292	AP-18	AT4G16860	hv	32.1330508498297	5.05019914597528	flower stage 15, flower pedicel, not applicable	pedicel	reproductive	flower	7
1293	AP-18	AT4G19530	non-hv	6.56262212756265	2.91888653531179	flower stage 15, flower pedicel, not applicable	pedicel	reproductive	flower	7
1294	AP-18	AT4G16890	hv	87.9544821076851	6.47499539460824	flower stage 15, flower pedicel, not applicable	pedicel	reproductive	flower	7
1295	AP-18	AT4G16900	non-hv	15.6871504599786	4.06066571236549	flower stage 15, flower pedicel, not applicable	pedicel	reproductive	flower	7
1296	AP-18	AT4G16920	hv	4.34258943166121	2.41753915291489	flower stage 15, flower pedicel, not applicable	pedicel	reproductive	flower	7
1297	AP-18	AT4G16940	hv	1.38141917759482	1.25182158625735	flower stage 15, flower pedicel, not applicable	pedicel	reproductive	flower	7
1298	AP-18	AT4G16950	hv	38.094128022725	5.28888002444877	flower stage 15, flower pedicel, not applicable	pedicel	reproductive	flower	7
1299	AP-18	AT4G16960	hv	3.69315473989359	2.23055802882915	flower stage 15, flower pedicel, not applicable	pedicel	reproductive	flower	7
1300	AP-18	AT5G45200	non-hv	0	0	flower stage 15, flower pedicel, not applicable	pedicel	reproductive	flower	7
1301	AP-18	AT5G45210	non-hv	0	0	flower stage 15, flower pedicel, not applicable	pedicel	reproductive	flower	7
1302	AP-18	AT5G45230	non-hv	0	0	flower stage 15, flower pedicel, not applicable	pedicel	reproductive	flower	7
1303	AP-18	AT5G45250	non-hv	11.0836887917374	3.59498902878625	flower stage 15, flower pedicel, not applicable	pedicel	reproductive	flower	7
1304	AP-18	AT5G40910	non-hv	62.1227080038861	5.98008719409129	flower stage 15, flower pedicel, not applicable	pedicel	reproductive	flower	7
1305	AP-18	AT1G10920	non-hv	11.5610162921693	3.65088129003706	flower stage 15, flower pedicel, not applicable	pedicel	reproductive	flower	7
1306	AP-18	AT1G12210	non-hv	1.71942788508368	1.44330316832515	flower stage 15, flower pedicel, not applicable	pedicel	reproductive	flower	7
1307	AP-18	AT1G12220	non-hv	3.969021218897	2.31296170255055	flower stage 15, flower pedicel, not applicable	pedicel	reproductive	flower	7
1308	AP-18	AT1G12280	non-hv	12.9020087379156	3.79722145171022	flower stage 15, flower pedicel, not applicable	pedicel	reproductive	flower	7
1309	AP-18	AT1G12290	non-hv	4.39343904849188	2.43120548003798	flower stage 15, flower pedicel, not applicable	pedicel	reproductive	flower	7
1310	AP-18	AT5G40100	non-hv	0.120865374495232	0.164613008552267	flower stage 15, flower pedicel, not applicable	pedicel	reproductive	flower	7
1311	AP-18	AT5G38340	non-hv	0.0715220012540335	0.0996614727622157	flower stage 15, flower pedicel, not applicable	pedicel	reproductive	flower	7
1312	AP-18	AT5G38350	hv	0	0	flower stage 15, flower pedicel, not applicable	pedicel	reproductive	flower	7
1313	AP-18	AT5G41540	non-hv	0.417585872776547	0.503436131623533	flower stage 15, flower pedicel, not applicable	pedicel	reproductive	flower	7
1314	AP-18	AT2G14080	hv	19.4160618047571	4.35163269652449	flower stage 15, flower pedicel, not applicable	pedicel	reproductive	flower	7
1315	AP-18	AT5G41550	non-hv	7.91578374346575	3.15636162377429	flower stage 15, flower pedicel, not applicable	pedicel	reproductive	flower	7
1316	AP-18	AT1G51480	non-hv	0	0	flower stage 15, flower pedicel, not applicable	pedicel	reproductive	flower	7
1317	AP-18	AT5G41740	hv	8.60813626588664	3.26425661198493	flower stage 15, flower pedicel, not applicable	pedicel	reproductive	flower	7
1318	AP-18	AT5G41750	hv	1.15698114972448	1.10901356856241	flower stage 15, flower pedicel, not applicable	pedicel	reproductive	flower	7
1319	AP-18	AT1G31540	hv	13.5657476082723	3.86450784669634	flower stage 15, flower pedicel, not applicable	pedicel	reproductive	flower	7
1320	AP-18	AT5G38850	non-hv	6.60038466678265	2.92607243734779	flower stage 15, flower pedicel, not applicable	pedicel	reproductive	flower	7
1321	AP-2	AT5G51630	non-hv	3.32584829736447	2.11298307249418	flower stage 15, sepal, not applicable	sepal	reproductive	flower	8
1322	AP-2	AT5G58120	non-hv	62.1183607637225	5.97998783273624	flower stage 15, sepal, not applicable	sepal	reproductive	flower	8
1323	AP-2	AT5G63020	non-hv	5.44119031287092	2.6873273187427	flower stage 15, sepal, not applicable	sepal	reproductive	flower	8
1324	AP-2	AT5G66900	non-hv	43.605496161311	5.47914958073105	flower stage 15, sepal, not applicable	sepal	reproductive	flower	8
1325	AP-2	AT5G66910	non-hv	6.36284899163184	2.88026411285671	flower stage 15, sepal, not applicable	sepal	reproductive	flower	8
1326	AP-2	AT5G36930	non-hv	1.90280528706884	1.53744780282872	flower stage 15, sepal, not applicable	sepal	reproductive	flower	8
1327	AP-2	AT5G38850	non-hv	11.4613084808395	3.63938365921277	flower stage 15, sepal, not applicable	sepal	reproductive	flower	8
1328	AP-2	AT5G04720	non-hv	98.5725538516544	6.63767622795601	flower stage 15, sepal, not applicable	sepal	reproductive	flower	8
1329	AP-2	AT5G49140	non-hv	0.0131202528351382	0.0188054257405961	flower stage 15, sepal, not applicable	sepal	reproductive	flower	8
1330	AP-2	AT5G48620	hv	32.888795046991	5.08273643602809	flower stage 15, sepal, not applicable	sepal	reproductive	flower	8
1331	AP-2	AT5G18350	non-hv	0.0389740640116652	0.0551596405859379	flower stage 15, sepal, not applicable	sepal	reproductive	flower	8
1332	AP-2	AT5G18360	non-hv	5.79789045867852	2.76508711445467	flower stage 15, sepal, not applicable	sepal	reproductive	flower	8
1333	AP-2	AT5G18370	non-hv	5.85329361645718	2.77679749787509	flower stage 15, sepal, not applicable	sepal	reproductive	flower	8
1334	AP-2	AT5G17880	non-hv	3.55978237939171	2.18896497183206	flower stage 15, sepal, not applicable	sepal	reproductive	flower	8
1335	AP-2	AT5G17890	non-hv	15.444581910297	4.03954042421552	flower stage 15, sepal, not applicable	sepal	reproductive	flower	8
1336	AP-2	AT5G05400	non-hv	0.766606958657459	0.820981099386117	flower stage 15, sepal, not applicable	sepal	reproductive	flower	8
1337	AP-2	AT5G17970	non-hv	0.453200057101273	0.539233327554532	flower stage 15, sepal, not applicable	sepal	reproductive	flower	8
1338	AP-2	AT5G40910	non-hv	12.1523549164759	3.71724923069014	flower stage 15, sepal, not applicable	sepal	reproductive	flower	8
1339	AP-2	AT5G48770	non-hv	0.286514207040596	0.36346738891302	flower stage 15, sepal, not applicable	sepal	reproductive	flower	8
1340	AP-2	AT5G41540	non-hv	0.225027905046161	0.292814612912076	flower stage 15, sepal, not applicable	sepal	reproductive	flower	8
1341	AP-2	AT5G41550	non-hv	23.3192995336934	4.60402977046902	flower stage 15, sepal, not applicable	sepal	reproductive	flower	8
1342	AP-2	AT5G38340	non-hv	0.0383535106820583	0.0542976973385004	flower stage 15, sepal, not applicable	sepal	reproductive	flower	8
1343	AP-2	AT5G38350	hv	1.75114707105095	1.46003326542818	flower stage 15, sepal, not applicable	sepal	reproductive	flower	8
1344	AP-2	AT5G35450	non-hv	8.02007471530749	3.17313938369764	flower stage 15, sepal, not applicable	sepal	reproductive	flower	8
1345	AP-2	AT5G17680	non-hv	6.17360086940219	2.84269747769676	flower stage 15, sepal, not applicable	sepal	reproductive	flower	8
1346	AP-2	AT5G41740	hv	191.051268352787	7.58534768158036	flower stage 15, sepal, not applicable	sepal	reproductive	flower	8
1347	AP-2	AT5G41750	hv	114.723530978422	6.85453843861238	flower stage 15, sepal, not applicable	sepal	reproductive	flower	8
1348	AP-2	AT5G40100	non-hv	0	0	flower stage 15, sepal, not applicable	sepal	reproductive	flower	8
1349	AP-2	AT1G56510	non-hv	34.8291335599096	5.16306125080175	flower stage 15, sepal, not applicable	sepal	reproductive	flower	8
1350	AP-2	AT1G56520	non-hv	1.29314317176313	1.19732643199873	flower stage 15, sepal, not applicable	sepal	reproductive	flower	8
1351	AP-2	AT1G56540	non-hv	3.22403136824268	2.07862054838958	flower stage 15, sepal, not applicable	sepal	reproductive	flower	8
1352	AP-2	AT1G10920	non-hv	13.8222831448317	3.88969578463822	flower stage 15, sepal, not applicable	sepal	reproductive	flower	8
1353	AP-2	AT5G43470	hv	25.1347359016441	4.70789667544733	flower stage 15, sepal, not applicable	sepal	reproductive	flower	8
1354	AP-2	AT3G07040	non-hv	26.7834512939433	4.79615391866257	flower stage 15, sepal, not applicable	sepal	reproductive	flower	8
1355	AP-2	AT1G15890	non-hv	1.29339795780472	1.19748671773418	flower stage 15, sepal, not applicable	sepal	reproductive	flower	8
1356	AP-2	AT1G63350	non-hv	3.21930694260991	2.07700604334623	flower stage 15, sepal, not applicable	sepal	reproductive	flower	8
1357	AP-2	AT4G12010	non-hv	6.32009699619919	2.87186276531375	flower stage 15, sepal, not applicable	sepal	reproductive	flower	8
1358	AP-2	AT1G63360	hv	10.875800599634	3.56995286998891	flower stage 15, sepal, not applicable	sepal	reproductive	flower	8
1359	AP-2	AT5G22690	non-hv	57.8328160251561	5.87854918720346	flower stage 15, sepal, not applicable	sepal	reproductive	flower	8
1360	AP-2	AT5G43730	non-hv	3.72152427621337	2.23925268813106	flower stage 15, sepal, not applicable	sepal	reproductive	flower	8
1361	AP-2	AT5G43740	hv	8.26787709721739	3.21223891252269	flower stage 15, sepal, not applicable	sepal	reproductive	flower	8
1362	AP-2	AT3G04220	non-hv	20.3631412505022	4.41705189234921	flower stage 15, sepal, not applicable	sepal	reproductive	flower	8
1363	AP-2	AT4G26090	non-hv	19.5811245748622	4.3632499096873	flower stage 15, sepal, not applicable	sepal	reproductive	flower	8
1364	AP-2	AT1G63730	non-hv	1.7416912446668	1.45506611128173	flower stage 15, sepal, not applicable	sepal	reproductive	flower	8
1365	AP-2	AT1G63740	non-hv	7.0541828817027	3.0097382311029	flower stage 15, sepal, not applicable	sepal	reproductive	flower	8
1366	AP-2	AT1G63750	non-hv	20.0561847571633	4.39617214803373	flower stage 15, sepal, not applicable	sepal	reproductive	flower	8
1367	AP-2	AT1G27170	non-hv	6.28386386892232	2.86470395945562	flower stage 15, sepal, not applicable	sepal	reproductive	flower	8
1368	AP-2	AT1G27180	non-hv	5.07698674852023	2.60335614594501	flower stage 15, sepal, not applicable	sepal	reproductive	flower	8
1369	AP-2	AT1G63870	non-hv	0.0608956452662738	0.085282752896311	flower stage 15, sepal, not applicable	sepal	reproductive	flower	8
1370	AP-2	AT1G63880	non-hv	38.601679594406	5.3074897143623	flower stage 15, sepal, not applicable	sepal	reproductive	flower	8
1371	AP-2	AT1G64070	non-hv	0.0166471921501604	0.023819106487992	flower stage 15, sepal, not applicable	sepal	reproductive	flower	8
1372	AP-2	AT3G14460	non-hv	0.354528267338623	0.437790501124809	flower stage 15, sepal, not applicable	sepal	reproductive	flower	8
1373	AP-2	AT3G14470	non-hv	4.0673856371367	2.34124162471881	flower stage 15, sepal, not applicable	sepal	reproductive	flower	8
1374	AP-2	AT4G36150	non-hv	8.62099753915117	3.26618648548971	flower stage 15, sepal, not applicable	sepal	reproductive	flower	8
1375	AP-2	AT1G58390	non-hv	0	0	flower stage 15, sepal, not applicable	sepal	reproductive	flower	8
1376	AP-2	AT1G58400	non-hv	0.123321620590913	0.167771047952891	flower stage 15, sepal, not applicable	sepal	reproductive	flower	8
1377	AP-2	AT1G58410	non-hv	1.30963623208133	1.20766564493197	flower stage 15, sepal, not applicable	sepal	reproductive	flower	8
1378	AP-2	AT3G44400	hv	20.0781477518187	4.39767619019866	flower stage 15, sepal, not applicable	sepal	reproductive	flower	8
1379	AP-2	AT3G50950	non-hv	292.917900496515	8.19926941596753	flower stage 15, sepal, not applicable	sepal	reproductive	flower	8
1380	AP-2	AT1G58602	hv	17.0326235841798	4.17253740605186	flower stage 15, sepal, not applicable	sepal	reproductive	flower	8
1381	AP-2	AT3G44480	hv	40.9046732910939	5.38903923995576	flower stage 15, sepal, not applicable	sepal	reproductive	flower	8
1382	AP-2	AT1G58807	hv	57.5691034117755	5.87206790442296	flower stage 15, sepal, not applicable	sepal	reproductive	flower	8
1383	AP-2	AT1G58848	hv	47.675817824198	5.60513331340156	flower stage 15, sepal, not applicable	sepal	reproductive	flower	8
1384	AP-2	AT5G44510	non-hv	6.1261040245945	2.83311354362715	flower stage 15, sepal, not applicable	sepal	reproductive	flower	8
1385	AP-2	AT1G59124	hv	57.5691034117755	5.87206790442296	flower stage 15, sepal, not applicable	sepal	reproductive	flower	8
1386	AP-2	AT1G59218	hv	21.886653878281	4.51643464532626	flower stage 15, sepal, not applicable	sepal	reproductive	flower	8
1387	AP-2	AT3G44630	hv	84.3302391870135	6.41498518689037	flower stage 15, sepal, not applicable	sepal	reproductive	flower	8
1388	AP-2	AT3G44670	hv	40.7959053220581	5.38528970559258	flower stage 15, sepal, not applicable	sepal	reproductive	flower	8
1389	AP-2	AT1G31540	hv	59.6523617059216	5.92249191756348	flower stage 15, sepal, not applicable	sepal	reproductive	flower	8
1390	AP-2	AT1G59620	non-hv	13.8069788464613	3.88820540412633	flower stage 15, sepal, not applicable	sepal	reproductive	flower	8
1391	AP-2	AT1G12210	non-hv	3.38108629096292	2.13128863062029	flower stage 15, sepal, not applicable	sepal	reproductive	flower	8
1392	AP-2	AT1G12220	non-hv	1.72495379065608	1.44623176509816	flower stage 15, sepal, not applicable	sepal	reproductive	flower	8
1393	AP-2	AT1G69550	hv	6.86266560177514	2.97501849804519	flower stage 15, sepal, not applicable	sepal	reproductive	flower	8
1394	AP-2	AT1G12280	non-hv	4.99088195938605	2.58276840781683	flower stage 15, sepal, not applicable	sepal	reproductive	flower	8
1395	AP-2	AT1G12290	non-hv	5.11599736943851	2.61258778617896	flower stage 15, sepal, not applicable	sepal	reproductive	flower	8
1396	AP-2	AT4G27190	non-hv	0	0	flower stage 15, sepal, not applicable	sepal	reproductive	flower	8
1397	AP-2	AT4G27220	non-hv	0.0874715139607568	0.120977610427293	flower stage 15, sepal, not applicable	sepal	reproductive	flower	8
1398	AP-2	AT1G59780	hv	0.019010424029635	0.0271688097166223	flower stage 15, sepal, not applicable	sepal	reproductive	flower	8
1399	AP-2	AT3G46530	hv	52.9105408245593	5.75249547748542	flower stage 15, sepal, not applicable	sepal	reproductive	flower	8
1400	AP-2	AT4G08450	non-hv	0	0	flower stage 15, sepal, not applicable	sepal	reproductive	flower	8
1401	AP-2	AT5G46450	non-hv	21.450438706127	4.48867173196825	flower stage 15, sepal, not applicable	sepal	reproductive	flower	8
1402	AP-2	AT5G44870	non-hv	29.4360358105022	4.92770855987333	flower stage 15, sepal, not applicable	sepal	reproductive	flower	8
1403	AP-2	AT3G51560	non-hv	0.154463260743639	0.207222261993508	flower stage 15, sepal, not applicable	sepal	reproductive	flower	8
1404	AP-2	AT5G46510	hv	10.9123978376163	3.57439193632194	flower stage 15, sepal, not applicable	sepal	reproductive	flower	8
1405	AP-2	AT1G53350	non-hv	3.98894966346792	2.3187361131965	flower stage 15, sepal, not applicable	sepal	reproductive	flower	8
1406	AP-2	AT3G51570	non-hv	0.056355292599156	0.0790951497165208	flower stage 15, sepal, not applicable	sepal	reproductive	flower	8
1407	AP-2	AT5G46520	hv	8.22993651446149	3.20632072473058	flower stage 15, sepal, not applicable	sepal	reproductive	flower	8
1408	AP-2	AT1G17600	non-hv	0.906110414568113	0.930631692141911	flower stage 15, sepal, not applicable	sepal	reproductive	flower	8
1409	AP-2	AT5G45050	non-hv	16.9193526718718	4.16344661654914	flower stage 15, sepal, not applicable	sepal	reproductive	flower	8
1410	AP-2	AT3G46710	non-hv	0	0	flower stage 15, sepal, not applicable	sepal	reproductive	flower	8
1411	AP-2	AT5G45060	non-hv	17.886252601251	4.23926456633738	flower stage 15, sepal, not applicable	sepal	reproductive	flower	8
1412	AP-2	AT3G46730	non-hv	0.457053017495562	0.543053373412263	flower stage 15, sepal, not applicable	sepal	reproductive	flower	8
1413	AP-2	AT2G16870	non-hv	3.34261137110891	2.11856284893248	flower stage 15, sepal, not applicable	sepal	reproductive	flower	8
1414	AP-2	AT4G09430	non-hv	0	0	flower stage 15, sepal, not applicable	sepal	reproductive	flower	8
1415	AP-2	AT5G45200	non-hv	0	0	flower stage 15, sepal, not applicable	sepal	reproductive	flower	8
1416	AP-2	AT5G45210	non-hv	0.0185920922368661	0.026576422137067	flower stage 15, sepal, not applicable	sepal	reproductive	flower	8
1417	AP-2	AT5G45230	non-hv	0	0	flower stage 15, sepal, not applicable	sepal	reproductive	flower	8
1418	AP-2	AT5G45250	non-hv	15.8643970933299	4.07590883743487	flower stage 15, sepal, not applicable	sepal	reproductive	flower	8
1419	AP-2	AT5G45260	non-hv	13.9309686778109	3.90023586125332	flower stage 15, sepal, not applicable	sepal	reproductive	flower	8
1420	AP-2	AT2G17060	non-hv	0	0	flower stage 15, sepal, not applicable	sepal	reproductive	flower	8
1421	AP-2	AT3G25510	non-hv	1.33948550759201	1.22619129166471	flower stage 15, sepal, not applicable	sepal	reproductive	flower	8
1422	AP-2	AT1G61180	hv	12.1609657395744	3.71819345148143	flower stage 15, sepal, not applicable	sepal	reproductive	flower	8
1423	AP-2	AT1G61190	hv	12.6155596032276	3.76718437364881	flower stage 15, sepal, not applicable	sepal	reproductive	flower	8
1424	AP-2	AT5G47250	non-hv	0.658158085319433	0.729581556914624	flower stage 15, sepal, not applicable	sepal	reproductive	flower	8
1425	AP-2	AT5G47260	non-hv	0	0	flower stage 15, sepal, not applicable	sepal	reproductive	flower	8
1426	AP-2	AT5G47280	non-hv	0	0	flower stage 15, sepal, not applicable	sepal	reproductive	flower	8
1427	AP-2	AT1G61300	hv	12.2561645186632	3.72859150756741	flower stage 15, sepal, not applicable	sepal	reproductive	flower	8
1428	AP-2	AT5G46260	non-hv	2.68801103078711	1.88284297085349	flower stage 15, sepal, not applicable	sepal	reproductive	flower	8
1429	AP-2	AT1G61310	hv	4.08459127825516	2.34613180858946	flower stage 15, sepal, not applicable	sepal	reproductive	flower	8
1430	AP-2	AT5G46270	non-hv	17.1154528817792	4.17914896814364	flower stage 15, sepal, not applicable	sepal	reproductive	flower	8
1431	AP-2	AT1G65850	non-hv	0.100579372018333	0.138263193832842	flower stage 15, sepal, not applicable	sepal	reproductive	flower	8
1432	AP-2	AT1G62630	hv	2.29720404066091	1.7212431679732	flower stage 15, sepal, not applicable	sepal	reproductive	flower	8
1433	AP-2	AT4G14370	non-hv	58.3212669577135	5.89047750545959	flower stage 15, sepal, not applicable	sepal	reproductive	flower	8
1434	AP-2	AT4G10780	non-hv	1.00538800491687	1.00388139808327	flower stage 15, sepal, not applicable	sepal	reproductive	flower	8
1435	AP-2	AT4G33300	non-hv	71.6905619497605	6.18369615349998	flower stage 15, sepal, not applicable	sepal	reproductive	flower	8
1436	AP-2	AT4G19510	non-hv	47.5618956899161	5.60175283544842	flower stage 15, sepal, not applicable	sepal	reproductive	flower	8
1437	AP-2	AT4G16860	hv	26.8027280767295	4.79715454580981	flower stage 15, sepal, not applicable	sepal	reproductive	flower	8
1438	AP-2	AT4G19530	non-hv	5.09084625716497	2.60664268891921	flower stage 15, sepal, not applicable	sepal	reproductive	flower	8
1439	AP-2	AT4G16890	hv	98.2993339164245	6.63371213531277	flower stage 15, sepal, not applicable	sepal	reproductive	flower	8
1440	AP-2	AT4G16900	non-hv	13.0475995639692	3.81225172049189	flower stage 15, sepal, not applicable	sepal	reproductive	flower	8
1441	AP-2	AT4G16920	hv	0.415789692186181	0.501606976880026	flower stage 15, sepal, not applicable	sepal	reproductive	flower	8
1442	AP-2	AT4G16940	hv	1.92421739766349	1.54805057082256	flower stage 15, sepal, not applicable	sepal	reproductive	flower	8
1443	AP-2	AT4G16950	hv	69.7325355378829	6.14430207317574	flower stage 15, sepal, not applicable	sepal	reproductive	flower	8
1444	AP-2	AT4G16960	hv	11.3499294504566	3.62643089525869	flower stage 15, sepal, not applicable	sepal	reproductive	flower	8
1445	AP-2	AT4G11170	hv	1.54721739906313	1.34892209552324	flower stage 15, sepal, not applicable	sepal	reproductive	flower	8
1446	AP-2	AT2G14080	hv	26.2692247231489	4.76920177922679	flower stage 15, sepal, not applicable	sepal	reproductive	flower	8
1447	AP-2	AT5G11250	non-hv	3.54281195757862	2.18358558858121	flower stage 15, sepal, not applicable	sepal	reproductive	flower	8
1448	AP-2	AT4G19050	non-hv	1.47722524440409	1.30872505316672	flower stage 15, sepal, not applicable	sepal	reproductive	flower	8
1449	AP-2	AT1G50180	non-hv	5.94821355796257	2.79664209692088	flower stage 15, sepal, not applicable	sepal	reproductive	flower	8
1450	AP-2	AT1G72840	non-hv	8.20902260233973	3.20304804430962	flower stage 15, sepal, not applicable	sepal	reproductive	flower	8
1451	AP-2	AT1G51480	non-hv	0	0	flower stage 15, sepal, not applicable	sepal	reproductive	flower	8
1452	AP-2	AT1G72860	non-hv	0.557836954377879	0.639544246609111	flower stage 15, sepal, not applicable	sepal	reproductive	flower	8
1453	AP-20	AT3G04220	non-hv	0.949392937309308	0.963024922596863	adult, fruit septum, not applicable	fruit septum	reproductive	fruit	1
1454	AP-20	AT5G05400	non-hv	3.69416033674487	2.23086712031787	adult, fruit septum, not applicable	fruit septum	reproductive	fruit	1
1455	AP-20	AT5G04720	non-hv	101.616641377371	6.68112090206252	adult, fruit septum, not applicable	fruit septum	reproductive	fruit	1
1456	AP-20	AT5G11250	non-hv	3.65565634298699	2.21898456972248	adult, fruit septum, not applicable	fruit septum	reproductive	fruit	1
1457	AP-20	AT1G59780	hv	0.0470298469556644	0.0663025687645908	adult, fruit septum, not applicable	fruit septum	reproductive	fruit	1
1458	AP-20	AT1G56510	non-hv	23.9323934120285	4.63994947743292	adult, fruit septum, not applicable	fruit septum	reproductive	fruit	1
1459	AP-20	AT1G56520	non-hv	2.01662299902612	1.5929344076478	adult, fruit septum, not applicable	fruit septum	reproductive	fruit	1
1460	AP-20	AT1G56540	non-hv	2.7559923777334	1.90919413524478	adult, fruit septum, not applicable	fruit septum	reproductive	fruit	1
1461	AP-20	AT4G36150	non-hv	2.76420862544152	1.91234658942377	adult, fruit septum, not applicable	fruit septum	reproductive	fruit	1
1462	AP-20	AT5G35450	non-hv	12.0751941503716	3.70876046374572	adult, fruit septum, not applicable	fruit septum	reproductive	fruit	1
1463	AP-20	AT3G07040	non-hv	11.3427511220001	3.62559209291582	adult, fruit septum, not applicable	fruit septum	reproductive	fruit	1
1464	AP-20	AT5G43470	hv	25.5767513569617	4.73209286061365	adult, fruit septum, not applicable	fruit septum	reproductive	fruit	1
1465	AP-20	AT3G25510	non-hv	0.266116167232172	0.340409779332678	adult, fruit septum, not applicable	fruit septum	reproductive	fruit	1
1466	AP-20	AT5G43730	non-hv	4.54614363450677	2.47148497990197	adult, fruit septum, not applicable	fruit septum	reproductive	fruit	1
1467	AP-20	AT5G43740	hv	5.9750053405007	2.80219432155988	adult, fruit septum, not applicable	fruit septum	reproductive	fruit	1
1468	AP-20	AT1G58390	non-hv	0	0	adult, fruit septum, not applicable	fruit septum	reproductive	fruit	1
1469	AP-20	AT1G58400	non-hv	1.22570015539815	1.15425924701162	adult, fruit septum, not applicable	fruit septum	reproductive	fruit	1
1470	AP-20	AT1G58410	non-hv	0.974176448195581	0.981250940939351	adult, fruit septum, not applicable	fruit septum	reproductive	fruit	1
1471	AP-20	AT3G50950	non-hv	317.867110763974	8.31681148967071	adult, fruit septum, not applicable	fruit septum	reproductive	fruit	1
1472	AP-20	AT1G58602	hv	7.36115540118764	3.06370231747209	adult, fruit septum, not applicable	fruit septum	reproductive	fruit	1
1473	AP-20	AT5G17880	non-hv	1.79999807840191	1.48542583706989	adult, fruit septum, not applicable	fruit septum	reproductive	fruit	1
1474	AP-20	AT1G58807	hv	65.5255106328624	6.05583577393675	adult, fruit septum, not applicable	fruit septum	reproductive	fruit	1
1475	AP-20	AT5G17890	non-hv	16.266448855369	4.10989949300887	adult, fruit septum, not applicable	fruit septum	reproductive	fruit	1
1476	AP-20	AT1G58848	hv	83.7924135609438	6.40586328647283	adult, fruit septum, not applicable	fruit septum	reproductive	fruit	1
1477	AP-20	AT5G44510	non-hv	6.6743643130417	2.94004725336175	adult, fruit septum, not applicable	fruit septum	reproductive	fruit	1
1478	AP-20	AT1G59124	hv	65.5255106328624	6.05583577393675	adult, fruit septum, not applicable	fruit septum	reproductive	fruit	1
1479	AP-20	AT5G17970	non-hv	0.0350681775276373	0.0497257978131028	adult, fruit septum, not applicable	fruit septum	reproductive	fruit	1
1480	AP-20	AT4G33300	non-hv	77.8478802526277	6.30100006499346	adult, fruit septum, not applicable	fruit septum	reproductive	fruit	1
1481	AP-20	AT1G59218	hv	20.9856663737291	4.45849135541176	adult, fruit septum, not applicable	fruit septum	reproductive	fruit	1
1482	AP-20	AT1G61180	hv	9.93867553718161	3.45136616102372	adult, fruit septum, not applicable	fruit septum	reproductive	fruit	1
1483	AP-20	AT1G61190	hv	9.58287744347644	3.40366003888232	adult, fruit septum, not applicable	fruit septum	reproductive	fruit	1
1484	AP-20	AT2G16870	non-hv	0.593005360128929	0.67175112123762	adult, fruit septum, not applicable	fruit septum	reproductive	fruit	1
1485	AP-20	AT1G59620	non-hv	16.9893931725154	4.16907461656467	adult, fruit septum, not applicable	fruit septum	reproductive	fruit	1
1486	AP-20	AT1G61300	hv	4.27051790783102	2.39794473536292	adult, fruit septum, not applicable	fruit septum	reproductive	fruit	1
1487	AP-20	AT1G61310	hv	5.81138045828159	2.76794721798583	adult, fruit septum, not applicable	fruit septum	reproductive	fruit	1
1488	AP-20	AT5G17680	non-hv	4.75239372169132	2.52416242419377	adult, fruit septum, not applicable	fruit septum	reproductive	fruit	1
1489	AP-20	AT2G17060	non-hv	0	0	adult, fruit septum, not applicable	fruit septum	reproductive	fruit	1
1490	AP-20	AT5G18350	non-hv	0.0215302409832382	0.0307319136852003	adult, fruit septum, not applicable	fruit septum	reproductive	fruit	1
1491	AP-20	AT3G46530	hv	68.9426979642122	6.12810154240308	adult, fruit septum, not applicable	fruit septum	reproductive	fruit	1
1492	AP-20	AT5G18360	non-hv	5.23168855736388	2.63962313327534	adult, fruit septum, not applicable	fruit septum	reproductive	fruit	1
1493	AP-20	AT4G08450	non-hv	0	0	adult, fruit septum, not applicable	fruit septum	reproductive	fruit	1
1494	AP-20	AT5G46450	non-hv	10.3919648389839	3.50994469346882	adult, fruit septum, not applicable	fruit septum	reproductive	fruit	1
1495	AP-20	AT5G18370	non-hv	7.80161025952092	3.13776748976186	adult, fruit septum, not applicable	fruit septum	reproductive	fruit	1
1496	AP-20	AT5G44870	non-hv	12.3387968436262	3.73755663652115	adult, fruit septum, not applicable	fruit septum	reproductive	fruit	1
1497	AP-20	AT3G51560	non-hv	0.185053707340046	0.244952444403975	adult, fruit septum, not applicable	fruit septum	reproductive	fruit	1
1498	AP-20	AT5G46510	hv	34.948940008863	5.16787732684534	adult, fruit septum, not applicable	fruit septum	reproductive	fruit	1
1499	AP-20	AT3G51570	non-hv	0.215572456001058	0.281635889909593	adult, fruit septum, not applicable	fruit septum	reproductive	fruit	1
1500	AP-20	AT5G46520	hv	14.3234475393848	3.93766901280451	adult, fruit septum, not applicable	fruit septum	reproductive	fruit	1
1501	AP-20	AT5G36930	non-hv	2.25976181451126	1.70476655292957	adult, fruit septum, not applicable	fruit septum	reproductive	fruit	1
1502	AP-20	AT1G17600	non-hv	0	0	adult, fruit septum, not applicable	fruit septum	reproductive	fruit	1
1503	AP-20	AT5G45050	non-hv	19.3480640321412	4.34681963414094	adult, fruit septum, not applicable	fruit septum	reproductive	fruit	1
1504	AP-20	AT3G46710	non-hv	0	0	adult, fruit septum, not applicable	fruit septum	reproductive	fruit	1
1505	AP-20	AT1G15890	non-hv	3.06015991914099	2.02153655253557	adult, fruit septum, not applicable	fruit septum	reproductive	fruit	1
1506	AP-20	AT5G45060	non-hv	17.7721443643278	4.23052155523614	adult, fruit septum, not applicable	fruit septum	reproductive	fruit	1
1507	AP-20	AT3G46730	non-hv	0.645132003373121	0.718203348684661	adult, fruit septum, not applicable	fruit septum	reproductive	fruit	1
1508	AP-20	AT5G51630	non-hv	2.25293257536669	1.70174091946106	adult, fruit septum, not applicable	fruit septum	reproductive	fruit	1
1509	AP-20	AT5G22690	non-hv	45.9570699936599	5.55327048550112	adult, fruit septum, not applicable	fruit septum	reproductive	fruit	1
1510	AP-20	AT5G45200	non-hv	0	0	adult, fruit septum, not applicable	fruit septum	reproductive	fruit	1
1511	AP-20	AT5G45210	non-hv	0	0	adult, fruit septum, not applicable	fruit septum	reproductive	fruit	1
1512	AP-20	AT5G58120	non-hv	55.5149726957754	5.82056123095103	adult, fruit septum, not applicable	fruit septum	reproductive	fruit	1
1513	AP-20	AT5G45230	non-hv	0	0	adult, fruit septum, not applicable	fruit septum	reproductive	fruit	1
1514	AP-20	AT5G63020	non-hv	5.3615072495246	2.66936862774058	adult, fruit septum, not applicable	fruit septum	reproductive	fruit	1
1515	AP-20	AT5G66900	non-hv	28.404030187739	4.87794200278517	adult, fruit septum, not applicable	fruit septum	reproductive	fruit	1
1516	AP-20	AT5G45250	non-hv	21.6736037227674	4.50294180487984	adult, fruit septum, not applicable	fruit septum	reproductive	fruit	1
1517	AP-20	AT5G66910	non-hv	8.66628386657851	3.27296136253842	adult, fruit septum, not applicable	fruit septum	reproductive	fruit	1
1518	AP-20	AT4G11170	hv	0.18670966813291	0.246967018738566	adult, fruit septum, not applicable	fruit septum	reproductive	fruit	1
1519	AP-20	AT5G45260	non-hv	17.1506792824072	4.18195163644294	adult, fruit septum, not applicable	fruit septum	reproductive	fruit	1
1520	AP-20	AT4G26090	non-hv	46.5819116269862	5.5723413288062	adult, fruit septum, not applicable	fruit septum	reproductive	fruit	1
1521	AP-20	AT5G48620	hv	30.4750632341049	4.97613737124112	adult, fruit septum, not applicable	fruit septum	reproductive	fruit	1
1522	AP-20	AT1G27170	non-hv	6.98175024803052	2.99670513708459	adult, fruit septum, not applicable	fruit septum	reproductive	fruit	1
1523	AP-20	AT1G27180	non-hv	5.68233831359276	2.74035302532284	adult, fruit septum, not applicable	fruit septum	reproductive	fruit	1
1524	AP-20	AT4G10780	non-hv	0.16936247281491	0.225722198197551	adult, fruit septum, not applicable	fruit septum	reproductive	fruit	1
1525	AP-20	AT5G40910	non-hv	28.2797465099027	4.87183115839698	adult, fruit septum, not applicable	fruit septum	reproductive	fruit	1
1526	AP-20	AT5G48770	non-hv	0.216066729630303	0.282222396433906	adult, fruit septum, not applicable	fruit septum	reproductive	fruit	1
1527	AP-20	AT4G12010	non-hv	6.42870233545437	2.89311021914748	adult, fruit septum, not applicable	fruit septum	reproductive	fruit	1
1528	AP-20	AT4G16860	hv	23.0411768667161	4.58743561565433	adult, fruit septum, not applicable	fruit septum	reproductive	fruit	1
1529	AP-20	AT4G16890	hv	82.1643330185034	6.3778930221728	adult, fruit septum, not applicable	fruit septum	reproductive	fruit	1
1530	AP-20	AT4G16900	non-hv	17.8783252213779	4.23865887749045	adult, fruit septum, not applicable	fruit septum	reproductive	fruit	1
1531	AP-20	AT4G16920	hv	1.0518157719946	1.03690120035942	adult, fruit septum, not applicable	fruit septum	reproductive	fruit	1
1532	AP-20	AT4G09430	non-hv	0	0	adult, fruit septum, not applicable	fruit septum	reproductive	fruit	1
1533	AP-20	AT5G47250	non-hv	0.931823697256295	0.949963436461459	adult, fruit septum, not applicable	fruit septum	reproductive	fruit	1
1534	AP-20	AT1G31540	hv	40.7676892798512	5.38431542616129	adult, fruit septum, not applicable	fruit septum	reproductive	fruit	1
1535	AP-20	AT5G47260	non-hv	0	0	adult, fruit septum, not applicable	fruit septum	reproductive	fruit	1
1536	AP-20	AT4G16940	hv	1.48556665869354	1.31357479444007	adult, fruit septum, not applicable	fruit septum	reproductive	fruit	1
1537	AP-20	AT5G47280	non-hv	0	0	adult, fruit septum, not applicable	fruit septum	reproductive	fruit	1
1538	AP-20	AT4G16950	hv	44.1746509244156	5.49744154796262	adult, fruit septum, not applicable	fruit septum	reproductive	fruit	1
1539	AP-20	AT3G14460	non-hv	0.0654681850397399	0.0914875147811845	adult, fruit septum, not applicable	fruit septum	reproductive	fruit	1
1540	AP-20	AT4G16960	hv	12.4244693447248	3.74679315599452	adult, fruit septum, not applicable	fruit septum	reproductive	fruit	1
1541	AP-20	AT3G14470	non-hv	3.77469593752757	2.25540886228169	adult, fruit septum, not applicable	fruit septum	reproductive	fruit	1
1542	AP-20	AT5G40100	non-hv	0	0	adult, fruit septum, not applicable	fruit septum	reproductive	fruit	1
1543	AP-20	AT4G27190	non-hv	0	0	adult, fruit septum, not applicable	fruit septum	reproductive	fruit	1
1544	AP-20	AT4G27220	non-hv	0.0875759724871016	0.121116183767867	adult, fruit septum, not applicable	fruit septum	reproductive	fruit	1
1545	AP-20	AT1G62630	hv	1.55810655323647	1.35507635828689	adult, fruit septum, not applicable	fruit septum	reproductive	fruit	1
1546	AP-20	AT3G44400	hv	5.89592559794356	2.78574420887351	adult, fruit septum, not applicable	fruit septum	reproductive	fruit	1
1547	AP-20	AT5G49140	non-hv	0	0	adult, fruit septum, not applicable	fruit septum	reproductive	fruit	1
1548	AP-20	AT4G14370	non-hv	18.5893694662038	4.29199905642238	adult, fruit septum, not applicable	fruit septum	reproductive	fruit	1
1549	AP-20	AT3G44480	hv	46.923835926189	5.58267148402835	adult, fruit septum, not applicable	fruit septum	reproductive	fruit	1
1550	AP-20	AT3G44630	hv	82.9672893122203	6.39175550923198	adult, fruit septum, not applicable	fruit septum	reproductive	fruit	1
1551	AP-20	AT3G44670	hv	49.8282450242826	5.66755851378165	adult, fruit septum, not applicable	fruit septum	reproductive	fruit	1
1552	AP-20	AT5G41540	non-hv	0.482638947165846	0.568167314885092	adult, fruit septum, not applicable	fruit septum	reproductive	fruit	1
1553	AP-20	AT5G41550	non-hv	40.413229767309	5.37201981601047	adult, fruit septum, not applicable	fruit septum	reproductive	fruit	1
1554	AP-20	AT5G38340	non-hv	0.0794918777653693	0.110352388379681	adult, fruit septum, not applicable	fruit septum	reproductive	fruit	1
1555	AP-20	AT5G38350	hv	0.0325395248621587	0.0461970080187911	adult, fruit septum, not applicable	fruit septum	reproductive	fruit	1
1556	AP-20	AT5G46260	non-hv	5.76960816995812	2.7590723319365	adult, fruit septum, not applicable	fruit septum	reproductive	fruit	1
1557	AP-20	AT4G19050	non-hv	0.279010024137344	0.355027571269248	adult, fruit septum, not applicable	fruit septum	reproductive	fruit	1
1558	AP-20	AT5G46270	non-hv	25.7125950575596	4.73944823165456	adult, fruit septum, not applicable	fruit septum	reproductive	fruit	1
1559	AP-20	AT5G41740	hv	68.8206957720006	6.1255828284869	adult, fruit septum, not applicable	fruit septum	reproductive	fruit	1
1560	AP-20	AT2G14080	hv	32.7331919388896	5.07609693196651	adult, fruit septum, not applicable	fruit septum	reproductive	fruit	1
1561	AP-20	AT5G41750	hv	37.6362156563979	5.27188188675462	adult, fruit septum, not applicable	fruit septum	reproductive	fruit	1
1562	AP-20	AT1G63730	non-hv	5.44677279306195	2.68857713873752	adult, fruit septum, not applicable	fruit septum	reproductive	fruit	1
1563	AP-20	AT1G63740	non-hv	9.21167461541846	3.35214756847348	adult, fruit septum, not applicable	fruit septum	reproductive	fruit	1
1564	AP-20	AT1G63350	non-hv	0.623022811642807	0.698683277158018	adult, fruit septum, not applicable	fruit septum	reproductive	fruit	1
1565	AP-20	AT1G63750	non-hv	13.470555747695	3.85504842512239	adult, fruit septum, not applicable	fruit septum	reproductive	fruit	1
1566	AP-20	AT1G63360	hv	4.9487148088527	2.57257801477869	adult, fruit septum, not applicable	fruit septum	reproductive	fruit	1
1567	AP-20	AT4G19510	non-hv	34.0771958111902	5.13246151339423	adult, fruit septum, not applicable	fruit septum	reproductive	fruit	1
1568	AP-20	AT4G19530	non-hv	0.834800558210156	0.875623251450596	adult, fruit septum, not applicable	fruit septum	reproductive	fruit	1
1569	AP-20	AT1G10920	non-hv	9.91074795014081	3.4476780991128	adult, fruit septum, not applicable	fruit septum	reproductive	fruit	1
1570	AP-20	AT1G64070	non-hv	0	0	adult, fruit septum, not applicable	fruit septum	reproductive	fruit	1
1571	AP-20	AT1G63870	non-hv	0.241171084082457	0.311701991492013	adult, fruit septum, not applicable	fruit septum	reproductive	fruit	1
1572	AP-20	AT1G63880	non-hv	33.0546639658108	5.0897804913497	adult, fruit septum, not applicable	fruit septum	reproductive	fruit	1
1573	AP-20	AT1G50180	non-hv	1.37717181555807	1.24924618114968	adult, fruit septum, not applicable	fruit septum	reproductive	fruit	1
1574	AP-20	AT1G53350	non-hv	4.80052908156792	2.53618449826465	adult, fruit septum, not applicable	fruit septum	reproductive	fruit	1
1575	AP-20	AT5G38850	non-hv	24.977486877076	4.69918996272659	adult, fruit septum, not applicable	fruit septum	reproductive	fruit	1
1576	AP-20	AT1G12210	non-hv	7.57211159006097	3.0996506308567	adult, fruit septum, not applicable	fruit septum	reproductive	fruit	1
1577	AP-20	AT1G12220	non-hv	3.73605420084128	2.24368559170113	adult, fruit septum, not applicable	fruit septum	reproductive	fruit	1
1578	AP-20	AT1G12280	non-hv	11.9735530741175	3.69750174027609	adult, fruit septum, not applicable	fruit septum	reproductive	fruit	1
1579	AP-20	AT1G12290	non-hv	8.11348668919026	3.18800311405306	adult, fruit septum, not applicable	fruit septum	reproductive	fruit	1
1580	AP-20	AT1G65850	non-hv	0.102671701125673	0.141003320703807	adult, fruit septum, not applicable	fruit septum	reproductive	fruit	1
1581	AP-20	AT1G72860	non-hv	0.848869966625405	0.886643761734243	adult, fruit septum, not applicable	fruit septum	reproductive	fruit	1
1582	AP-20	AT1G72840	non-hv	7.9663813353632	3.16452585773552	adult, fruit septum, not applicable	fruit septum	reproductive	fruit	1
1583	AP-20	AT1G69550	hv	3.1895307777165	2.06678867290588	adult, fruit septum, not applicable	fruit septum	reproductive	fruit	1
1584	AP-20	AT1G51480	non-hv	0	0	adult, fruit septum, not applicable	fruit septum	reproductive	fruit	1
1585	AP-21	AT1G59780	hv	0	0	adult, fruit valve, not applicable	fruit valve	reproductive	fruit	2
1586	AP-21	AT5G04720	non-hv	93.4228589655072	6.56106426087222	adult, fruit valve, not applicable	fruit valve	reproductive	fruit	2
1587	AP-21	AT3G25510	non-hv	0.101442582463903	0.139394290178473	adult, fruit valve, not applicable	fruit valve	reproductive	fruit	2
1588	AP-21	AT3G07040	non-hv	7.59264295880137	3.10310194941841	adult, fruit valve, not applicable	fruit valve	reproductive	fruit	2
1589	AP-21	AT5G05400	non-hv	3.19554140395854	2.06885699193031	adult, fruit valve, not applicable	fruit valve	reproductive	fruit	2
1590	AP-21	AT1G62630	hv	5.55623271493468	2.71286706412676	adult, fruit valve, not applicable	fruit valve	reproductive	fruit	2
1591	AP-21	AT1G56510	non-hv	15.9839139015883	4.08609705765012	adult, fruit valve, not applicable	fruit valve	reproductive	fruit	2
1592	AP-21	AT3G04220	non-hv	0.353353951733181	0.436539206371526	adult, fruit valve, not applicable	fruit valve	reproductive	fruit	2
1593	AP-21	AT1G56520	non-hv	2.5452226706212	1.82587624402678	adult, fruit valve, not applicable	fruit valve	reproductive	fruit	2
1594	AP-21	AT1G56540	non-hv	1.68416888597333	1.42447544772694	adult, fruit valve, not applicable	fruit valve	reproductive	fruit	2
1595	AP-21	AT1G61180	hv	14.7989250122869	3.98175449302367	adult, fruit valve, not applicable	fruit valve	reproductive	fruit	2
1596	AP-21	AT1G61190	hv	32.9091218319736	5.08360151726127	adult, fruit valve, not applicable	fruit valve	reproductive	fruit	2
1597	AP-21	AT1G61300	hv	25.6580395509478	4.73649878251149	adult, fruit valve, not applicable	fruit valve	reproductive	fruit	2
1598	AP-21	AT1G61310	hv	6.3148558895773	2.87082944202061	adult, fruit valve, not applicable	fruit valve	reproductive	fruit	2
1599	AP-21	AT5G40100	non-hv	0.0342583850415742	0.0485966539799716	adult, fruit valve, not applicable	fruit valve	reproductive	fruit	2
1600	AP-21	AT5G11250	non-hv	4.48826044569626	2.45634894630643	adult, fruit valve, not applicable	fruit valve	reproductive	fruit	2
1601	AP-21	AT4G08450	non-hv	0	0	adult, fruit valve, not applicable	fruit valve	reproductive	fruit	2
1602	AP-21	AT5G46450	non-hv	18.9373551345388	4.31740213113456	adult, fruit valve, not applicable	fruit valve	reproductive	fruit	2
1603	AP-21	AT5G46510	hv	15.6283972670143	4.05557721562557	adult, fruit valve, not applicable	fruit valve	reproductive	fruit	2
1604	AP-21	AT5G46520	hv	6.73542650061046	2.95148083832621	adult, fruit valve, not applicable	fruit valve	reproductive	fruit	2
1605	AP-21	AT5G36930	non-hv	2.53308452702019	1.82092826529256	adult, fruit valve, not applicable	fruit valve	reproductive	fruit	2
1606	AP-21	AT5G44510	non-hv	6.59822076478953	2.92566162982869	adult, fruit valve, not applicable	fruit valve	reproductive	fruit	2
1607	AP-21	AT1G63350	non-hv	0.101759021790619	0.139808710220338	adult, fruit valve, not applicable	fruit valve	reproductive	fruit	2
1608	AP-21	AT4G12010	non-hv	5.90344492768826	2.7873164691135	adult, fruit valve, not applicable	fruit valve	reproductive	fruit	2
1609	AP-21	AT1G63360	hv	13.2316795597423	3.83103402727349	adult, fruit valve, not applicable	fruit valve	reproductive	fruit	2
1610	AP-21	AT2G16870	non-hv	1.14974868896398	1.10416801498824	adult, fruit valve, not applicable	fruit valve	reproductive	fruit	2
1611	AP-21	AT5G35450	non-hv	7.5348115471477	3.09335929818599	adult, fruit valve, not applicable	fruit valve	reproductive	fruit	2
1612	AP-21	AT4G26090	non-hv	4.96551327287742	2.57664627277009	adult, fruit valve, not applicable	fruit valve	reproductive	fruit	2
1613	AP-21	AT1G58390	non-hv	0	0	adult, fruit valve, not applicable	fruit valve	reproductive	fruit	2
1614	AP-21	AT1G58400	non-hv	0.117158027897202	0.159833277081693	adult, fruit valve, not applicable	fruit valve	reproductive	fruit	2
1615	AP-21	AT1G58410	non-hv	0.137725475089668	0.186152487780188	adult, fruit valve, not applicable	fruit valve	reproductive	fruit	2
1616	AP-21	AT2G17060	non-hv	0	0	adult, fruit valve, not applicable	fruit valve	reproductive	fruit	2
1617	AP-21	AT1G63730	non-hv	3.13570439867233	2.04813307206244	adult, fruit valve, not applicable	fruit valve	reproductive	fruit	2
1618	AP-21	AT1G63740	non-hv	5.98794164432236	2.80486756048732	adult, fruit valve, not applicable	fruit valve	reproductive	fruit	2
1619	AP-21	AT1G63750	non-hv	2.96236907787439	1.98636326741059	adult, fruit valve, not applicable	fruit valve	reproductive	fruit	2
1620	AP-21	AT1G58602	hv	20.1887993607535	4.40522993623778	adult, fruit valve, not applicable	fruit valve	reproductive	fruit	2
1621	AP-21	AT5G44870	non-hv	14.8406235992793	3.98555722613057	adult, fruit valve, not applicable	fruit valve	reproductive	fruit	2
1622	AP-21	AT1G27170	non-hv	5.64792067824706	2.73290316824208	adult, fruit valve, not applicable	fruit valve	reproductive	fruit	2
1623	AP-21	AT1G27180	non-hv	5.54634467471918	2.7106895644079	adult, fruit valve, not applicable	fruit valve	reproductive	fruit	2
1624	AP-21	AT1G58807	hv	53.9369697391744	5.77970543007664	adult, fruit valve, not applicable	fruit valve	reproductive	fruit	2
1625	AP-21	AT1G58848	hv	51.3833416664641	5.71103619069387	adult, fruit valve, not applicable	fruit valve	reproductive	fruit	2
1626	AP-21	AT5G43470	hv	59.0575557375677	5.90827385521288	adult, fruit valve, not applicable	fruit valve	reproductive	fruit	2
1627	AP-21	AT1G63870	non-hv	0.28234711628426	0.358786835402653	adult, fruit valve, not applicable	fruit valve	reproductive	fruit	2
1628	AP-21	AT1G59124	hv	53.9369697391744	5.77970543007664	adult, fruit valve, not applicable	fruit valve	reproductive	fruit	2
1629	AP-21	AT1G63880	non-hv	54.9212892042762	5.80532571574335	adult, fruit valve, not applicable	fruit valve	reproductive	fruit	2
1630	AP-21	AT1G59218	hv	21.7873516074155	4.51016135626673	adult, fruit valve, not applicable	fruit valve	reproductive	fruit	2
1631	AP-21	AT5G40910	non-hv	20.3302683837752	4.41483021309775	adult, fruit valve, not applicable	fruit valve	reproductive	fruit	2
1632	AP-21	AT5G45050	non-hv	17.8895206302657	4.23951418501419	adult, fruit valve, not applicable	fruit valve	reproductive	fruit	2
1633	AP-21	AT1G15890	non-hv	2.19815983463092	1.67724204227889	adult, fruit valve, not applicable	fruit valve	reproductive	fruit	2
1634	AP-21	AT5G45060	non-hv	20.5360814719656	4.42868386773883	adult, fruit valve, not applicable	fruit valve	reproductive	fruit	2
1635	AP-21	AT4G09430	non-hv	0	0	adult, fruit valve, not applicable	fruit valve	reproductive	fruit	2
1636	AP-21	AT5G47250	non-hv	2.5453899594008	1.82594431901701	adult, fruit valve, not applicable	fruit valve	reproductive	fruit	2
1637	AP-21	AT5G47260	non-hv	0	0	adult, fruit valve, not applicable	fruit valve	reproductive	fruit	2
1638	AP-21	AT5G47280	non-hv	0	0	adult, fruit valve, not applicable	fruit valve	reproductive	fruit	2
1639	AP-21	AT1G64070	non-hv	0.0366798651933971	0.0519704474750886	adult, fruit valve, not applicable	fruit valve	reproductive	fruit	2
1640	AP-21	AT1G59620	non-hv	11.9142163482337	3.6908881963519	adult, fruit valve, not applicable	fruit valve	reproductive	fruit	2
1641	AP-21	AT5G45200	non-hv	0	0	adult, fruit valve, not applicable	fruit valve	reproductive	fruit	2
1642	AP-21	AT5G45210	non-hv	0	0	adult, fruit valve, not applicable	fruit valve	reproductive	fruit	2
1643	AP-21	AT5G45230	non-hv	0	0	adult, fruit valve, not applicable	fruit valve	reproductive	fruit	2
1644	AP-21	AT5G43730	non-hv	3.12642290698945	2.04489168708727	adult, fruit valve, not applicable	fruit valve	reproductive	fruit	2
1645	AP-21	AT5G43740	hv	10.7041221146873	3.54894482188026	adult, fruit valve, not applicable	fruit valve	reproductive	fruit	2
1646	AP-21	AT5G45250	non-hv	23.8033473798368	4.63246293011266	adult, fruit valve, not applicable	fruit valve	reproductive	fruit	2
1647	AP-21	AT5G45260	non-hv	12.8125164929859	3.7879042820582	adult, fruit valve, not applicable	fruit valve	reproductive	fruit	2
1648	AP-21	AT5G17680	non-hv	1.70895011419888	1.4377338262972	adult, fruit valve, not applicable	fruit valve	reproductive	fruit	2
1649	AP-21	AT1G65850	non-hv	0	0	adult, fruit valve, not applicable	fruit valve	reproductive	fruit	2
1650	AP-21	AT5G17880	non-hv	4.06191917943403	2.3396844730036	adult, fruit valve, not applicable	fruit valve	reproductive	fruit	2
1651	AP-21	AT5G17890	non-hv	12.7457362286427	3.78091227528981	adult, fruit valve, not applicable	fruit valve	reproductive	fruit	2
1652	AP-21	AT5G17970	non-hv	0	0	adult, fruit valve, not applicable	fruit valve	reproductive	fruit	2
1653	AP-21	AT5G41540	non-hv	0.134219620864579	0.181700018811462	adult, fruit valve, not applicable	fruit valve	reproductive	fruit	2
1654	AP-21	AT5G41550	non-hv	5.51693234650022	2.70419301814362	adult, fruit valve, not applicable	fruit valve	reproductive	fruit	2
1655	AP-21	AT5G38340	non-hv	0	0	adult, fruit valve, not applicable	fruit valve	reproductive	fruit	2
1656	AP-21	AT5G38350	hv	0	0	adult, fruit valve, not applicable	fruit valve	reproductive	fruit	2
1657	AP-21	AT4G36150	non-hv	1.65776418802646	1.41021310617285	adult, fruit valve, not applicable	fruit valve	reproductive	fruit	2
1658	AP-21	AT1G69550	hv	7.07226627373738	3.01297376431847	adult, fruit valve, not applicable	fruit valve	reproductive	fruit	2
1659	AP-21	AT5G41740	hv	44.4439965303542	5.50601781179383	adult, fruit valve, not applicable	fruit valve	reproductive	fruit	2
1660	AP-21	AT2G14080	hv	29.8555981462961	4.94746035687797	adult, fruit valve, not applicable	fruit valve	reproductive	fruit	2
1661	AP-21	AT5G41750	hv	5.34986128844819	2.66672507682123	adult, fruit valve, not applicable	fruit valve	reproductive	fruit	2
1662	AP-21	AT4G27190	non-hv	0	0	adult, fruit valve, not applicable	fruit valve	reproductive	fruit	2
1663	AP-21	AT4G27220	non-hv	0.0971681406516753	0.133784635217927	adult, fruit valve, not applicable	fruit valve	reproductive	fruit	2
1664	AP-21	AT5G18350	non-hv	0	0	adult, fruit valve, not applicable	fruit valve	reproductive	fruit	2
1665	AP-21	AT3G46530	hv	43.5595705406767	5.47766342312586	adult, fruit valve, not applicable	fruit valve	reproductive	fruit	2
1666	AP-21	AT5G18360	non-hv	5.2604947129338	2.64627666541603	adult, fruit valve, not applicable	fruit valve	reproductive	fruit	2
1667	AP-21	AT5G18370	non-hv	7.64470634246427	3.1118169568732	adult, fruit valve, not applicable	fruit valve	reproductive	fruit	2
1668	AP-21	AT3G51560	non-hv	0.0155087003705053	0.0222025999763722	adult, fruit valve, not applicable	fruit valve	reproductive	fruit	2
1669	AP-21	AT1G53350	non-hv	3.09875818839265	2.0351868787999	adult, fruit valve, not applicable	fruit valve	reproductive	fruit	2
1670	AP-21	AT3G51570	non-hv	0.0431167449189818	0.0609006323449048	adult, fruit valve, not applicable	fruit valve	reproductive	fruit	2
1671	AP-21	AT1G17600	non-hv	0.0127211020272729	0.0182369183427748	adult, fruit valve, not applicable	fruit valve	reproductive	fruit	2
1672	AP-21	AT3G46710	non-hv	0	0	adult, fruit valve, not applicable	fruit valve	reproductive	fruit	2
1673	AP-21	AT3G46730	non-hv	0.384575476702022	0.469443700794569	adult, fruit valve, not applicable	fruit valve	reproductive	fruit	2
1674	AP-21	AT1G50180	non-hv	1.16599897526646	1.11503256040776	adult, fruit valve, not applicable	fruit valve	reproductive	fruit	2
1675	AP-21	AT5G51630	non-hv	1.59172491745614	1.37391260044389	adult, fruit valve, not applicable	fruit valve	reproductive	fruit	2
1676	AP-21	AT5G38850	non-hv	19.4209834161008	4.35198043883908	adult, fruit valve, not applicable	fruit valve	reproductive	fruit	2
1677	AP-21	AT5G46260	non-hv	8.78600399922238	3.29071987235374	adult, fruit valve, not applicable	fruit valve	reproductive	fruit	2
1678	AP-21	AT5G46270	non-hv	23.8382801949386	4.63449337955167	adult, fruit valve, not applicable	fruit valve	reproductive	fruit	2
1679	AP-21	AT5G22690	non-hv	10.618047664121	3.53829574866121	adult, fruit valve, not applicable	fruit valve	reproductive	fruit	2
1680	AP-21	AT5G58120	non-hv	41.2206207612125	5.39987588538056	adult, fruit valve, not applicable	fruit valve	reproductive	fruit	2
1681	AP-21	AT5G63020	non-hv	6.31919975623764	2.87168592025534	adult, fruit valve, not applicable	fruit valve	reproductive	fruit	2
1682	AP-21	AT5G66900	non-hv	18.785199722648	4.3063497236258	adult, fruit valve, not applicable	fruit valve	reproductive	fruit	2
1683	AP-21	AT5G66910	non-hv	4.15007203045092	2.36459261040219	adult, fruit valve, not applicable	fruit valve	reproductive	fruit	2
1684	AP-21	AT4G11170	hv	0	0	adult, fruit valve, not applicable	fruit valve	reproductive	fruit	2
1685	AP-21	AT4G14370	non-hv	2.13318812323093	1.64763139476621	adult, fruit valve, not applicable	fruit valve	reproductive	fruit	2
1686	AP-21	AT5G48620	hv	54.6180440571789	5.79748110460925	adult, fruit valve, not applicable	fruit valve	reproductive	fruit	2
1687	AP-21	AT4G10780	non-hv	0.760685529511388	0.816137256967169	adult, fruit valve, not applicable	fruit valve	reproductive	fruit	2
1688	AP-21	AT5G48770	non-hv	0.015990827005827	0.0228873766248969	adult, fruit valve, not applicable	fruit valve	reproductive	fruit	2
1689	AP-21	AT4G16860	hv	36.5388558459867	5.23031277354639	adult, fruit valve, not applicable	fruit valve	reproductive	fruit	2
1690	AP-21	AT4G16890	hv	111.576493664069	6.81476180924839	adult, fruit valve, not applicable	fruit valve	reproductive	fruit	2
1691	AP-21	AT4G16900	non-hv	13.2560192885136	3.83349928883964	adult, fruit valve, not applicable	fruit valve	reproductive	fruit	2
1692	AP-21	AT4G16920	hv	1.17509571856945	1.1210788904634	adult, fruit valve, not applicable	fruit valve	reproductive	fruit	2
1693	AP-21	AT4G16940	hv	2.5556992856723	1.83013331702083	adult, fruit valve, not applicable	fruit valve	reproductive	fruit	2
1694	AP-21	AT4G16950	hv	77.4933614578691	6.29449873874129	adult, fruit valve, not applicable	fruit valve	reproductive	fruit	2
1695	AP-21	AT3G14460	non-hv	0.249396910589742	0.321231867637827	adult, fruit valve, not applicable	fruit valve	reproductive	fruit	2
1696	AP-21	AT4G16960	hv	10.6335361062125	3.54021777703762	adult, fruit valve, not applicable	fruit valve	reproductive	fruit	2
1697	AP-21	AT3G14470	non-hv	6.04654135944087	2.81691531595956	adult, fruit valve, not applicable	fruit valve	reproductive	fruit	2
1698	AP-21	AT3G44400	hv	3.47395392775411	2.16155039977144	adult, fruit valve, not applicable	fruit valve	reproductive	fruit	2
1699	AP-21	AT5G49140	non-hv	0	0	adult, fruit valve, not applicable	fruit valve	reproductive	fruit	2
1700	AP-21	AT3G50950	non-hv	166.168553657843	7.3851596750602	adult, fruit valve, not applicable	fruit valve	reproductive	fruit	2
1701	AP-21	AT3G44480	hv	39.7011521725625	5.34699772992224	adult, fruit valve, not applicable	fruit valve	reproductive	fruit	2
1702	AP-21	AT1G10920	non-hv	11.7673973310248	3.67439255255786	adult, fruit valve, not applicable	fruit valve	reproductive	fruit	2
1703	AP-21	AT1G51480	non-hv	0	0	adult, fruit valve, not applicable	fruit valve	reproductive	fruit	2
1704	AP-21	AT4G33300	non-hv	47.032669743453	5.58594409331482	adult, fruit valve, not applicable	fruit valve	reproductive	fruit	2
1705	AP-21	AT4G19050	non-hv	0.0157249942367697	0.0225098478230796	adult, fruit valve, not applicable	fruit valve	reproductive	fruit	2
1706	AP-21	AT3G44630	hv	37.4331875972326	5.26428073144963	adult, fruit valve, not applicable	fruit valve	reproductive	fruit	2
1707	AP-21	AT4G19510	non-hv	33.0236781128346	5.08846720615066	adult, fruit valve, not applicable	fruit valve	reproductive	fruit	2
1708	AP-21	AT4G19530	non-hv	5.53683678720059	2.70859267618127	adult, fruit valve, not applicable	fruit valve	reproductive	fruit	2
1709	AP-21	AT3G44670	hv	43.903404688639	5.48875293275341	adult, fruit valve, not applicable	fruit valve	reproductive	fruit	2
1710	AP-21	AT1G72840	non-hv	5.78578219874864	2.76251512503446	adult, fruit valve, not applicable	fruit valve	reproductive	fruit	2
1711	AP-21	AT1G72860	non-hv	0.579144843717867	0.659143505415836	adult, fruit valve, not applicable	fruit valve	reproductive	fruit	2
1712	AP-21	AT1G31540	hv	26.245690346942	4.767956141041	adult, fruit valve, not applicable	fruit valve	reproductive	fruit	2
1713	AP-21	AT1G12210	non-hv	6.07102948652804	2.82192027542847	adult, fruit valve, not applicable	fruit valve	reproductive	fruit	2
1714	AP-21	AT1G12220	non-hv	4.85425973410655	2.54948675476526	adult, fruit valve, not applicable	fruit valve	reproductive	fruit	2
1715	AP-21	AT1G12280	non-hv	9.54179799983807	3.39804904765235	adult, fruit valve, not applicable	fruit valve	reproductive	fruit	2
1716	AP-21	AT1G12290	non-hv	3.82968613260859	2.27192943551191	adult, fruit valve, not applicable	fruit valve	reproductive	fruit	2
1717	AP-3	AT5G48620	hv	5.82130931798604	2.77004868430321	flower stage 15, stamen, not applicable	stamen	reproductive	flower	10
1718	AP-3	AT5G05400	non-hv	0.212705045371442	0.278228700232162	flower stage 15, stamen, not applicable	stamen	reproductive	flower	10
1719	AP-3	AT5G36930	non-hv	0.118214804343159	0.161197350429549	flower stage 15, stamen, not applicable	stamen	reproductive	flower	10
1720	AP-3	AT5G18350	non-hv	0.0108202745051125	0.0155265065091369	flower stage 15, stamen, not applicable	stamen	reproductive	flower	10
1721	AP-3	AT5G48770	non-hv	0.213976756213747	0.279740798845499	flower stage 15, stamen, not applicable	stamen	reproductive	flower	10
1722	AP-3	AT5G18360	non-hv	0.250359546899028	0.322343008440425	flower stage 15, stamen, not applicable	stamen	reproductive	flower	10
1723	AP-3	AT5G18370	non-hv	0.799522030553005	0.847613764488266	flower stage 15, stamen, not applicable	stamen	reproductive	flower	10
1724	AP-3	AT4G26090	non-hv	5.58832941053275	2.71991269031944	flower stage 15, stamen, not applicable	stamen	reproductive	flower	10
1725	AP-3	AT4G08450	non-hv	0	0	flower stage 15, stamen, not applicable	stamen	reproductive	flower	10
1726	AP-3	AT5G49140	non-hv	0.033801761634384	0.0479595658015923	flower stage 15, stamen, not applicable	stamen	reproductive	flower	10
1727	AP-3	AT5G35450	non-hv	1.64182058147638	1.40153248967187	flower stage 15, stamen, not applicable	stamen	reproductive	flower	10
1728	AP-3	AT5G51630	non-hv	0.62832447472454	0.703388212768877	flower stage 15, stamen, not applicable	stamen	reproductive	flower	10
1729	AP-3	AT5G38850	non-hv	2.0379968293537	1.60312036415268	flower stage 15, stamen, not applicable	stamen	reproductive	flower	10
1730	AP-3	AT5G40910	non-hv	5.33716578492819	2.66383775799116	flower stage 15, stamen, not applicable	stamen	reproductive	flower	10
1731	AP-3	AT5G58120	non-hv	2.37482512999742	1.7548127493867	flower stage 15, stamen, not applicable	stamen	reproductive	flower	10
1732	AP-3	AT5G63020	non-hv	0.644861179922606	0.717965831080138	flower stage 15, stamen, not applicable	stamen	reproductive	flower	10
1733	AP-3	AT4G12010	non-hv	1.60139265641958	1.37928417733335	flower stage 15, stamen, not applicable	stamen	reproductive	flower	10
1734	AP-3	AT5G66900	non-hv	5.33514515065541	2.66337767473021	flower stage 15, stamen, not applicable	stamen	reproductive	flower	10
1735	AP-3	AT5G66910	non-hv	1.94279729223987	1.55718816900197	flower stage 15, stamen, not applicable	stamen	reproductive	flower	10
1736	AP-3	AT1G27170	non-hv	0.757411400049778	0.813451957615963	flower stage 15, stamen, not applicable	stamen	reproductive	flower	10
1737	AP-3	AT1G27180	non-hv	3.03997289778262	2.01434561466871	flower stage 15, stamen, not applicable	stamen	reproductive	flower	10
1738	AP-3	AT5G04720	non-hv	16.7970379396453	4.15356524027097	flower stage 15, stamen, not applicable	stamen	reproductive	flower	10
1739	AP-3	AT4G36150	non-hv	1.2653948453467	1.17976252567023	flower stage 15, stamen, not applicable	stamen	reproductive	flower	10
1740	AP-3	AT3G04220	non-hv	0.505708774884594	0.590442759612427	flower stage 15, stamen, not applicable	stamen	reproductive	flower	10
1741	AP-3	AT5G17680	non-hv	0.857367666489476	0.893259425460815	flower stage 15, stamen, not applicable	stamen	reproductive	flower	10
1742	AP-3	AT4G14370	non-hv	3.8148024492812	2.26747660569301	flower stage 15, stamen, not applicable	stamen	reproductive	flower	10
1743	AP-3	AT5G17880	non-hv	0.143266773827096	0.193162086290857	flower stage 15, stamen, not applicable	stamen	reproductive	flower	10
1744	AP-3	AT5G17890	non-hv	3.47733494367881	2.16264024844234	flower stage 15, stamen, not applicable	stamen	reproductive	flower	10
1745	AP-3	AT5G17970	non-hv	0.0529000557251537	0.0743684981367637	flower stage 15, stamen, not applicable	stamen	reproductive	flower	10
1746	AP-3	AT5G41540	non-hv	0.115518681155689	0.157714674034764	flower stage 15, stamen, not applicable	stamen	reproductive	flower	10
1747	AP-3	AT5G41550	non-hv	5.06078566113324	2.59950482273314	flower stage 15, stamen, not applicable	stamen	reproductive	flower	10
1748	AP-3	AT4G09430	non-hv	0	0	flower stage 15, stamen, not applicable	stamen	reproductive	flower	10
1749	AP-3	AT1G31540	hv	3.86188463732023	2.28151566154012	flower stage 15, stamen, not applicable	stamen	reproductive	flower	10
1750	AP-3	AT5G38340	non-hv	0.0136688590730586	0.0195864359735087	flower stage 15, stamen, not applicable	stamen	reproductive	flower	10
1751	AP-3	AT5G38350	hv	0.337008620196168	0.419008767057423	flower stage 15, stamen, not applicable	stamen	reproductive	flower	10
1752	AP-3	AT1G69550	hv	0.728211742458179	0.78927998895956	flower stage 15, stamen, not applicable	stamen	reproductive	flower	10
1753	AP-3	AT5G41740	hv	1.2603417185849	1.17654089584417	flower stage 15, stamen, not applicable	stamen	reproductive	flower	10
1754	AP-3	AT5G41750	hv	4.49713858644975	2.45868085111726	flower stage 15, stamen, not applicable	stamen	reproductive	flower	10
1755	AP-3	AT5G40100	non-hv	0.0391466371345746	0.0553992516817199	flower stage 15, stamen, not applicable	stamen	reproductive	flower	10
1756	AP-3	AT4G27190	non-hv	0	0	flower stage 15, stamen, not applicable	stamen	reproductive	flower	10
1757	AP-3	AT4G27220	non-hv	0.121087894482556	0.164899391402175	flower stage 15, stamen, not applicable	stamen	reproductive	flower	10
1758	AP-3	AT5G46450	non-hv	0.581193022067198	0.661013493554213	flower stage 15, stamen, not applicable	stamen	reproductive	flower	10
1759	AP-3	AT5G44870	non-hv	1.33091571540058	1.22089683836982	flower stage 15, stamen, not applicable	stamen	reproductive	flower	10
1760	AP-3	AT5G46510	hv	2.52680573229069	1.8183621097081	flower stage 15, stamen, not applicable	stamen	reproductive	flower	10
1761	AP-3	AT3G51560	non-hv	0	0	flower stage 15, stamen, not applicable	stamen	reproductive	flower	10
1762	AP-3	AT1G53350	non-hv	0.590797817816374	0.669750488234104	flower stage 15, stamen, not applicable	stamen	reproductive	flower	10
1763	AP-3	AT1G56510	non-hv	0.560223054468302	0.641752296120488	flower stage 15, stamen, not applicable	stamen	reproductive	flower	10
1764	AP-3	AT5G46520	hv	2.53524697674931	1.82181100702476	flower stage 15, stamen, not applicable	stamen	reproductive	flower	10
1765	AP-3	AT3G51570	non-hv	0.0360910827445399	0.051150835889139	flower stage 15, stamen, not applicable	stamen	reproductive	flower	10
1766	AP-3	AT1G56520	non-hv	0.0873107069065983	0.120764259832671	flower stage 15, stamen, not applicable	stamen	reproductive	flower	10
1767	AP-3	AT1G56540	non-hv	0.918234571553275	0.939779151286297	flower stage 15, stamen, not applicable	stamen	reproductive	flower	10
1768	AP-3	AT1G10920	non-hv	1.27617719146378	1.18661287016462	flower stage 15, stamen, not applicable	stamen	reproductive	flower	10
1769	AP-3	AT5G43470	hv	2.02762393799684	1.59818601890346	flower stage 15, stamen, not applicable	stamen	reproductive	flower	10
1770	AP-3	AT5G45050	non-hv	4.18541842611461	2.3744604088889	flower stage 15, stamen, not applicable	stamen	reproductive	flower	10
1771	AP-3	AT1G15890	non-hv	0.0506714353003739	0.071311581981054	flower stage 15, stamen, not applicable	stamen	reproductive	flower	10
1772	AP-3	AT5G45060	non-hv	2.48079966935562	1.79941878494815	flower stage 15, stamen, not applicable	stamen	reproductive	flower	10
1773	AP-3	AT4G16860	hv	5.54427285210779	2.71023290020151	flower stage 15, stamen, not applicable	stamen	reproductive	flower	10
1774	AP-3	AT4G16890	hv	8.15015829879968	3.19379670240409	flower stage 15, stamen, not applicable	stamen	reproductive	flower	10
1775	AP-3	AT4G16900	non-hv	3.27926622003029	2.0973634341309	flower stage 15, stamen, not applicable	stamen	reproductive	flower	10
1776	AP-3	AT4G16920	hv	0.64448833524989	0.717638774827726	flower stage 15, stamen, not applicable	stamen	reproductive	flower	10
1777	AP-3	AT2G16870	non-hv	0.210042210871854	0.275057375064594	flower stage 15, stamen, not applicable	stamen	reproductive	flower	10
1778	AP-3	AT4G16940	hv	1.70965569599451	1.43810954632515	flower stage 15, stamen, not applicable	stamen	reproductive	flower	10
1779	AP-3	AT4G16950	hv	8.16535783326186	3.19619120746398	flower stage 15, stamen, not applicable	stamen	reproductive	flower	10
1780	AP-3	AT4G16960	hv	0.817596650563448	0.862032081383514	flower stage 15, stamen, not applicable	stamen	reproductive	flower	10
1781	AP-3	AT5G22690	non-hv	9.53670884086473	3.39735240394686	flower stage 15, stamen, not applicable	stamen	reproductive	flower	10
1782	AP-3	AT5G45200	non-hv	0	0	flower stage 15, stamen, not applicable	stamen	reproductive	flower	10
1783	AP-3	AT5G45210	non-hv	0	0	flower stage 15, stamen, not applicable	stamen	reproductive	flower	10
1784	AP-3	AT5G45230	non-hv	0	0	flower stage 15, stamen, not applicable	stamen	reproductive	flower	10
1785	AP-3	AT5G43730	non-hv	1.06779655039065	1.04809424649354	flower stage 15, stamen, not applicable	stamen	reproductive	flower	10
1786	AP-3	AT5G43740	hv	0.715573666044377	0.778691075971412	flower stage 15, stamen, not applicable	stamen	reproductive	flower	10
1787	AP-3	AT5G45250	non-hv	0.628366921488368	0.703425820099895	flower stage 15, stamen, not applicable	stamen	reproductive	flower	10
1788	AP-3	AT5G45260	non-hv	2.27909492154236	1.71329766472467	flower stage 15, stamen, not applicable	stamen	reproductive	flower	10
1789	AP-3	AT1G58390	non-hv	0	0	flower stage 15, stamen, not applicable	stamen	reproductive	flower	10
1790	AP-3	AT1G58400	non-hv	0.0254961239690089	0.0363220389252665	flower stage 15, stamen, not applicable	stamen	reproductive	flower	10
1791	AP-3	AT1G58410	non-hv	0.0534848987171418	0.0751696338495326	flower stage 15, stamen, not applicable	stamen	reproductive	flower	10
1792	AP-3	AT2G17060	non-hv	0	0	flower stage 15, stamen, not applicable	stamen	reproductive	flower	10
1793	AP-3	AT1G58602	hv	0.0293777673808762	0.041772528500555	flower stage 15, stamen, not applicable	stamen	reproductive	flower	10
1794	AP-3	AT4G10780	non-hv	0	0	flower stage 15, stamen, not applicable	stamen	reproductive	flower	10
1795	AP-3	AT1G58807	hv	11.564942345363	3.65133214626911	flower stage 15, stamen, not applicable	stamen	reproductive	flower	10
1796	AP-3	AT1G58848	hv	8.90732155329155	3.30849507718192	flower stage 15, stamen, not applicable	stamen	reproductive	flower	10
1797	AP-3	AT1G59124	hv	11.564942345363	3.65133214626911	flower stage 15, stamen, not applicable	stamen	reproductive	flower	10
1798	AP-3	AT1G59218	hv	5.23851199938781	2.64120196064181	flower stage 15, stamen, not applicable	stamen	reproductive	flower	10
1799	AP-3	AT5G47250	non-hv	0	0	flower stage 15, stamen, not applicable	stamen	reproductive	flower	10
1800	AP-3	AT5G47260	non-hv	0	0	flower stage 15, stamen, not applicable	stamen	reproductive	flower	10
1801	AP-3	AT5G47280	non-hv	0	0	flower stage 15, stamen, not applicable	stamen	reproductive	flower	10
1802	AP-3	AT1G59620	non-hv	4.48248086144299	2.45482887066549	flower stage 15, stamen, not applicable	stamen	reproductive	flower	10
1803	AP-3	AT4G19050	non-hv	0.28557887600783	0.362418128673618	flower stage 15, stamen, not applicable	stamen	reproductive	flower	10
1804	AP-3	AT1G12210	non-hv	0.341919905211592	0.424298564382777	flower stage 15, stamen, not applicable	stamen	reproductive	flower	10
1805	AP-3	AT1G12220	non-hv	0.0858078792696136	0.118768858073547	flower stage 15, stamen, not applicable	stamen	reproductive	flower	10
1806	AP-3	AT4G11170	hv	0.032393936325412	0.0459935730275232	flower stage 15, stamen, not applicable	stamen	reproductive	flower	10
1807	AP-3	AT1G12280	non-hv	1.08126385900552	1.05745987903169	flower stage 15, stamen, not applicable	stamen	reproductive	flower	10
1808	AP-3	AT1G12290	non-hv	0.771953454676457	0.825340707962122	flower stage 15, stamen, not applicable	stamen	reproductive	flower	10
1809	AP-3	AT1G59780	hv	0.02373058629495	0.0338360933104184	flower stage 15, stamen, not applicable	stamen	reproductive	flower	10
1810	AP-3	AT1G65850	non-hv	0.0133324910776356	0.0191076238174842	flower stage 15, stamen, not applicable	stamen	reproductive	flower	10
1811	AP-3	AT3G46530	hv	7.21313879395562	3.03793367840689	flower stage 15, stamen, not applicable	stamen	reproductive	flower	10
1812	AP-3	AT5G44510	non-hv	1.97579509867443	1.57327519166661	flower stage 15, stamen, not applicable	stamen	reproductive	flower	10
1813	AP-3	AT3G07040	non-hv	0.697646155598581	0.763535785886976	flower stage 15, stamen, not applicable	stamen	reproductive	flower	10
1814	AP-3	AT4G33300	non-hv	10.2486582679811	3.49168102294564	flower stage 15, stamen, not applicable	stamen	reproductive	flower	10
1815	AP-3	AT1G17600	non-hv	0.0672953496132765	0.0939594643163413	flower stage 15, stamen, not applicable	stamen	reproductive	flower	10
1816	AP-3	AT3G46710	non-hv	0	0	flower stage 15, stamen, not applicable	stamen	reproductive	flower	10
1817	AP-3	AT3G46730	non-hv	0.0355758082020313	0.0504331683473619	flower stage 15, stamen, not applicable	stamen	reproductive	flower	10
1818	AP-3	AT4G19510	non-hv	17.0433769843994	4.17339747243308	flower stage 15, stamen, not applicable	stamen	reproductive	flower	10
1819	AP-3	AT4G19530	non-hv	0.45826508606184	0.544252999215297	flower stage 15, stamen, not applicable	stamen	reproductive	flower	10
1820	AP-3	AT5G46260	non-hv	0.0329633002441781	0.0467889981562407	flower stage 15, stamen, not applicable	stamen	reproductive	flower	10
1821	AP-3	AT5G46270	non-hv	0.898219041658096	0.924646479229651	flower stage 15, stamen, not applicable	stamen	reproductive	flower	10
1822	AP-3	AT5G11250	non-hv	0.521276061625431	0.605281978571347	flower stage 15, stamen, not applicable	stamen	reproductive	flower	10
1823	AP-3	AT1G62630	hv	0.0706125847491303	0.0984365163387294	flower stage 15, stamen, not applicable	stamen	reproductive	flower	10
1824	AP-3	AT3G50950	non-hv	9.77750008340577	3.42995066856861	flower stage 15, stamen, not applicable	stamen	reproductive	flower	10
1825	AP-3	AT3G25510	non-hv	0	0	flower stage 15, stamen, not applicable	stamen	reproductive	flower	10
1826	AP-3	AT1G63350	non-hv	0	0	flower stage 15, stamen, not applicable	stamen	reproductive	flower	10
1827	AP-3	AT1G63360	hv	0.580883615859579	0.66073116086346	flower stage 15, stamen, not applicable	stamen	reproductive	flower	10
1828	AP-3	AT1G50180	non-hv	0.868494007648375	0.901875936932553	flower stage 15, stamen, not applicable	stamen	reproductive	flower	10
1829	AP-3	AT1G51480	non-hv	0.017820651947571	0.0254833695266616	flower stage 15, stamen, not applicable	stamen	reproductive	flower	10
1830	AP-3	AT1G61300	hv	0.496100903394707	0.581207479983582	flower stage 15, stamen, not applicable	stamen	reproductive	flower	10
1831	AP-3	AT1G61310	hv	0.837272062078982	0.877565275632691	flower stage 15, stamen, not applicable	stamen	reproductive	flower	10
1832	AP-3	AT3G44400	hv	23.5755816172992	4.61915365535816	flower stage 15, stamen, not applicable	stamen	reproductive	flower	10
1833	AP-3	AT1G63730	non-hv	0.627274012828667	0.702457203477524	flower stage 15, stamen, not applicable	stamen	reproductive	flower	10
1834	AP-3	AT1G63740	non-hv	1.33581749972188	1.2239275590931	flower stage 15, stamen, not applicable	stamen	reproductive	flower	10
1835	AP-3	AT1G61180	hv	2.26032181314379	1.70501437406138	flower stage 15, stamen, not applicable	stamen	reproductive	flower	10
1836	AP-3	AT3G44630	hv	17.4166643293339	4.20293987557207	flower stage 15, stamen, not applicable	stamen	reproductive	flower	10
1837	AP-3	AT1G63750	non-hv	0.389163253207119	0.474216153496742	flower stage 15, stamen, not applicable	stamen	reproductive	flower	10
1838	AP-3	AT1G61190	hv	0.171848586275041	0.228786172198727	flower stage 15, stamen, not applicable	stamen	reproductive	flower	10
1839	AP-3	AT3G44670	hv	5.97796744365301	2.80280686652198	flower stage 15, stamen, not applicable	stamen	reproductive	flower	10
1840	AP-3	AT3G44480	hv	6.04101341565579	2.81578309143633	flower stage 15, stamen, not applicable	stamen	reproductive	flower	10
1841	AP-3	AT1G63870	non-hv	0	0	flower stage 15, stamen, not applicable	stamen	reproductive	flower	10
1842	AP-3	AT1G63880	non-hv	2.89301577504497	1.96088819069933	flower stage 15, stamen, not applicable	stamen	reproductive	flower	10
1843	AP-3	AT3G14470	non-hv	0.701953869904327	0.767191934460909	flower stage 15, stamen, not applicable	stamen	reproductive	flower	10
1844	AP-3	AT1G72840	non-hv	2.76131936687828	1.91123880822621	flower stage 15, stamen, not applicable	stamen	reproductive	flower	10
1845	AP-3	AT1G72860	non-hv	0.205666738722843	0.269831183494609	flower stage 15, stamen, not applicable	stamen	reproductive	flower	10
1846	AP-3	AT1G64070	non-hv	0	0	flower stage 15, stamen, not applicable	stamen	reproductive	flower	10
1847	AP-3	AT3G14460	non-hv	0.63375212983616	0.708189116787083	flower stage 15, stamen, not applicable	stamen	reproductive	flower	10
1848	AP-3	AT2G14080	hv	3.04295550935146	2.01541032757914	flower stage 15, stamen, not applicable	stamen	reproductive	flower	10
1849	AP-4	AT5G35450	non-hv	9.3023752664492	3.36490509152548	flower stage 15, carpel, not applicable	carpel	reproductive	flower	11
1850	AP-4	AT5G18350	non-hv	0.041904762522027	0.0592234110937805	flower stage 15, carpel, not applicable	carpel	reproductive	flower	11
1851	AP-4	AT5G18360	non-hv	2.39228758275726	1.7622584802286	flower stage 15, carpel, not applicable	carpel	reproductive	flower	11
1852	AP-4	AT5G40910	non-hv	72.1918619974433	6.1936113430058	flower stage 15, carpel, not applicable	carpel	reproductive	flower	11
1853	AP-4	AT5G18370	non-hv	3.79990401753203	2.26300555691399	flower stage 15, carpel, not applicable	carpel	reproductive	flower	11
1854	AP-4	AT5G36930	non-hv	7.73593786125093	3.12696259440063	flower stage 15, carpel, not applicable	carpel	reproductive	flower	11
1855	AP-4	AT5G05400	non-hv	1.22878476559275	1.15625730183549	flower stage 15, carpel, not applicable	carpel	reproductive	flower	11
1856	AP-4	AT4G33300	non-hv	36.7181699301365	5.2371877736372	flower stage 15, carpel, not applicable	carpel	reproductive	flower	11
1857	AP-4	AT5G46450	non-hv	8.50643613834566	3.2489045914356	flower stage 15, carpel, not applicable	carpel	reproductive	flower	11
1858	AP-4	AT5G46510	hv	57.6114479470606	5.87311057324497	flower stage 15, carpel, not applicable	carpel	reproductive	flower	11
1859	AP-4	AT1G56510	non-hv	18.6087407396564	4.29342498447218	flower stage 15, carpel, not applicable	carpel	reproductive	flower	11
1860	AP-4	AT5G46520	hv	8.95017768138583	3.31472228824578	flower stage 15, carpel, not applicable	carpel	reproductive	flower	11
1861	AP-4	AT1G56520	non-hv	3.6972534227136	2.23181743090236	flower stage 15, carpel, not applicable	carpel	reproductive	flower	11
1862	AP-4	AT1G56540	non-hv	6.37210177952049	2.8820759890093	flower stage 15, carpel, not applicable	carpel	reproductive	flower	11
1863	AP-4	AT5G51630	non-hv	4.27833307533215	2.4000823910144	flower stage 15, carpel, not applicable	carpel	reproductive	flower	11
1864	AP-4	AT5G38850	non-hv	3.28679109394716	2.09989811272988	flower stage 15, carpel, not applicable	carpel	reproductive	flower	11
1865	AP-4	AT5G22690	non-hv	30.9650484640968	4.9984233760859	flower stage 15, carpel, not applicable	carpel	reproductive	flower	11
1866	AP-4	AT5G58120	non-hv	7.69268318493178	3.11980156485287	flower stage 15, carpel, not applicable	carpel	reproductive	flower	11
1867	AP-4	AT5G63020	non-hv	6.05336811824432	2.81831233653707	flower stage 15, carpel, not applicable	carpel	reproductive	flower	11
1868	AP-4	AT4G12010	non-hv	6.21308210747456	2.85061584629596	flower stage 15, carpel, not applicable	carpel	reproductive	flower	11
1869	AP-4	AT5G66900	non-hv	13.4210115497286	3.85010045964593	flower stage 15, carpel, not applicable	carpel	reproductive	flower	11
1870	AP-4	AT5G66910	non-hv	24.222204873939	4.65662249353751	flower stage 15, carpel, not applicable	carpel	reproductive	flower	11
1871	AP-4	AT5G17680	non-hv	4.33800750879272	2.41630133487111	flower stage 15, carpel, not applicable	carpel	reproductive	flower	11
1872	AP-4	AT5G41540	non-hv	0.275971943936278	0.351596607481315	flower stage 15, carpel, not applicable	carpel	reproductive	flower	11
1873	AP-4	AT5G41740	hv	15.1011771184763	4.00909425906019	flower stage 15, carpel, not applicable	carpel	reproductive	flower	11
1874	AP-4	AT5G41550	non-hv	32.9587201855759	5.08571018343924	flower stage 15, carpel, not applicable	carpel	reproductive	flower	11
1875	AP-4	AT5G41750	hv	20.7058695677595	4.44001331503472	flower stage 15, carpel, not applicable	carpel	reproductive	flower	11
1876	AP-4	AT5G48620	hv	48.4036339141271	5.62654525890527	flower stage 15, carpel, not applicable	carpel	reproductive	flower	11
1877	AP-4	AT5G17880	non-hv	9.64522672045612	3.41213477130928	flower stage 15, carpel, not applicable	carpel	reproductive	flower	11
1878	AP-4	AT5G17890	non-hv	27.9811694086214	4.85704390461935	flower stage 15, carpel, not applicable	carpel	reproductive	flower	11
1879	AP-4	AT5G17970	non-hv	0.135784797932148	0.183689507054426	flower stage 15, carpel, not applicable	carpel	reproductive	flower	11
1880	AP-4	AT5G48770	non-hv	0.045873327111676	0.0647081274792836	flower stage 15, carpel, not applicable	carpel	reproductive	flower	11
1881	AP-4	AT2G16870	non-hv	3.25931968931973	2.09062301748797	flower stage 15, carpel, not applicable	carpel	reproductive	flower	11
1882	AP-4	AT5G47250	non-hv	4.29837625163458	2.40555029691506	flower stage 15, carpel, not applicable	carpel	reproductive	flower	11
1883	AP-4	AT5G38340	non-hv	0.0542724030658671	0.0762476789076511	flower stage 15, carpel, not applicable	carpel	reproductive	flower	11
1884	AP-4	AT5G47260	non-hv	0	0	flower stage 15, carpel, not applicable	carpel	reproductive	flower	11
1885	AP-4	AT5G47280	non-hv	0	0	flower stage 15, carpel, not applicable	carpel	reproductive	flower	11
1886	AP-4	AT5G38350	hv	0	0	flower stage 15, carpel, not applicable	carpel	reproductive	flower	11
1887	AP-4	AT3G14460	non-hv	0.127361686415208	0.172950443180702	flower stage 15, carpel, not applicable	carpel	reproductive	flower	11
1888	AP-4	AT3G14470	non-hv	8.37021850202969	3.22808269015973	flower stage 15, carpel, not applicable	carpel	reproductive	flower	11
1889	AP-4	AT5G04720	non-hv	86.5233864762449	6.45159665520665	flower stage 15, carpel, not applicable	carpel	reproductive	flower	11
1890	AP-4	AT4G36150	non-hv	11.3260964593979	3.62364408113982	flower stage 15, carpel, not applicable	carpel	reproductive	flower	11
1891	AP-4	AT3G04220	non-hv	4.51129213485331	2.46239060155507	flower stage 15, carpel, not applicable	carpel	reproductive	flower	11
1892	AP-4	AT4G26090	non-hv	16.9411582250229	4.16520112402745	flower stage 15, carpel, not applicable	carpel	reproductive	flower	11
1893	AP-4	AT1G58390	non-hv	0.0488851880992015	0.0688567678817601	flower stage 15, carpel, not applicable	carpel	reproductive	flower	11
1894	AP-4	AT1G58400	non-hv	0.554107586754664	0.636086381161799	flower stage 15, carpel, not applicable	carpel	reproductive	flower	11
1895	AP-4	AT1G58410	non-hv	0.6574634402911	0.728977048260982	flower stage 15, carpel, not applicable	carpel	reproductive	flower	11
1896	AP-4	AT2G17060	non-hv	0	0	flower stage 15, carpel, not applicable	carpel	reproductive	flower	11
1897	AP-4	AT3G44400	hv	5.39593206962243	2.67715461621986	flower stage 15, carpel, not applicable	carpel	reproductive	flower	11
1898	AP-4	AT5G49140	non-hv	0.0141072438383629	0.0202102282510199	flower stage 15, carpel, not applicable	carpel	reproductive	flower	11
1899	AP-4	AT1G58602	hv	4.31800521981186	2.41088519325293	flower stage 15, carpel, not applicable	carpel	reproductive	flower	11
1900	AP-4	AT1G27170	non-hv	2.52796802171049	1.81883748404487	flower stage 15, carpel, not applicable	carpel	reproductive	flower	11
1901	AP-4	AT1G27180	non-hv	6.24479149554492	2.85694416974467	flower stage 15, carpel, not applicable	carpel	reproductive	flower	11
1902	AP-4	AT3G44480	hv	52.5756427023307	5.74350534670293	flower stage 15, carpel, not applicable	carpel	reproductive	flower	11
1903	AP-4	AT1G58807	hv	71.9671656879666	6.18917551017489	flower stage 15, carpel, not applicable	carpel	reproductive	flower	11
1904	AP-4	AT1G58848	hv	60.2473277955744	5.93657499597935	flower stage 15, carpel, not applicable	carpel	reproductive	flower	11
1905	AP-4	AT5G43470	hv	23.2828442381333	4.60186550857024	flower stage 15, carpel, not applicable	carpel	reproductive	flower	11
1906	AP-4	AT5G44510	non-hv	18.3969398208868	4.27775715691453	flower stage 15, carpel, not applicable	carpel	reproductive	flower	11
1907	AP-4	AT1G59124	hv	71.9671656879666	6.18917551017489	flower stage 15, carpel, not applicable	carpel	reproductive	flower	11
1908	AP-4	AT1G59218	hv	31.4608751542956	5.02062999076038	flower stage 15, carpel, not applicable	carpel	reproductive	flower	11
1909	AP-4	AT3G44630	hv	80.8138077070434	6.35427244208139	flower stage 15, carpel, not applicable	carpel	reproductive	flower	11
1910	AP-4	AT4G16860	hv	18.4952889751095	4.28505363458663	flower stage 15, carpel, not applicable	carpel	reproductive	flower	11
1911	AP-4	AT3G44670	hv	76.081017319223	6.26830370740985	flower stage 15, carpel, not applicable	carpel	reproductive	flower	11
1912	AP-4	AT4G16890	hv	44.935882293413	5.52154963377291	flower stage 15, carpel, not applicable	carpel	reproductive	flower	11
1913	AP-4	AT4G16900	non-hv	19.0990756269952	4.3290572470868	flower stage 15, carpel, not applicable	carpel	reproductive	flower	11
1914	AP-4	AT4G16920	hv	3.60275691650772	2.20249825211878	flower stage 15, carpel, not applicable	carpel	reproductive	flower	11
1915	AP-4	AT4G16940	hv	2.18317205860194	1.67046514044319	flower stage 15, carpel, not applicable	carpel	reproductive	flower	11
1916	AP-4	AT4G16950	hv	23.8682682895953	4.63623414337515	flower stage 15, carpel, not applicable	carpel	reproductive	flower	11
1917	AP-4	AT1G59620	non-hv	14.8171946024459	3.98342183552973	flower stage 15, carpel, not applicable	carpel	reproductive	flower	11
1918	AP-4	AT4G16960	hv	7.70731823808352	3.12222845242268	flower stage 15, carpel, not applicable	carpel	reproductive	flower	11
1919	AP-4	AT4G19050	non-hv	3.83913300382207	2.27474859230782	flower stage 15, carpel, not applicable	carpel	reproductive	flower	11
1920	AP-4	AT5G43730	non-hv	8.15554075534713	3.19464509869528	flower stage 15, carpel, not applicable	carpel	reproductive	flower	11
1921	AP-4	AT5G43740	hv	4.2885908406227	2.40288336353611	flower stage 15, carpel, not applicable	carpel	reproductive	flower	11
1922	AP-4	AT5G40100	non-hv	1.74604291805666	1.45735417362181	flower stage 15, carpel, not applicable	carpel	reproductive	flower	11
1923	AP-4	AT4G27190	non-hv	0	0	flower stage 15, carpel, not applicable	carpel	reproductive	flower	11
1924	AP-4	AT4G27220	non-hv	0.286135530877969	0.363042679542118	flower stage 15, carpel, not applicable	carpel	reproductive	flower	11
1925	AP-4	AT5G11250	non-hv	7.50629515842606	3.08853091565139	flower stage 15, carpel, not applicable	carpel	reproductive	flower	11
1926	AP-4	AT1G59780	hv	0.0101573433281292	0.0145800264023329	flower stage 15, carpel, not applicable	carpel	reproductive	flower	11
1927	AP-4	AT3G46530	hv	35.8332000372795	5.20293483769551	flower stage 15, carpel, not applicable	carpel	reproductive	flower	11
1928	AP-4	AT4G08450	non-hv	0	0	flower stage 15, carpel, not applicable	carpel	reproductive	flower	11
1929	AP-4	AT5G44870	non-hv	10.9191465821562	3.57520903657937	flower stage 15, carpel, not applicable	carpel	reproductive	flower	11
1930	AP-4	AT1G10920	non-hv	13.9401987885999	3.90112743909344	flower stage 15, carpel, not applicable	carpel	reproductive	flower	11
1931	AP-4	AT1G17600	non-hv	0.134893655185497	0.182557116613535	flower stage 15, carpel, not applicable	carpel	reproductive	flower	11
1932	AP-4	AT5G45050	non-hv	27.1311189543229	4.81409503388006	flower stage 15, carpel, not applicable	carpel	reproductive	flower	11
1933	AP-4	AT3G46710	non-hv	0	0	flower stage 15, carpel, not applicable	carpel	reproductive	flower	11
1934	AP-4	AT1G63350	non-hv	0.22295816840496	0.290375056958634	flower stage 15, carpel, not applicable	carpel	reproductive	flower	11
1935	AP-4	AT5G45060	non-hv	16.5991177994293	4.13743120680177	flower stage 15, carpel, not applicable	carpel	reproductive	flower	11
1936	AP-4	AT1G63360	hv	6.62513600392625	2.93076307007962	flower stage 15, carpel, not applicable	carpel	reproductive	flower	11
1937	AP-4	AT3G46730	non-hv	0.164526652090631	0.219743658354253	flower stage 15, carpel, not applicable	carpel	reproductive	flower	11
1938	AP-4	AT4G19510	non-hv	28.2401414006857	4.86987838283896	flower stage 15, carpel, not applicable	carpel	reproductive	flower	11
1939	AP-4	AT4G19530	non-hv	2.0705235011948	1.61848464523439	flower stage 15, carpel, not applicable	carpel	reproductive	flower	11
1940	AP-4	AT5G45200	non-hv	0	0	flower stage 15, carpel, not applicable	carpel	reproductive	flower	11
1941	AP-4	AT5G45210	non-hv	0.0394475586535726	0.0558169743782115	flower stage 15, carpel, not applicable	carpel	reproductive	flower	11
1942	AP-4	AT5G45230	non-hv	0	0	flower stage 15, carpel, not applicable	carpel	reproductive	flower	11
1943	AP-4	AT5G45250	non-hv	8.86722001396346	3.30264367769099	flower stage 15, carpel, not applicable	carpel	reproductive	flower	11
1944	AP-4	AT5G45260	non-hv	13.2799675374151	3.83592079458607	flower stage 15, carpel, not applicable	carpel	reproductive	flower	11
1945	AP-4	AT1G63730	non-hv	5.51767963884588	2.70435844155071	flower stage 15, carpel, not applicable	carpel	reproductive	flower	11
1946	AP-4	AT1G63740	non-hv	12.033523456567	3.70415524680209	flower stage 15, carpel, not applicable	carpel	reproductive	flower	11
1947	AP-4	AT1G63750	non-hv	5.55169094278895	2.71186730358728	flower stage 15, carpel, not applicable	carpel	reproductive	flower	11
1948	AP-4	AT4G10780	non-hv	0	0	flower stage 15, carpel, not applicable	carpel	reproductive	flower	11
1949	AP-4	AT1G63870	non-hv	0.0653596918396258	0.0913406023030737	flower stage 15, carpel, not applicable	carpel	reproductive	flower	11
1950	AP-4	AT1G63880	non-hv	14.4012235584724	3.94497306604254	flower stage 15, carpel, not applicable	carpel	reproductive	flower	11
1951	AP-4	AT4G09430	non-hv	0	0	flower stage 15, carpel, not applicable	carpel	reproductive	flower	11
1952	AP-4	AT1G64070	non-hv	0	0	flower stage 15, carpel, not applicable	carpel	reproductive	flower	11
1953	AP-4	AT5G46260	non-hv	0.19020954735856	0.251215595651685	flower stage 15, carpel, not applicable	carpel	reproductive	flower	11
1954	AP-4	AT1G12210	non-hv	5.25312350261579	2.64457701154807	flower stage 15, carpel, not applicable	carpel	reproductive	flower	11
1955	AP-4	AT5G46270	non-hv	3.80038062641916	2.26314880293304	flower stage 15, carpel, not applicable	carpel	reproductive	flower	11
1956	AP-4	AT1G12220	non-hv	2.70234970982174	1.88844117311154	flower stage 15, carpel, not applicable	carpel	reproductive	flower	11
1957	AP-4	AT4G11170	hv	0.13099753586095	0.177595786087185	flower stage 15, carpel, not applicable	carpel	reproductive	flower	11
1958	AP-4	AT1G12280	non-hv	6.08927790467187	2.82563868580008	flower stage 15, carpel, not applicable	carpel	reproductive	flower	11
1959	AP-4	AT1G12290	non-hv	3.90598861725172	2.29454388659557	flower stage 15, carpel, not applicable	carpel	reproductive	flower	11
1960	AP-4	AT1G65850	non-hv	0.0833115067907463	0.115448150316581	flower stage 15, carpel, not applicable	carpel	reproductive	flower	11
1961	AP-4	AT4G14370	non-hv	6.66136586585973	2.93760161829114	flower stage 15, carpel, not applicable	carpel	reproductive	flower	11
1962	AP-4	AT1G53350	non-hv	15.3264923600729	4.02914296549965	flower stage 15, carpel, not applicable	carpel	reproductive	flower	11
1963	AP-4	AT3G25510	non-hv	0.293403557887834	0.371172484061961	flower stage 15, carpel, not applicable	carpel	reproductive	flower	11
1964	AP-4	AT1G15890	non-hv	0.631724190941672	0.706397220307045	flower stage 15, carpel, not applicable	carpel	reproductive	flower	11
1965	AP-4	AT1G61180	hv	28.2392397432431	4.86983389479221	flower stage 15, carpel, not applicable	carpel	reproductive	flower	11
1966	AP-4	AT1G61190	hv	9.62361094203625	3.40920231326309	flower stage 15, carpel, not applicable	carpel	reproductive	flower	11
1967	AP-4	AT1G72840	non-hv	10.2134819099194	3.48716241533154	flower stage 15, carpel, not applicable	carpel	reproductive	flower	11
1968	AP-4	AT1G72860	non-hv	0.280099987997076	0.356256502845313	flower stage 15, carpel, not applicable	carpel	reproductive	flower	11
1969	AP-4	AT1G61300	hv	3.04112813400936	2.01475809647785	flower stage 15, carpel, not applicable	carpel	reproductive	flower	11
1970	AP-4	AT1G61310	hv	17.5952317673719	4.21686082442126	flower stage 15, carpel, not applicable	carpel	reproductive	flower	11
1971	AP-4	AT1G62630	hv	3.0236296293315	2.00849751276811	flower stage 15, carpel, not applicable	carpel	reproductive	flower	11
1972	AP-4	AT3G50950	non-hv	103.801575009073	6.71151658833621	flower stage 15, carpel, not applicable	carpel	reproductive	flower	11
1973	AP-4	AT3G51560	non-hv	0.513124524742151	0.597530721087657	flower stage 15, carpel, not applicable	carpel	reproductive	flower	11
1974	AP-4	AT3G51570	non-hv	0.864318382518616	0.898648260022825	flower stage 15, carpel, not applicable	carpel	reproductive	flower	11
1975	AP-4	AT3G07040	non-hv	9.77254204613615	3.42928682430653	flower stage 15, carpel, not applicable	carpel	reproductive	flower	11
1976	AP-4	AT1G50180	non-hv	6.70131878901434	2.94510551690602	flower stage 15, carpel, not applicable	carpel	reproductive	flower	11
1977	AP-4	AT1G31540	hv	20.3950664339609	4.41920625357754	flower stage 15, carpel, not applicable	carpel	reproductive	flower	11
1978	AP-4	AT1G69550	hv	7.53392626363701	3.09320964515998	flower stage 15, carpel, not applicable	carpel	reproductive	flower	11
1979	AP-4	AT2G14080	hv	7.37376905791124	3.06587713021094	flower stage 15, carpel, not applicable	carpel	reproductive	flower	11
1980	AP-4	AT1G51480	non-hv	0	0	flower stage 15, carpel, not applicable	carpel	reproductive	flower	11
1981	AP-7	AT5G05400	non-hv	1.217832820741	1.14915061988284	dry seed stage, seed, not applicable	dry seed	reproductive	seed	1
1982	AP-7	AT4G09430	non-hv	0	0	dry seed stage, seed, not applicable	dry seed	reproductive	seed	1
1983	AP-7	AT5G40910	non-hv	1.88640415744705	1.52927332170064	dry seed stage, seed, not applicable	dry seed	reproductive	seed	1
1984	AP-7	AT5G18350	non-hv	0	0	dry seed stage, seed, not applicable	dry seed	reproductive	seed	1
1985	AP-7	AT5G18360	non-hv	0.621949394760964	0.697728807800364	dry seed stage, seed, not applicable	dry seed	reproductive	seed	1
1986	AP-7	AT4G08450	non-hv	0	0	dry seed stage, seed, not applicable	dry seed	reproductive	seed	1
1987	AP-7	AT5G18370	non-hv	0.284397317354302	0.361091556906555	dry seed stage, seed, not applicable	dry seed	reproductive	seed	1
1988	AP-7	AT5G49140	non-hv	0	0	dry seed stage, seed, not applicable	dry seed	reproductive	seed	1
1989	AP-7	AT4G14370	non-hv	0.0602100512146271	0.0843501231132127	dry seed stage, seed, not applicable	dry seed	reproductive	seed	1
1990	AP-7	AT5G48620	hv	1.11828006552572	1.08289334590886	dry seed stage, seed, not applicable	dry seed	reproductive	seed	1
1991	AP-7	AT5G48770	non-hv	0.00951722536261869	0.0136655275423045	dry seed stage, seed, not applicable	dry seed	reproductive	seed	1
1992	AP-7	AT5G41540	non-hv	0	0	dry seed stage, seed, not applicable	dry seed	reproductive	seed	1
1993	AP-7	AT5G41550	non-hv	0.0331478793167777	0.0470467687118952	dry seed stage, seed, not applicable	dry seed	reproductive	seed	1
1994	AP-7	AT5G04720	non-hv	15.2737167567616	4.02447188088064	dry seed stage, seed, not applicable	dry seed	reproductive	seed	1
1995	AP-7	AT4G36150	non-hv	0.670505697267565	0.74028490299952	dry seed stage, seed, not applicable	dry seed	reproductive	seed	1
1996	AP-7	AT3G04220	non-hv	0.0237454988242621	0.0338571086787955	dry seed stage, seed, not applicable	dry seed	reproductive	seed	1
1997	AP-7	AT5G41740	hv	0.00868566636005533	0.0124766618221981	dry seed stage, seed, not applicable	dry seed	reproductive	seed	1
1998	AP-7	AT5G41750	hv	0.0279808427363183	0.0398133789803919	dry seed stage, seed, not applicable	dry seed	reproductive	seed	1
1999	AP-7	AT3G46530	hv	0	0	dry seed stage, seed, not applicable	dry seed	reproductive	seed	1
[truncated: 4,865 more rows]
