# Supplementary material for: High allelic diversity in Arabidopsis NLRs is associated with distinct genomic features
Source: EMBO Rep. 2024 Mar 25;25(5):14. doi: 10.1038/s44319-024-00122-9 (PMC11093987; doi:10.1038/s44319-024-00122-9)
Supplement: Supplementary file 4 — Source data Fig. 4 [file 44319_2024_122_MOESM4_ESM.zip › Figure 4/4A-B/README]

# Figure 4A/EV Figure 3
log2(TPM+1) expression data of NLRs across 52 tissue types used to create Fig 4A and EV Fig 3
- sample: simple name of sample from Mergner 2020
- tissue: long form of sample from Mergner 2020
- HV: 'hv' or 'non-hv'
- TPM: per sample calculated TPM 
- log2_TPM_tissue: log2(TPM+1) transformation of TPM 
- clean_tissue: slightly modified tissue name for plotting 
- tissue_group_1: categorical variable describing tissue as reproductive or vegetative 
- tissue_group_2: categorical variable creating subgroups within reproductive and vegetative 
