# Supplementary material for: High allelic diversity in Arabidopsis NLRs is associated with distinct genomic features
Source: EMBO Rep. 2024 Mar 25;25(5):14. doi: 10.1038/s44319-024-00122-9 (PMC11093987; doi:10.1038/s44319-024-00122-9)
Supplement: Supplementary file 4 — Source data Fig. 4 [file 44319_2024_122_MOESM4_ESM.zip › Figure 4/4C/NLR_multi_tissue_meth.csv]

	Gene	Chrom	meth_context	source_name	mean_meth_percentage	HV
1	AT1G10920	Chr1	CpG	Embryos	5.94342661306947	non-hv
2	AT1G10920	Chr1	CpG	Closed flower buds	8.2830810603472	non-hv
3	AT1G10920	Chr1	CpG	Rosette leaf	7.61141157692882	non-hv
4	AT1G10920	Chr1	CpG	Cauline leaf	4.29272564353209	non-hv
5	AT1G12210	Chr1	CpG	Rosette leaf	0	non-hv
6	AT1G12210	Chr1	CpG	Embryos	0	non-hv
7	AT1G12210	Chr1	CpG	Closed flower buds	0.793650793650793	non-hv
8	AT1G12210	Chr1	CpG	Cauline leaf	0	non-hv
9	AT1G12220	Chr1	CpG	Cauline leaf	23.309934295688	non-hv
10	AT1G12220	Chr1	CpG	Closed flower buds	38.8080920523478	non-hv
11	AT1G12220	Chr1	CpG	Embryos	30.1952908202908	non-hv
12	AT1G12220	Chr1	CpG	Rosette leaf	27.786987888393	non-hv
13	AT1G12280	Chr1	CpG	Embryos	48.7663007896059	non-hv
14	AT1G12280	Chr1	CpG	Cauline leaf	23.3789016539017	non-hv
15	AT1G12280	Chr1	CpG	Rosette leaf	32.0164270595305	non-hv
16	AT1G12280	Chr1	CpG	Closed flower buds	45.6634692278274	non-hv
17	AT1G12290	Chr1	CpG	Rosette leaf	47.6419558101497	non-hv
18	AT1G12290	Chr1	CpG	Cauline leaf	52.2409286210571	non-hv
19	AT1G12290	Chr1	CpG	Embryos	48.955136699582	non-hv
20	AT1G12290	Chr1	CpG	Closed flower buds	48.8710948242137	non-hv
21	AT1G15890	Chr1	CpG	Cauline leaf	9.88256113256113	non-hv
22	AT1G15890	Chr1	CpG	Closed flower buds	21.7483085226893	non-hv
23	AT1G15890	Chr1	CpG	Rosette leaf	23.4320691385909	non-hv
24	AT1G15890	Chr1	CpG	Embryos	14.3186813186813	non-hv
25	AT1G17600	Chr1	CpG	Cauline leaf	2.86991063605896	non-hv
26	AT1G17600	Chr1	CpG	Embryos	5.34866896169457	non-hv
27	AT1G17600	Chr1	CpG	Rosette leaf	2.26220853288868	non-hv
28	AT1G17600	Chr1	CpG	Closed flower buds	4.46045998596469	non-hv
29	AT1G27170	Chr1	CpG	Closed flower buds	0.717787967935766	non-hv
30	AT1G27170	Chr1	CpG	Cauline leaf	0.70866182128197	non-hv
31	AT1G27170	Chr1	CpG	Embryos	0.635126417677296	non-hv
32	AT1G27170	Chr1	CpG	Rosette leaf	0.624216733087701	non-hv
33	AT1G27180	Chr1	CpG	Cauline leaf	6.9607751853069	non-hv
34	AT1G27180	Chr1	CpG	Rosette leaf	7.87769429292893	non-hv
35	AT1G27180	Chr1	CpG	Closed flower buds	7.91930939042284	non-hv
36	AT1G27180	Chr1	CpG	Embryos	7.78575253540829	non-hv
37	AT1G31540	Chr1	CpG	Embryos	0.659851667939903	hv
38	AT1G31540	Chr1	CpG	Rosette leaf	0.584696903504243	hv
39	AT1G31540	Chr1	CpG	Cauline leaf	0.328353563647681	hv
40	AT1G31540	Chr1	CpG	Closed flower buds	0.0945017182130584	hv
41	AT1G50180	Chr1	CpG	Rosette leaf	31.8424057145862	non-hv
42	AT1G50180	Chr1	CpG	Closed flower buds	31.5544166303521	non-hv
43	AT1G50180	Chr1	CpG	Cauline leaf	32.219669784715	non-hv
44	AT1G50180	Chr1	CpG	Embryos	27.9655039098973	non-hv
45	AT1G51480	Chr1	CpG	Rosette leaf	0.0712250712250712	non-hv
46	AT1G51480	Chr1	CpG	Closed flower buds	2.37833407931815	non-hv
47	AT1G51480	Chr1	CpG	Embryos	0.213206627680312	non-hv
48	AT1G51480	Chr1	CpG	Cauline leaf	0.183150183150183	non-hv
49	AT1G53350	Chr1	CpG	Rosette leaf	3.92363484468748	non-hv
50	AT1G53350	Chr1	CpG	Cauline leaf	6.82940884687208	non-hv
51	AT1G53350	Chr1	CpG	Embryos	2.21075336700337	non-hv
52	AT1G53350	Chr1	CpG	Closed flower buds	7.12778730742245	non-hv
53	AT1G56510	Chr1	CpG	Cauline leaf	2.47965950171833	non-hv
54	AT1G56510	Chr1	CpG	Closed flower buds	2.75129606444647	non-hv
55	AT1G56510	Chr1	CpG	Embryos	3.15027958152958	non-hv
56	AT1G56510	Chr1	CpG	Rosette leaf	2.65865716890024	non-hv
57	AT1G56520	Chr1	CpG	Cauline leaf	0.919265251729615	non-hv
58	AT1G56520	Chr1	CpG	Embryos	0.56812619964897	non-hv
59	AT1G56520	Chr1	CpG	Rosette leaf	0.309757735002833	non-hv
60	AT1G56520	Chr1	CpG	Closed flower buds	0.226414495061486	non-hv
61	AT1G56540	Chr1	CpG	Closed flower buds	0.867538362753674	non-hv
62	AT1G56540	Chr1	CpG	Cauline leaf	0.712448263047963	non-hv
63	AT1G56540	Chr1	CpG	Rosette leaf	0.725675440461642	non-hv
64	AT1G56540	Chr1	CpG	Embryos	0.362823104568388	non-hv
65	AT1G58390	Chr1	CpG	Embryos	42.9545454545455	non-hv
66	AT1G58390	Chr1	CpG	Closed flower buds	20.8041437728938	non-hv
67	AT1G58390	Chr1	CpG	Cauline leaf	40.9350470957614	non-hv
68	AT1G58390	Chr1	CpG	Rosette leaf	62.6765851107956	non-hv
69	AT1G58400	Chr1	CpG	Closed flower buds	3.125	non-hv
70	AT1G58400	Chr1	CpG	Cauline leaf	0	non-hv
71	AT1G58400	Chr1	CpG	Rosette leaf	7.0503108003108	non-hv
72	AT1G58400	Chr1	CpG	Embryos	0.225225225225226	non-hv
73	AT1G58410	Chr1	CpG	Rosette leaf	17.8248224220818	non-hv
74	AT1G58410	Chr1	CpG	Closed flower buds	8.15868153274594	non-hv
75	AT1G58410	Chr1	CpG	Embryos	19.0565769627689	non-hv
76	AT1G58410	Chr1	CpG	Cauline leaf	5.11450702075702	non-hv
77	AT1G58602	Chr1	CpG	Rosette leaf	32.4593690300927	hv
78	AT1G58602	Chr1	CpG	Closed flower buds	29.3404686463732	hv
79	AT1G58602	Chr1	CpG	Embryos	17.3948395632888	hv
80	AT1G58602	Chr1	CpG	Cauline leaf	28.3187894425107	hv
81	AT1G58848	Chr1	CpG	Embryos	0	hv
82	AT1G58848	Chr1	CpG	Cauline leaf	0	hv
83	AT1G58848	Chr1	CpG	Closed flower buds	1.78571428571429	hv
84	AT1G58848	Chr1	CpG	Rosette leaf	0	hv
85	AT1G59620	Chr1	CpG	Embryos	0.0957854406130269	non-hv
86	AT1G59620	Chr1	CpG	Rosette leaf	2.36882716049383	non-hv
87	AT1G59620	Chr1	CpG	Closed flower buds	2.40604696273997	non-hv
88	AT1G59620	Chr1	CpG	Cauline leaf	0.154320987654321	non-hv
89	AT1G59780	Chr1	CpG	Embryos	3.72104520881695	hv
90	AT1G59780	Chr1	CpG	Closed flower buds	7.37432948326484	hv
91	AT1G59780	Chr1	CpG	Cauline leaf	1.72754853320751	hv
92	AT1G59780	Chr1	CpG	Rosette leaf	2.3668041941221	hv
93	AT1G61180	Chr1	CpG	Cauline leaf	3.04475741975742	hv
94	AT1G61180	Chr1	CpG	Rosette leaf	4.5841338346933	hv
95	AT1G61180	Chr1	CpG	Closed flower buds	5.74209467354629	hv
96	AT1G61180	Chr1	CpG	Embryos	4.03999388086306	hv
97	AT1G61190	Chr1	CpG	Closed flower buds	0.182462765718471	hv
98	AT1G61190	Chr1	CpG	Cauline leaf	0.439566580322883	hv
99	AT1G61190	Chr1	CpG	Embryos	0.193903318903319	hv
100	AT1G61190	Chr1	CpG	Rosette leaf	0.471759719113838	hv
101	AT1G61300	Chr1	CpG	Rosette leaf	3.34260812588986	hv
102	AT1G61300	Chr1	CpG	Embryos	4.74782267395904	hv
103	AT1G61300	Chr1	CpG	Cauline leaf	1.76907651172357	hv
104	AT1G61300	Chr1	CpG	Closed flower buds	5.58588470126562	hv
105	AT1G61310	Chr1	CpG	Embryos	4.70611131214846	hv
106	AT1G61310	Chr1	CpG	Cauline leaf	2.03887496785839	hv
107	AT1G61310	Chr1	CpG	Rosette leaf	4.46703296703297	hv
108	AT1G61310	Chr1	CpG	Closed flower buds	3.09970399249152	hv
109	AT1G62630	Chr1	CpG	Closed flower buds	1.468729477213	hv
110	AT1G62630	Chr1	CpG	Cauline leaf	1.16397392290249	hv
111	AT1G62630	Chr1	CpG	Embryos	0.154389880952381	hv
112	AT1G62630	Chr1	CpG	Rosette leaf	1.02500508750509	hv
113	AT1G63350	Chr1	CpG	Closed flower buds	0.840300118258395	non-hv
114	AT1G63350	Chr1	CpG	Embryos	1.56566498653333	non-hv
115	AT1G63350	Chr1	CpG	Cauline leaf	0.993312243312243	non-hv
116	AT1G63350	Chr1	CpG	Rosette leaf	0.87840021663551	non-hv
117	AT1G63360	Chr1	CpG	Embryos	1.4986092840195	hv
118	AT1G63360	Chr1	CpG	Closed flower buds	1.2528801843318	hv
119	AT1G63360	Chr1	CpG	Rosette leaf	1.7703982715172	hv
120	AT1G63360	Chr1	CpG	Cauline leaf	0.965354256845608	hv
121	AT1G63730	Chr1	CpG	Cauline leaf	3.5450487012987	non-hv
122	AT1G63730	Chr1	CpG	Closed flower buds	7.92953216374269	non-hv
123	AT1G63730	Chr1	CpG	Embryos	2.45694022289767	non-hv
124	AT1G63730	Chr1	CpG	Rosette leaf	6.91739726575792	non-hv
125	AT1G63740	Chr1	CpG	Cauline leaf	38.4457027191934	non-hv
126	AT1G63740	Chr1	CpG	Embryos	30.6819006819007	non-hv
127	AT1G63740	Chr1	CpG	Rosette leaf	34.6965602471359	non-hv
128	AT1G63740	Chr1	CpG	Closed flower buds	34.4109131725402	non-hv
129	AT1G63750	Chr1	CpG	Rosette leaf	0.323048708952211	non-hv
130	AT1G63750	Chr1	CpG	Embryos	0.141985788116844	non-hv
131	AT1G63750	Chr1	CpG	Cauline leaf	0.314547565518709	non-hv
132	AT1G63750	Chr1	CpG	Closed flower buds	0.308571990949895	non-hv
133	AT1G63870	Chr1	CpG	Embryos	2.63628676366566	non-hv
134	AT1G63870	Chr1	CpG	Closed flower buds	2.72061698149128	non-hv
135	AT1G63870	Chr1	CpG	Cauline leaf	1.88538150110044	non-hv
136	AT1G63870	Chr1	CpG	Rosette leaf	4.11043815486233	non-hv
137	AT1G63880	Chr1	CpG	Rosette leaf	1.02909995731531	non-hv
138	AT1G63880	Chr1	CpG	Closed flower buds	0.981498554541017	non-hv
139	AT1G63880	Chr1	CpG	Embryos	0.249335564185188	non-hv
140	AT1G63880	Chr1	CpG	Cauline leaf	1.14212120250152	non-hv
141	AT1G64070	Chr1	CpG	Rosette leaf	1.34149317094661	non-hv
142	AT1G64070	Chr1	CpG	Closed flower buds	3.17566430050693	non-hv
143	AT1G64070	Chr1	CpG	Embryos	6.60417977351368	non-hv
144	AT1G64070	Chr1	CpG	Cauline leaf	2.19573130020891	non-hv
145	AT1G65850	Chr1	CpG	Cauline leaf	0.175438596491228	non-hv
146	AT1G65850	Chr1	CpG	Closed flower buds	0.53247741603906	non-hv
147	AT1G65850	Chr1	CpG	Rosette leaf	0.287037037037037	non-hv
148	AT1G65850	Chr1	CpG	Embryos	0.43432757718472	non-hv
149	AT1G69550	Chr1	CpG	Cauline leaf	0.335521447022148	hv
150	AT1G69550	Chr1	CpG	Closed flower buds	0.0795361247947456	hv
151	AT1G69550	Chr1	CpG	Rosette leaf	0.230796431291481	hv
152	AT1G69550	Chr1	CpG	Embryos	0.107832988267771	hv
153	AT1G72840	Chr1	CpG	Embryos	5.29252470350173	non-hv
154	AT1G72840	Chr1	CpG	Cauline leaf	4.85927006256465	non-hv
155	AT1G72840	Chr1	CpG	Closed flower buds	5.63383821861617	non-hv
156	AT1G72840	Chr1	CpG	Rosette leaf	4.02240253647464	non-hv
157	AT1G72860	Chr1	CpG	Rosette leaf	2.28792814364502	non-hv
158	AT1G72860	Chr1	CpG	Closed flower buds	3.16254064375004	non-hv
159	AT1G72860	Chr1	CpG	Cauline leaf	2.0911965860488	non-hv
160	AT1G72860	Chr1	CpG	Embryos	2.64066092637521	non-hv
161	AT2G14080	Chr2	CpG	Embryos	0.792297303729088	hv
162	AT2G14080	Chr2	CpG	Closed flower buds	1.23224484813158	hv
163	AT2G14080	Chr2	CpG	Rosette leaf	1.22765246449457	hv
164	AT2G14080	Chr2	CpG	Cauline leaf	1.51996696114343	hv
165	AT2G16870	Chr2	CpG	Closed flower buds	24.4991531095442	non-hv
166	AT2G16870	Chr2	CpG	Embryos	20.0897757677126	non-hv
167	AT2G16870	Chr2	CpG	Cauline leaf	31.4736794139867	non-hv
168	AT2G16870	Chr2	CpG	Rosette leaf	22.7993368061688	non-hv
169	AT2G17060	Chr2	CpG	Cauline leaf	1.47006787330317	non-hv
170	AT2G17060	Chr2	CpG	Rosette leaf	0.520922154444882	non-hv
171	AT2G17060	Chr2	CpG	Closed flower buds	1.34094658340122	non-hv
172	AT2G17060	Chr2	CpG	Embryos	0.361358202783376	non-hv
173	AT3G04220	Chr3	CpG	Cauline leaf	6.22731843320079	non-hv
174	AT3G04220	Chr3	CpG	Rosette leaf	3.65809431321008	non-hv
175	AT3G04220	Chr3	CpG	Embryos	5.71618255162559	non-hv
176	AT3G04220	Chr3	CpG	Closed flower buds	7.27004676797875	non-hv
177	AT3G07040	Chr3	CpG	Rosette leaf	4.65860170887531	non-hv
178	AT3G07040	Chr3	CpG	Closed flower buds	7.06539728118419	non-hv
179	AT3G07040	Chr3	CpG	Embryos	3.43206312973907	non-hv
180	AT3G07040	Chr3	CpG	Cauline leaf	4.06203041040869	non-hv
181	AT3G14460	Chr3	CpG	Closed flower buds	46.3279319416955	non-hv
182	AT3G14460	Chr3	CpG	Cauline leaf	44.0538560368081	non-hv
183	AT3G14460	Chr3	CpG	Embryos	49.9970944507001	non-hv
184	AT3G14460	Chr3	CpG	Rosette leaf	46.1489925837836	non-hv
185	AT3G14470	Chr3	CpG	Cauline leaf	32.4082837738781	non-hv
186	AT3G14470	Chr3	CpG	Embryos	24.7687396437112	non-hv
187	AT3G14470	Chr3	CpG	Closed flower buds	31.4607464214123	non-hv
188	AT3G14470	Chr3	CpG	Rosette leaf	32.5879150247506	non-hv
189	AT3G25510	Chr3	CpG	Closed flower buds	3.96627647714604	non-hv
190	AT3G25510	Chr3	CpG	Rosette leaf	7.43616738653503	non-hv
191	AT3G25510	Chr3	CpG	Cauline leaf	2.60550365813524	non-hv
192	AT3G25510	Chr3	CpG	Embryos	6.66239316239316	non-hv
193	AT3G44400	Chr3	CpG	Embryos	3.78173691060688	hv
194	AT3G44400	Chr3	CpG	Cauline leaf	0.549752044112946	hv
195	AT3G44400	Chr3	CpG	Closed flower buds	3.43737129952083	hv
196	AT3G44400	Chr3	CpG	Rosette leaf	1.21873228969042	hv
197	AT3G44480	Chr3	CpG	Closed flower buds	7.88548792259012	hv
198	AT3G44480	Chr3	CpG	Embryos	8.26949170816652	hv
199	AT3G44480	Chr3	CpG	Rosette leaf	5.11312448812449	hv
200	AT3G44480	Chr3	CpG	Cauline leaf	5.39707977207977	hv
201	AT3G44630	Chr3	CpG	Closed flower buds	5.02592592592593	hv
202	AT3G44630	Chr3	CpG	Cauline leaf	5.31929181929182	hv
203	AT3G44630	Chr3	CpG	Embryos	4.75727513227513	hv
204	AT3G44630	Chr3	CpG	Rosette leaf	3.63911290322581	hv
205	AT3G44670	Chr3	CpG	Embryos	9.94629793488153	hv
206	AT3G44670	Chr3	CpG	Cauline leaf	4.59088119663168	hv
207	AT3G44670	Chr3	CpG	Closed flower buds	3.66691839906126	hv
208	AT3G44670	Chr3	CpG	Rosette leaf	6.54479227240421	hv
209	AT3G46530	Chr3	CpG	Closed flower buds	0.264705137689009	hv
210	AT3G46530	Chr3	CpG	Cauline leaf	0.308383372899502	hv
211	AT3G46530	Chr3	CpG	Rosette leaf	0.274122807017544	hv
212	AT3G46530	Chr3	CpG	Embryos	0	hv
213	AT3G46710	Chr3	CpG	Embryos	4.88864394730681	non-hv
214	AT3G46710	Chr3	CpG	Closed flower buds	5.05811815424719	non-hv
215	AT3G46710	Chr3	CpG	Rosette leaf	9.75041204445002	non-hv
216	AT3G46710	Chr3	CpG	Cauline leaf	3.65102639296188	non-hv
217	AT3G46730	Chr3	CpG	Cauline leaf	2.52896942800789	non-hv
218	AT3G46730	Chr3	CpG	Rosette leaf	1.98677248677249	non-hv
219	AT3G46730	Chr3	CpG	Closed flower buds	5.89316655837124	non-hv
220	AT3G46730	Chr3	CpG	Embryos	0.357142857142858	non-hv
221	AT3G50950	Chr3	CpG	Cauline leaf	53.850586669708	non-hv
222	AT3G50950	Chr3	CpG	Closed flower buds	53.7172539187936	non-hv
223	AT3G50950	Chr3	CpG	Rosette leaf	51.8073102309943	non-hv
224	AT3G50950	Chr3	CpG	Embryos	61.073350869177	non-hv
225	AT3G51560	Chr3	CpG	Cauline leaf	2.30175611954788	non-hv
226	AT3G51560	Chr3	CpG	Closed flower buds	1.2704871599522	non-hv
227	AT3G51560	Chr3	CpG	Embryos	2.4592420075998	non-hv
228	AT3G51560	Chr3	CpG	Rosette leaf	2.03677507113864	non-hv
229	AT3G51570	Chr3	CpG	Closed flower buds	9.09288000688798	non-hv
230	AT3G51570	Chr3	CpG	Embryos	7.86910774410774	non-hv
231	AT3G51570	Chr3	CpG	Rosette leaf	6.98046162992709	non-hv
232	AT3G51570	Chr3	CpG	Cauline leaf	8.97764162042548	non-hv
233	AT4G08450	Chr4	CpG	Cauline leaf	20.0655046707678	non-hv
234	AT4G08450	Chr4	CpG	Closed flower buds	14.3547268451776	non-hv
235	AT4G08450	Chr4	CpG	Embryos	5.81395348837209	non-hv
236	AT4G08450	Chr4	CpG	Rosette leaf	18.6457243270057	non-hv
237	AT4G09430	Chr4	CpG	Cauline leaf	17.6985472010982	non-hv
238	AT4G09430	Chr4	CpG	Rosette leaf	18.3668824862007	non-hv
239	AT4G09430	Chr4	CpG	Embryos	22.4670200380428	non-hv
240	AT4G09430	Chr4	CpG	Closed flower buds	15.328248072889	non-hv
241	AT4G10780	Chr4	CpG	Embryos	0.0726744186046512	non-hv
242	AT4G10780	Chr4	CpG	Closed flower buds	0.587000012730207	non-hv
243	AT4G10780	Chr4	CpG	Rosette leaf	0.374988573517985	non-hv
244	AT4G10780	Chr4	CpG	Cauline leaf	0.580818963171904	non-hv
245	AT4G11170	Chr4	CpG	Embryos	0.220066391941392	hv
246	AT4G11170	Chr4	CpG	Rosette leaf	0.221740826181616	hv
247	AT4G11170	Chr4	CpG	Cauline leaf	0.155586560903978	hv
248	AT4G11170	Chr4	CpG	Closed flower buds	0.337162379493331	hv
249	AT4G12010	Chr4	CpG	Cauline leaf	19.6363192439709	non-hv
250	AT4G12010	Chr4	CpG	Closed flower buds	24.8996717354362	non-hv
251	AT4G12010	Chr4	CpG	Rosette leaf	23.9280123932687	non-hv
252	AT4G12010	Chr4	CpG	Embryos	21.8266260596315	non-hv
253	AT4G14370	Chr4	CpG	Closed flower buds	9.57894892003294	non-hv
254	AT4G14370	Chr4	CpG	Cauline leaf	9.55534057669432	non-hv
255	AT4G14370	Chr4	CpG	Embryos	10.9095363688954	non-hv
256	AT4G14370	Chr4	CpG	Rosette leaf	5.47527823389892	non-hv
257	AT4G16860	Chr4	CpG	Cauline leaf	38.8281811559122	hv
258	AT4G16860	Chr4	CpG	Closed flower buds	33.7624749864333	hv
259	AT4G16860	Chr4	CpG	Embryos	23.7890625	hv
260	AT4G16860	Chr4	CpG	Rosette leaf	41.2377537921016	hv
261	AT4G16890	Chr4	CpG	Embryos	13.0438447625948	hv
262	AT4G16890	Chr4	CpG	Closed flower buds	14.7746384410261	hv
263	AT4G16890	Chr4	CpG	Cauline leaf	11.1104336839631	hv
264	AT4G16890	Chr4	CpG	Rosette leaf	12.9834555279602	hv
265	AT4G16900	Chr4	CpG	Rosette leaf	34.1701144630832	non-hv
266	AT4G16900	Chr4	CpG	Embryos	26.9112436641323	non-hv
267	AT4G16900	Chr4	CpG	Closed flower buds	29.3509136512455	non-hv
268	AT4G16900	Chr4	CpG	Cauline leaf	38.4756455901316	non-hv
269	AT4G16920	Chr4	CpG	Cauline leaf	20.9454866548292	hv
270	AT4G16920	Chr4	CpG	Rosette leaf	17.1541885042086	hv
271	AT4G16920	Chr4	CpG	Embryos	16.0305933847411	hv
272	AT4G16920	Chr4	CpG	Closed flower buds	22.5747861063439	hv
273	AT4G16940	Chr4	CpG	Closed flower buds	1.51913122151217	hv
274	AT4G16940	Chr4	CpG	Embryos	1.15753968253968	hv
275	AT4G16940	Chr4	CpG	Rosette leaf	1.1481386857854	hv
276	AT4G16940	Chr4	CpG	Cauline leaf	0.829442888266418	hv
277	AT4G16950	Chr4	CpG	Closed flower buds	4.30277372011348	hv
278	AT4G16950	Chr4	CpG	Cauline leaf	2.34009376191287	hv
279	AT4G16950	Chr4	CpG	Rosette leaf	2.54418947066006	hv
280	AT4G16950	Chr4	CpG	Embryos	3.00027740564825	hv
281	AT4G16960	Chr4	CpG	Cauline leaf	3.55042016806723	hv
282	AT4G16960	Chr4	CpG	Rosette leaf	10.010315301982	hv
283	AT4G16960	Chr4	CpG	Embryos	8.20376382876383	hv
284	AT4G16960	Chr4	CpG	Closed flower buds	4.56043956043956	hv
285	AT4G19050	Chr4	CpG	Closed flower buds	35.9402530196543	non-hv
286	AT4G19050	Chr4	CpG	Rosette leaf	31.9392330770671	non-hv
287	AT4G19050	Chr4	CpG	Embryos	31.8942133092851	non-hv
288	AT4G19050	Chr4	CpG	Cauline leaf	28.3144465187489	non-hv
289	AT4G19510	Chr4	CpG	Closed flower buds	21.8636109261109	non-hv
290	AT4G19510	Chr4	CpG	Rosette leaf	21.1633868325353	non-hv
291	AT4G19510	Chr4	CpG	Embryos	19.2159060232083	non-hv
292	AT4G19510	Chr4	CpG	Cauline leaf	23.6531165692397	non-hv
293	AT4G19530	Chr4	CpG	Cauline leaf	2.19502235263564	non-hv
294	AT4G19530	Chr4	CpG	Closed flower buds	1.77227037171878	non-hv
295	AT4G19530	Chr4	CpG	Embryos	1.80220872486668	non-hv
296	AT4G19530	Chr4	CpG	Rosette leaf	1.32274286546599	non-hv
297	AT4G27190	Chr4	CpG	Embryos	3.3118446808923	non-hv
298	AT4G27190	Chr4	CpG	Cauline leaf	2.93656001532714	non-hv
299	AT4G27190	Chr4	CpG	Rosette leaf	1.82870877628942	non-hv
300	AT4G27190	Chr4	CpG	Closed flower buds	6.82427502088028	non-hv
301	AT4G27220	Chr4	CpG	Closed flower buds	0.325538822879248	non-hv
302	AT4G27220	Chr4	CpG	Cauline leaf	0.132678410117435	non-hv
303	AT4G27220	Chr4	CpG	Rosette leaf	0.194444444444444	non-hv
304	AT4G27220	Chr4	CpG	Embryos	0.0776681286549708	non-hv
305	AT4G33300	Chr4	CpG	Embryos	24.1438179049385	non-hv
306	AT4G33300	Chr4	CpG	Closed flower buds	24.6413232244939	non-hv
307	AT4G33300	Chr4	CpG	Cauline leaf	16.1647042935278	non-hv
308	AT4G33300	Chr4	CpG	Rosette leaf	18.6061373646888	non-hv
309	AT4G36150	Chr4	CpG	Embryos	4.09088812348382	non-hv
310	AT4G36150	Chr4	CpG	Cauline leaf	4.22531896715158	non-hv
311	AT4G36150	Chr4	CpG	Rosette leaf	4.29116079513121	non-hv
312	AT4G36150	Chr4	CpG	Closed flower buds	2.70114864127469	non-hv
313	AT5G04720	Chr5	CpG	Embryos	7.98896283642842	non-hv
314	AT5G04720	Chr5	CpG	Closed flower buds	8.70477194617163	non-hv
315	AT5G04720	Chr5	CpG	Cauline leaf	9.80874927604616	non-hv
316	AT5G04720	Chr5	CpG	Rosette leaf	9.24930895809182	non-hv
317	AT5G05400	Chr5	CpG	Closed flower buds	28.0126921296187	non-hv
318	AT5G05400	Chr5	CpG	Embryos	32.6706476322335	non-hv
319	AT5G05400	Chr5	CpG	Rosette leaf	28.8977174151813	non-hv
320	AT5G05400	Chr5	CpG	Cauline leaf	23.4192538017758	non-hv
321	AT5G11250	Chr5	CpG	Rosette leaf	21.2823029816831	non-hv
322	AT5G11250	Chr5	CpG	Cauline leaf	24.2697043499183	non-hv
323	AT5G11250	Chr5	CpG	Embryos	20.0153843774776	non-hv
324	AT5G11250	Chr5	CpG	Closed flower buds	17.4564746364746	non-hv
325	AT5G17680	Chr5	CpG	Cauline leaf	6.23573104056703	non-hv
326	AT5G17680	Chr5	CpG	Embryos	6.69449938802883	non-hv
327	AT5G17680	Chr5	CpG	Closed flower buds	9.44795124040741	non-hv
328	AT5G17680	Chr5	CpG	Rosette leaf	7.68180702459053	non-hv
329	AT5G17880	Chr5	CpG	Cauline leaf	0.430127933526352	non-hv
330	AT5G17880	Chr5	CpG	Closed flower buds	2.08823438448495	non-hv
331	AT5G17880	Chr5	CpG	Rosette leaf	1.46153946080304	non-hv
332	AT5G17880	Chr5	CpG	Embryos	1.74530484264998	non-hv
333	AT5G17890	Chr5	CpG	Closed flower buds	15.9171121425115	non-hv
334	AT5G17890	Chr5	CpG	Cauline leaf	12.2591228062811	non-hv
335	AT5G17890	Chr5	CpG	Embryos	8.23919191478715	non-hv
336	AT5G17890	Chr5	CpG	Rosette leaf	11.9711641241759	non-hv
337	AT5G17970	Chr5	CpG	Rosette leaf	3.06372549019608	non-hv
338	AT5G17970	Chr5	CpG	Embryos	7.50939011968424	non-hv
339	AT5G17970	Chr5	CpG	Closed flower buds	9.54210472067615	non-hv
340	AT5G17970	Chr5	CpG	Cauline leaf	3.06757712405979	non-hv
341	AT5G18350	Chr5	CpG	Closed flower buds	1.4088426708619	non-hv
342	AT5G18350	Chr5	CpG	Embryos	3.73824418368617	non-hv
343	AT5G18350	Chr5	CpG	Cauline leaf	3.03008828134456	non-hv
344	AT5G18350	Chr5	CpG	Rosette leaf	2.65985297019321	non-hv
345	AT5G18360	Chr5	CpG	Embryos	30.075635567717	non-hv
346	AT5G18360	Chr5	CpG	Rosette leaf	21.8928660624742	non-hv
347	AT5G18360	Chr5	CpG	Closed flower buds	28.7487618630147	non-hv
348	AT5G18360	Chr5	CpG	Cauline leaf	24.3783120827265	non-hv
349	AT5G18370	Chr5	CpG	Cauline leaf	13.7611292135723	non-hv
350	AT5G18370	Chr5	CpG	Closed flower buds	13.6819815376225	non-hv
351	AT5G18370	Chr5	CpG	Embryos	11.4696839002419	non-hv
352	AT5G18370	Chr5	CpG	Rosette leaf	7.18744898300525	non-hv
353	AT5G22690	Chr5	CpG	Rosette leaf	16.3882004898305	non-hv
354	AT5G22690	Chr5	CpG	Embryos	19.6381129623452	non-hv
355	AT5G22690	Chr5	CpG	Cauline leaf	18.03077666494	non-hv
356	AT5G22690	Chr5	CpG	Closed flower buds	16.3149550363843	non-hv
357	AT5G35450	Chr5	CpG	Closed flower buds	21.0825873892997	non-hv
358	AT5G35450	Chr5	CpG	Embryos	22.7067366246845	non-hv
359	AT5G35450	Chr5	CpG	Cauline leaf	17.4731649929018	non-hv
360	AT5G35450	Chr5	CpG	Rosette leaf	25.3735599785531	non-hv
361	AT5G36930	Chr5	CpG	Rosette leaf	39.4548385747963	non-hv
362	AT5G36930	Chr5	CpG	Closed flower buds	42.723916262149	non-hv
363	AT5G36930	Chr5	CpG	Cauline leaf	36.4342001522729	non-hv
364	AT5G36930	Chr5	CpG	Embryos	43.6293799080177	non-hv
365	AT5G38340	Chr5	CpG	Cauline leaf	7.42800904498152	non-hv
366	AT5G38340	Chr5	CpG	Rosette leaf	6.68022003950201	non-hv
367	AT5G38340	Chr5	CpG	Closed flower buds	8.3440601906511	non-hv
368	AT5G38340	Chr5	CpG	Embryos	8.15718398122049	non-hv
369	AT5G38350	Chr5	CpG	Embryos	0.466269841269841	hv
370	AT5G38350	Chr5	CpG	Cauline leaf	0.504079254079254	hv
371	AT5G38350	Chr5	CpG	Rosette leaf	0.554170531849104	hv
372	AT5G38350	Chr5	CpG	Closed flower buds	0.210275019098549	hv
373	AT5G38850	Chr5	CpG	Embryos	3.29443964275425	non-hv
374	AT5G38850	Chr5	CpG	Cauline leaf	4.15924076327126	non-hv
375	AT5G38850	Chr5	CpG	Rosette leaf	6.28881607397232	non-hv
376	AT5G38850	Chr5	CpG	Closed flower buds	8.32200041231142	non-hv
377	AT5G40100	Chr5	CpG	Rosette leaf	29.0183487872756	non-hv
378	AT5G40100	Chr5	CpG	Embryos	36.8558881217667	non-hv
379	AT5G40100	Chr5	CpG	Closed flower buds	31.5706582709985	non-hv
380	AT5G40100	Chr5	CpG	Cauline leaf	30.1006383221513	non-hv
381	AT5G40910	Chr5	CpG	Closed flower buds	38.7525504300619	non-hv
382	AT5G40910	Chr5	CpG	Cauline leaf	38.2932095345319	non-hv
383	AT5G40910	Chr5	CpG	Embryos	43.9431719411069	non-hv
384	AT5G40910	Chr5	CpG	Rosette leaf	39.7729526479823	non-hv
385	AT5G41540	Chr5	CpG	Embryos	1.94099465970967	non-hv
386	AT5G41540	Chr5	CpG	Closed flower buds	1.950070942718	non-hv
387	AT5G41540	Chr5	CpG	Rosette leaf	0.298350177121729	non-hv
388	AT5G41540	Chr5	CpG	Cauline leaf	0.554232481137708	non-hv
389	AT5G41550	Chr5	CpG	Rosette leaf	0.607522938983613	non-hv
390	AT5G41550	Chr5	CpG	Cauline leaf	1.65323614690314	non-hv
391	AT5G41550	Chr5	CpG	Embryos	1.61924335892836	non-hv
392	AT5G41550	Chr5	CpG	Closed flower buds	2.42593822772851	non-hv
393	AT5G41740	Chr5	CpG	Closed flower buds	5.04786687046556	hv
394	AT5G41740	Chr5	CpG	Embryos	2.73443745347415	hv
395	AT5G41740	Chr5	CpG	Cauline leaf	2.39098939149649	hv
396	AT5G41740	Chr5	CpG	Rosette leaf	3.20056492346748	hv
397	AT5G41750	Chr5	CpG	Closed flower buds	3.22675394014236	hv
398	AT5G41750	Chr5	CpG	Rosette leaf	3.53647937314178	hv
399	AT5G41750	Chr5	CpG	Cauline leaf	3.27803370151889	hv
400	AT5G41750	Chr5	CpG	Embryos	3.23334132090938	hv
401	AT5G43470	Chr5	CpG	Closed flower buds	0.766376921138826	hv
402	AT5G43470	Chr5	CpG	Rosette leaf	0.802876201812372	hv
403	AT5G43470	Chr5	CpG	Cauline leaf	0.373798906407602	hv
404	AT5G43470	Chr5	CpG	Embryos	0.777397082084582	hv
405	AT5G43730	Chr5	CpG	Cauline leaf	49.5451122279904	non-hv
406	AT5G43730	Chr5	CpG	Embryos	39.6009216988077	non-hv
407	AT5G43730	Chr5	CpG	Rosette leaf	40.3196911595349	non-hv
408	AT5G43730	Chr5	CpG	Closed flower buds	50.1684291848121	non-hv
409	AT5G43740	Chr5	CpG	Rosette leaf	0.104166666666667	hv
410	AT5G43740	Chr5	CpG	Closed flower buds	0.0546448087431694	hv
411	AT5G43740	Chr5	CpG	Embryos	0.613711001642037	hv
412	AT5G43740	Chr5	CpG	Cauline leaf	0.166602588747917	hv
413	AT5G44510	Chr5	CpG	Rosette leaf	59.7009771546355	non-hv
414	AT5G44510	Chr5	CpG	Cauline leaf	55.6775507690142	non-hv
415	AT5G44510	Chr5	CpG	Closed flower buds	54.0119362457081	non-hv
416	AT5G44510	Chr5	CpG	Embryos	48.8633219127871	non-hv
417	AT5G44870	Chr5	CpG	Rosette leaf	0.501235227501051	non-hv
418	AT5G44870	Chr5	CpG	Embryos	0.704974911598462	non-hv
419	AT5G44870	Chr5	CpG	Closed flower buds	0.773586001184944	non-hv
420	AT5G44870	Chr5	CpG	Cauline leaf	0.858902537803669	non-hv
421	AT5G45050	Chr5	CpG	Rosette leaf	19.3655609533337	non-hv
422	AT5G45050	Chr5	CpG	Embryos	24.7291528560878	non-hv
423	AT5G45050	Chr5	CpG	Cauline leaf	24.7684004311747	non-hv
424	AT5G45050	Chr5	CpG	Closed flower buds	25.1945648872028	non-hv
425	AT5G45060	Chr5	CpG	Closed flower buds	37.855261391067	non-hv
426	AT5G45060	Chr5	CpG	Cauline leaf	43.2452041030416	non-hv
427	AT5G45060	Chr5	CpG	Rosette leaf	40.1193725262582	non-hv
428	AT5G45060	Chr5	CpG	Embryos	38.5858116658924	non-hv
429	AT5G45200	Chr5	CpG	Cauline leaf	8.62255586521223	non-hv
430	AT5G45200	Chr5	CpG	Closed flower buds	8.52741786328531	non-hv
431	AT5G45200	Chr5	CpG	Embryos	8.31855833392991	non-hv
432	AT5G45200	Chr5	CpG	Rosette leaf	8.04511675199775	non-hv
433	AT5G45210	Chr5	CpG	Embryos	0.455732133363712	non-hv
434	AT5G45210	Chr5	CpG	Rosette leaf	0.301231120215011	non-hv
435	AT5G45210	Chr5	CpG	Cauline leaf	0.116514690982776	non-hv
436	AT5G45210	Chr5	CpG	Closed flower buds	0.136865601503759	non-hv
437	AT5G45230	Chr5	CpG	Rosette leaf	0.824990539652524	non-hv
438	AT5G45230	Chr5	CpG	Embryos	0.471246271649498	non-hv
439	AT5G45230	Chr5	CpG	Cauline leaf	1.12099248303565	non-hv
440	AT5G45230	Chr5	CpG	Closed flower buds	1.91101774511871	non-hv
441	AT5G45250	Chr5	CpG	Embryos	2.03407242622929	non-hv
442	AT5G45250	Chr5	CpG	Rosette leaf	3.33690740915805	non-hv
443	AT5G45250	Chr5	CpG	Closed flower buds	6.99114922397365	non-hv
444	AT5G45250	Chr5	CpG	Cauline leaf	6.83641041473435	non-hv
445	AT5G45260	Chr5	CpG	Cauline leaf	15.9490221371784	non-hv
446	AT5G45260	Chr5	CpG	Closed flower buds	13.9633331037342	non-hv
447	AT5G45260	Chr5	CpG	Rosette leaf	16.4801162688499	non-hv
448	AT5G45260	Chr5	CpG	Embryos	10.7994234900343	non-hv
449	AT5G46260	Chr5	CpG	Rosette leaf	0.910493827160494	non-hv
450	AT5G46260	Chr5	CpG	Embryos	0.761575381140599	non-hv
451	AT5G46260	Chr5	CpG	Cauline leaf	2.56550009562058	non-hv
452	AT5G46260	Chr5	CpG	Closed flower buds	1.43525804970818	non-hv
453	AT5G46270	Chr5	CpG	Rosette leaf	1.02882491362883	non-hv
454	AT5G46270	Chr5	CpG	Embryos	0.862699086998153	non-hv
455	AT5G46270	Chr5	CpG	Closed flower buds	1.23333968396994	non-hv
456	AT5G46270	Chr5	CpG	Cauline leaf	1.59747461886499	non-hv
457	AT5G46450	Chr5	CpG	Closed flower buds	28.7004920060716	non-hv
458	AT5G46450	Chr5	CpG	Embryos	30.0546235346139	non-hv
459	AT5G46450	Chr5	CpG	Cauline leaf	26.8826116516334	non-hv
460	AT5G46450	Chr5	CpG	Rosette leaf	23.7972805416691	non-hv
461	AT5G46510	Chr5	CpG	Closed flower buds	51.2287229874014	hv
462	AT5G46510	Chr5	CpG	Cauline leaf	51.1892898767899	hv
463	AT5G46510	Chr5	CpG	Rosette leaf	44.2832224082224	hv
464	AT5G46510	Chr5	CpG	Embryos	44.7053872053872	hv
465	AT5G46520	Chr5	CpG	Rosette leaf	2.10128452007762	hv
466	AT5G46520	Chr5	CpG	Closed flower buds	3.24695334782597	hv
467	AT5G46520	Chr5	CpG	Cauline leaf	2.94573124244177	hv
468	AT5G46520	Chr5	CpG	Embryos	1.80424095678333	hv
469	AT5G47250	Chr5	CpG	Rosette leaf	0.434886843114691	non-hv
470	AT5G47250	Chr5	CpG	Embryos	0.098962598962599	non-hv
471	AT5G47250	Chr5	CpG	Cauline leaf	0.47023272415717	non-hv
472	AT5G47250	Chr5	CpG	Closed flower buds	0.693893298059965	non-hv
473	AT5G47260	Chr5	CpG	Rosette leaf	85.8336038961039	non-hv
474	AT5G47260	Chr5	CpG	Cauline leaf	73.7321428571429	non-hv
475	AT5G47260	Chr5	CpG	Closed flower buds	93.2725409004181	non-hv
476	AT5G47260	Chr5	CpG	Embryos	93.5555555555556	non-hv
477	AT5G47280	Chr5	CpG	Rosette leaf	69.7992176668647	non-hv
478	AT5G47280	Chr5	CpG	Embryos	66.9379578754579	non-hv
479	AT5G47280	Chr5	CpG	Cauline leaf	74.7679177105014	non-hv
480	AT5G47280	Chr5	CpG	Closed flower buds	73.8339855019422	non-hv
481	AT5G48620	Chr5	CpG	Closed flower buds	0.236777269260107	hv
482	AT5G48620	Chr5	CpG	Embryos	0.502342337296571	hv
483	AT5G48620	Chr5	CpG	Rosette leaf	0.184062787155571	hv
484	AT5G48620	Chr5	CpG	Cauline leaf	0.350241028812458	hv
485	AT5G49140	Chr5	CpG	Closed flower buds	1.7008494379184	non-hv
486	AT5G49140	Chr5	CpG	Cauline leaf	0.667308590102708	non-hv
487	AT5G49140	Chr5	CpG	Rosette leaf	1.76372102842691	non-hv
488	AT5G49140	Chr5	CpG	Embryos	2.10248085248085	non-hv
489	AT5G51630	Chr5	CpG	Rosette leaf	21.4190684736514	non-hv
490	AT5G51630	Chr5	CpG	Embryos	19.6951242539478	non-hv
491	AT5G51630	Chr5	CpG	Closed flower buds	25.5642706336595	non-hv
492	AT5G51630	Chr5	CpG	Cauline leaf	22.9022995199466	non-hv
493	AT5G58120	Chr5	CpG	Cauline leaf	2.71968801862362	non-hv
494	AT5G58120	Chr5	CpG	Closed flower buds	4.49886184142166	non-hv
495	AT5G58120	Chr5	CpG	Embryos	5.59140357859302	non-hv
496	AT5G58120	Chr5	CpG	Rosette leaf	1.41401168861087	non-hv
497	AT5G63020	Chr5	CpG	Closed flower buds	49.3739569593854	non-hv
498	AT5G63020	Chr5	CpG	Cauline leaf	44.3174519471944	non-hv
499	AT5G63020	Chr5	CpG	Embryos	38.5147184856487	non-hv
500	AT5G63020	Chr5	CpG	Rosette leaf	53.9029269544817	non-hv
501	AT5G66900	Chr5	CpG	Closed flower buds	10.1449575116242	non-hv
502	AT5G66900	Chr5	CpG	Embryos	11.8404950312845	non-hv
503	AT5G66900	Chr5	CpG	Cauline leaf	10.7064008689396	non-hv
504	AT5G66900	Chr5	CpG	Rosette leaf	14.3334031787422	non-hv
505	AT5G66910	Chr5	CpG	Closed flower buds	0.113303748465678	non-hv
506	AT5G66910	Chr5	CpG	Embryos	0.267094017094017	non-hv
507	AT5G66910	Chr5	CpG	Rosette leaf	0.3125	non-hv
508	AT5G66910	Chr5	CpG	Cauline leaf	0.112781954887218	non-hv
