# Supplementary material for: High allelic diversity in Arabidopsis NLRs is associated with distinct genomic features
Source: EMBO Rep. 2024 Mar 25;25(5):14. doi: 10.1038/s44319-024-00122-9 (PMC11093987; doi:10.1038/s44319-024-00122-9)
Supplement: Supplementary file 4 — Source data Fig. 4 [file 44319_2024_122_MOESM4_ESM.zip › Figure 4/4C/README]

# Figure 4B
The file NLR_multi_tissue_meth.csv contains the following columns: 
- Gene: gene name 
- Chrom: chromosome
- meth_context: categorical variable, either CpG, CHG, or CHH, describing the context of methylation 
- source_name: tissue of origin 
- mean_meth_percentage: average methylation percentage of biological replicates
