# Supplementary material for: High allelic diversity in Arabidopsis NLRs is associated with distinct genomic features
Source: EMBO Rep. 2024 Mar 25;25(5):14. doi: 10.1038/s44319-024-00122-9 (PMC11093987; doi:10.1038/s44319-024-00122-9)
Supplement: Supplementary file 5 — Source data Fig. 5 [file 44319_2024_122_MOESM5_ESM.zip]

Archive with 2 entries (2 files):
- Figure 5/popgen_per_domain.csv
- Figure 5/README
