# Supplementary material for: High allelic diversity in Arabidopsis NLRs is associated with distinct genomic features
Source: EMBO Rep. 2024 Mar 25;25(5):14. doi: 10.1038/s44319-024-00122-9 (PMC11093987; doi:10.1038/s44319-024-00122-9)
Supplement: Supplementary file 5 — Source data Fig. 5 [file 44319_2024_122_MOESM5_ESM.zip › Figure 5/popgen_per_domain.csv]

	Gene	name	HV	domain	D	Pi	PiN	PiS	PiNPiS
1	AT1G10920	LOV1	non-hv	NBARC	-2.24928799860923	0.00104699967713666	0.00096820206090295	0.00149524087893146	0.647522465808221
2	AT1G10920	LOV1	non-hv	CDS	-2.4587899062007	0.00232100754898786	0.00095948797728282	0.00145877435813953	0.657735702529428
3	AT1G10920	LOV1	non-hv	LRR	-2.72144372758196	0.00297754161747872	0.00294695481335937	0.0136674259681127	0.215618860510741
4	AT1G10920	LOV1	non-hv	CC	1.32123987324918	0.00281764589940691	NA	NA	NA
5	AT1G12210	RFL1	non-hv	NBARC	0.782631953557803	0.0175297972095125	0.00851459741236808	0.0345470951572341	0.246463483358459
6	AT1G12210	RFL1	non-hv	CDS	-0.793204854742072	0.0234041850229786	0.00876893134773602	0.027233019843258	0.321996289732331
7	AT1G12210	RFL1	non-hv	LRR	-1.78101784999206	0.0229144458192664	0.00632941505321316	0.00455138834985786	1.39065589808675
8	AT1G12210	RFL1	non-hv	CC	-1.4718617770759	0.00736961451247166	NA	NA	NA
9	AT1G12220	RPS5	non-hv	NBARC	-2.58485094297215	0.00182621091141083	0.00047859611805368	0.00106853750674596	0.447898286239066
10	AT1G12220	RPS5	non-hv	CDS	-2.69762433178668	0.00501295872448778	0.00087355895861179	0.0018847381465147	0.463490888762025
11	AT1G12220	RPS5	non-hv	LRR	-2.71014466424189	0.00599826948940195	0.00126039828585827	0.00254668930390531	0.494916393580272
12	AT1G12220	RPS5	non-hv	CC	NA	0	NA	NA	NA
13	AT1G12280	SUMM2	non-hv	NBARC	-1.17076305535586	0.00287194855466067	0.00083165159139198	0.00737358108200739	0.112788017401928
14	AT1G12280	SUMM2	non-hv	CDS	-1.92399766498812	0.00322266829782824	0.00103546369146938	0.00408071760847054	0.253745490577446
15	AT1G12280	SUMM2	non-hv	LRR	-1.35591269443018	0.00222103122820826	0.00091361380742941	0.00306668587385346	0.297915679991509
16	AT1G12280	SUMM2	non-hv	CC	-0.746474169797219	0.00680868838763575	0.00075159714393079	NA	NA
17	AT1G12290	NA	non-hv	NBARC	-1.84281152015748	0.0028717627401838	0.00219641425830239	0.00102964717935598	2.13317173332733
18	AT1G12290	NA	non-hv	CDS	-1.8741862848397	0.00405742231936007	0.00214800118033719	0.00064526484751213	3.32886750087035
19	AT1G12290	NA	non-hv	LRR	-2.5435498077353	0.00168635424259146	NA	NA	NA
20	AT1G12290	NA	non-hv	CC	-0.720131381067206	0.00220890220890221	NA	NA	NA
21	AT1G15890	NA	non-hv	NBARC	0.402493280303368	0.00159872102318145	0.00130737943056356	0.00266951414842543	0.489744334689028
22	AT1G15890	NA	non-hv	CDS	0.345135750070441	0.00127622238175002	0.00092063370286543	0.00253519851509837	0.363140676117707
23	AT1G15890	NA	non-hv	LRR	0.754674900568814	0.00152625152625153	0.00118261555139447	0.00270544470747402	0.437124273184144
24	AT1G15890	NA	non-hv	CC	NA	0	NA	NA	NA
25	AT1G17600	SOC3	non-hv	NBARC	-1.77852665945528	0.000789759666203576	0.00037048123473952	0.00228976745124631	0.161798629174272
26	AT1G17600	SOC3	non-hv	CDS	-2.39333043786727	0.0018215521326671	0.00036358704843499	0.00220352371744592	0.165002557293288
27	AT1G17600	SOC3	non-hv	LRR	-1.82135306406659	0.00235885182121741	0.00042698710505849	0.00308325836896842	0.138485671313153
28	AT1G17600	SOC3	non-hv	TIR	-2.52728405568292	0.00214552932212323	0.00083524744205469	NA	NA
29	AT1G27170	NA	non-hv	NBARC	-1.51071029124221	0.0014175788606403	0.00070882393612386	0.00139076817675796	0.509663614662373
30	AT1G27170	NA	non-hv	CDS	-1.86537013459093	0.00529142748263131	0.00249493259954756	0.00780913749593723	0.319488880922582
31	AT1G27170	NA	non-hv	LRR	-1.98846427775712	0.00547342957516763	0.00335337029985077	0.00901048205787178	0.372163251456806
32	AT1G27170	NA	non-hv	TIR	-2.1144701131137	0.00387484115081425	0.00384301640532929	NA	NA
33	AT1G27180	NA	non-hv	NBARC	-1.36971272938386	0.00073511011011011	0.00067416804393157	0.00094769263168995	0.71137837457845
34	AT1G27180	NA	non-hv	CDS	0.587341964264689	0.00748607478533382	0.00115784877776482	0.00139794302668954	0.828251763955441
35	AT1G27180	NA	non-hv	LRR	0.993166022813942	0.0165573533732738	0.00088830785733436	0.00046736251752615	1.90068271207619
36	AT1G31540	RPP9	hv	NBARC	-0.424262425293141	0.010485053004738	0.00623516821859676	0.016819602503694	0.370708416993051
37	AT1G31540	RPP9	hv	CDS	-0.520513221547307	0.0334153544015051	0.00988882680536689	0.0233414088914383	0.423660236250526
38	AT1G31540	RPP9	hv	LRR	-0.0138377196205019	0.0555834124514426	0.0165053272536981	0.0312057875395486	0.528918785747037
39	AT1G31540	RPP9	hv	TIR	-1.9168086782842	0.00881803570237957	0.0027570051355977	0.0231646256861943	0.119017901387495
40	AT1G50180	NA	non-hv	NBARC	-1.04671623490578	0.0156101998371669	0.00492246827166752	0.0150798107002511	0.326427723100367
41	AT1G50180	NA	non-hv	CDS	-1.23766900354151	0.0111810818168676	0.00543951044405978	0.0147992676282792	0.367552677651812
42	AT1G50180	NA	non-hv	LRR	-1.35327550010346	0.0110050311769428	0.00796853581357176	0.0165159734780012	0.482474485938454
43	AT1G50180	NA	non-hv	CC	-1.29083138883961	0.00430693851746483	NA	NA	NA
44	AT1G51480	NA	non-hv	NBARC	-1.91870142785239	0.0153934396183937	0.0101562999987872	0.0254604246464298	0.398905365477138
45	AT1G51480	NA	non-hv	CDS	-1.82477794484817	0.0124678769505102	0.0100400638234121	0.0256335194034874	0.391677149960383
46	AT1G51480	NA	non-hv	LRR	-1.63389477787273	0.0147541071228952	NA	0.0338983050847458	NA
47	AT1G51480	NA	non-hv	CC	-1.77052604104159	0.00365221708768202	NA	NA	NA
48	AT1G53350	NA	non-hv	NBARC	-1.96151773238147	0.0125755810986676	0.00397678395032574	0.00263443291636153	1.50954079173068
49	AT1G53350	NA	non-hv	CDS	-1.99318582100479	0.0101434533418868	0.00374185071167967	0.0030736951101548	1.21737862005813
50	AT1G53350	NA	non-hv	LRR	-1.93329747381837	0.00770090494492311	NA	0.0229665071770335	NA
51	AT1G53350	NA	non-hv	CC	-1.57793790763881	0.00118091362961404	NA	NA	NA
52	AT1G56510	WRR4	non-hv	NBARC	0.567017144928137	0.0110972843627137	0.00786832597350427	0.0223843680435356	0.35150985536876
53	AT1G56510	WRR4	non-hv	CDS	-1.99597067327745	0.0173589109956783	0.00765631087511293	0.0212149278995898	0.360892618223839
54	AT1G56510	WRR4	non-hv	LRR	-2.46335981326125	0.0178572583421993	0.00986796578736081	0.0049296497894637	2.00175797648992
55	AT1G56510	WRR4	non-hv	TIR	-1.14166230890771	0.0199773689594464	0.00703890703890671	NA	NA
56	AT1G56520	NA	non-hv	NBARC	-2.49121727111067	0.00935990338164251	0.00495161308168261	0.00984659200680827	0.502875825286444
57	AT1G56520	NA	non-hv	CDS	-2.23344135817936	0.0144099528091847	0.00481530553398067	0.00776821635148804	0.619872737331559
58	AT1G56520	NA	non-hv	LRR	-1.99815355121296	0.0163256178016326	NA	NA	NA
59	AT1G56520	NA	non-hv	TIR	-2.11806934715965	0.0293643612658804	0.00750938673341631	0.0213523131672635	0.351689612014937
60	AT1G56540	NA	non-hv	NBARC	-1.15811070162021	0.00913989204777218	0.00408212982997755	0.0229303624112264	0.178022909397149
61	AT1G56540	NA	non-hv	CDS	-2.28414969486836	0.0194352440708888	0.00619080554326129	0.0226778153069382	0.27298950359505
62	AT1G56540	NA	non-hv	LRR	-2.43941700939662	0.0216933296254684	0.00350926015456767	0.0110987625774802	0.316184811601259
63	AT1G56540	NA	non-hv	TIR	-2.19659828554212	0.0193159839289278	0.0254442411004183	NA	NA
64	AT1G58390	NA	non-hv	NBARC	1.33970033093561	0.0743208270248119	0.0255901378936056	0.07333617949814	0.348942882881629
65	AT1G58390	NA	non-hv	CDS	-0.411259079284318	0.0480426880765629	0.0255901378936056	0.07333617949814	0.348942882881629
66	AT1G58390	NA	non-hv	LRR	-2.29836186366496	0.0207689006708615	NA	NA	NA
67	AT1G58390	NA	non-hv	CC	-1.59018491001689	0.0220408957731473	NA	NA	NA
68	AT1G58400	NA	non-hv	NBARC	-0.218102956101001	0.0149979772018753	0.00799146862757306	0.035673080971837	0.224019580307127
69	AT1G58400	NA	non-hv	CDS	0.0310160866523524	0.0210015036723112	0.0105825156763036	0.0350077079401595	0.302291018149284
70	AT1G58400	NA	non-hv	LRR	-0.190343856721814	0.0289443913726112	0.0135937365568266	0.0387673163338602	0.350649408892757
71	AT1G58400	NA	non-hv	CC	0.093291042393977	0.0162714097496706	0.0106820963614102	0.0149050689063747	0.716675409453594
72	AT1G58410	NA	non-hv	NBARC	-1.41506877948618	0.00749497034326756	0.00530703799289972	0.0143099436400736	0.370863654419847
73	AT1G58410	NA	non-hv	CDS	-2.02249365903882	0.00915310290953642	0.00774704981533161	0.016330762176079	0.474383848824849
74	AT1G58410	NA	non-hv	LRR	-2.60434956880081	0.00898763847007797	NA	NA	NA
75	AT1G58410	NA	non-hv	CC	NA	NA	NA	NA	NA
76	AT1G58602	RPP7	hv	CDS	0.194330576461897	0.0746946205766701	0.025812749041525	0.0573337606512625	0.450219011422141
77	AT1G58602	RPP7	hv	NBARC	0.243646624522839	0.0609546270807734	0.0224041088748711	0.0515632283420123	0.434497792230299
78	AT1G58602	RPP7	hv	LRR	0.289048661724835	0.0772655763570195	NA	NA	NA
79	AT1G58602	RPP7	hv	CC	-1.29996856193837	0.0908470620473038	NA	NA	NA
80	AT1G58807	NA	hv	LRR	0.289048661724835	0.0772655763570195	NA	NA	NA
81	AT1G58807	NA	hv	CDS	0.194330576461897	0.0746946205766701	0.025812749041525	0.0573337606512625	0.450219011422141
82	AT1G58807	NA	hv	CC	-1.29996856193837	0.0908470620473038	NA	NA	NA
83	AT1G58807	NA	hv	NBARC	0.243646624522839	0.0609546270807734	0.0224041088748711	0.0515632283420123	0.434497792230299
84	AT1G58848	NA	hv	CC	-1.29996856193837	0.0908470620473038	NA	NA	NA
85	AT1G58848	NA	hv	NBARC	0.243646624522839	0.0609546270807734	0.0224041088748711	0.0515632283420123	0.434497792230299
86	AT1G58848	NA	hv	LRR	0.289048661724835	0.0772655763570195	NA	NA	NA
87	AT1G58848	NA	hv	CDS	0.194330576461897	0.0746946205766701	0.025812749041525	0.0573337606512625	0.450219011422141
88	AT1G59124	NA	hv	CC	-1.29996856193837	0.0908470620473038	NA	NA	NA
89	AT1G59124	NA	hv	LRR	0.289048661724835	0.0772655763570195	NA	NA	NA
90	AT1G59124	NA	hv	CDS	0.194330576461897	0.0746946205766701	0.025812749041525	0.0573337606512625	0.450219011422141
91	AT1G59124	NA	hv	NBARC	0.243646624522839	0.0609546270807734	0.0224041088748711	0.0515632283420123	0.434497792230299
92	AT1G59218	NA	hv	NBARC	0.243646624522839	0.0609546270807734	0.0224041088748711	0.0515632283420123	0.434497792230299
93	AT1G59218	NA	hv	CDS	0.194330576461897	0.0746946205766701	0.025812749041525	0.0573337606512625	0.450219011422141
94	AT1G59218	NA	hv	CC	-1.29996856193837	0.0908470620473038	NA	NA	NA
95	AT1G59218	NA	hv	LRR	0.289048661724835	0.0772655763570195	NA	NA	NA
96	AT1G59620	CW9	non-hv	NBARC	-1.95887532972582	0.00540775188027739	0.00281418310254169	0.00507693104698815	0.554307922738321
97	AT1G59620	CW9	non-hv	CDS	-1.98351670949929	0.00653295579386999	0.00267635942783766	0.00503388189738682	0.531669094029998
98	AT1G59620	CW9	non-hv	LRR	-0.882754402401696	0.00549682875264271	NA	NA	NA
99	AT1G59780	NA	hv	NBARC	0.58908518871472	0.0761320169842399	0.0302228053323326	0.0731957003924341	0.412904107349133
100	AT1G59780	NA	hv	CDS	0.155905266202016	0.0746063031023463	0.0263321119885483	0.0585460447273637	0.449767565190291
101	AT1G59780	NA	hv	LRR	0.0402907419657179	0.085274776985438	0.0216752627799172	0.051400061093579	0.42169721822811
102	AT1G59780	NA	hv	CC	-0.00136326054754684	0.0254515599343186	NA	NA	NA
103	AT1G61180	NA	hv	NBARC	-1.30604024204687	0.0366770460461768	0.00791368369614109	0.0354937579988157	0.222959870758265
104	AT1G61180	NA	hv	CDS	-0.896726738778918	0.0575847344474118	0.00791368369614109	0.0354937579988157	0.222959870758265
105	AT1G61180	NA	hv	LRR	-0.45707582997444	0.08232249725566	NA	NA	NA
106	AT1G61180	NA	hv	CC	0.106958494059436	0.0677322202988567	NA	NA	NA
107	AT1G61190	RPP39	hv	NBARC	-1.30604024204687	0.0366770460461768	0.00791368369614109	0.0354937579988157	0.222959870758265
108	AT1G61190	RPP39	hv	CDS	-0.896726738778918	0.0575847344474118	0.00791368369614109	0.0354937579988157	0.222959870758265
109	AT1G61190	RPP39	hv	LRR	-0.45707582997444	0.08232249725566	NA	NA	NA
110	AT1G61190	RPP39	hv	CC	0.106958494059436	0.0677322202988567	NA	NA	NA
111	AT1G61300	NA	hv	NBARC	-1.30604024204687	0.0366770460461768	0.00791368369614109	0.0354937579988157	0.222959870758265
112	AT1G61300	NA	hv	CDS	-0.896726738778918	0.0575847344474118	0.00791368369614109	0.0354937579988157	0.222959870758265
113	AT1G61300	NA	hv	LRR	-0.45707582997444	0.08232249725566	NA	NA	NA
114	AT1G61300	NA	hv	CC	0.106958494059436	0.0677322202988567	NA	NA	NA
115	AT1G61310	NA	hv	NBARC	-1.30604024204687	0.0366770460461768	0.00791368369614109	0.0354937579988157	0.222959870758265
116	AT1G61310	NA	hv	CDS	-0.896726738778918	0.0575847344474118	0.00791368369614109	0.0354937579988157	0.222959870758265
117	AT1G61310	NA	hv	LRR	-0.45707582997444	0.08232249725566	NA	NA	NA
118	AT1G61310	NA	hv	CC	0.106958494059436	0.0677322202988567	NA	NA	NA
119	AT1G62630	NA	hv	NBARC	0.0803335240894541	0.0780806813183645	0.0219486491934909	0.0517120605557677	0.424439656002895
120	AT1G62630	NA	hv	CDS	-0.302388799163383	0.0778550063935886	0.0219486491934909	0.0517120605557677	0.424439656002895
121	AT1G62630	NA	hv	LRR	-0.672927756572021	0.0701489262865085	NA	NA	NA
122	AT1G62630	NA	hv	CC	0.0532771455597924	0.0688884341563086	NA	NA	NA
123	AT1G63350	NA	non-hv	NBARC	-0.924406257752976	0.0162674046933627	0.0111751888147392	0.0244698793732738	0.456691618469718
124	AT1G63350	NA	non-hv	CDS	0.164277757171229	0.0283748884969152	0.0104608515388291	0.0210923983797424	0.495953629857282
125	AT1G63350	NA	non-hv	LRR	NA	NA	NA	NA	NA
126	AT1G63350	NA	non-hv	CC	NA	NA	NA	NA	NA
127	AT1G63360	NA	hv	NBARC	0.0803335240894541	0.0780806813183645	0.0219486491934909	0.0517120605557677	0.424439656002895
128	AT1G63360	NA	hv	CDS	-0.302388799163383	0.0778550063935886	0.0219486491934909	0.0517120605557677	0.424439656002895
129	AT1G63360	NA	hv	LRR	-0.672927756572021	0.0701489262865085	NA	NA	NA
130	AT1G63360	NA	hv	CC	0.0532771455597924	0.0688884341563086	NA	NA	NA
131	AT1G63730	NA	non-hv	NBARC	-0.416049769529103	0.00441381230854915	0.00306216188629158	0.0101647013483367	0.301254486615354
132	AT1G63730	NA	non-hv	CDS	-2.59910459388731	0.00976750839969861	0.00320985201458506	0.0102108524743635	0.314356908264425
133	AT1G63730	NA	non-hv	LRR	-2.69919366630583	0.011301254189351	0.00127912678278289	0.0140975519396341	0.0907339648940557
134	AT1G63730	NA	non-hv	TIR	-2.63963216192343	0.0102953832967788	0.0104939951028016	NA	NA
135	AT1G63740	NA	non-hv	NBARC	-2.02496896712468	0.00337042412514111	0.00210091087720599	0.00266818406722259	0.787393532183447
136	AT1G63740	NA	non-hv	CDS	-2.41116497886449	0.00758190523987173	0.00228346748520409	0.00459169406573538	0.497303925852556
137	AT1G63740	NA	non-hv	LRR	-2.07905101510653	0.00609321358316302	NA	NA	NA
138	AT1G63740	NA	non-hv	TIR	-1.89372144881509	0.0101874203296327	0.00322077956971175	0.00434397982492127	0.741435204471771
139	AT1G63750	NA	non-hv	NBARC	-2.52355748836391	0.00427826173004431	0.00144853315238627	0.0040932699687391	0.353881655363299
140	AT1G63750	NA	non-hv	CDS	-2.3735860275012	0.00531184048762118	0.0023283194822404	0.00707550444836137	0.329067630334063
141	AT1G63750	NA	non-hv	LRR	-2.0906218489391	0.00525880031493861	0.00375353888005224	0.00988953246445752	0.379546646268898
142	AT1G63750	NA	non-hv	TIR	-1.78527792338196	0.0035962497022918	0.00734254323942102	0.0300699741536975	0.244181893934823
143	AT1G63870	NA	non-hv	NBARC	1.09259577667706	0.0130739070922041	0.00992548983534131	0.0171556122449004	0.578556433524647
144	AT1G63870	NA	non-hv	CDS	-0.604542823148719	0.0232206899530045	0.0115415688839298	0.0215416997639969	0.535778003146224
145	AT1G63870	NA	non-hv	LRR	-0.0947012035371728	0.0210850404739294	NA	NA	NA
146	AT1G63870	NA	non-hv	TIR	-0.158572110490615	0.0177410289049872	0.0105839274392842	0.029318460908725	0.360998739744024
147	AT1G63880	NA	non-hv	NBARC	-1.16203456511662	0.0218048553030308	0.0091596308426998	0.0360760949324858	0.253897514679498
148	AT1G63880	NA	non-hv	CDS	-0.646282649610431	0.0334138443671757	0.00961361794617095	0.0324823187999089	0.295964644808483
149	AT1G63880	NA	non-hv	LRR	0.356597820820851	0.0532589086696208	NA	NA	NA
150	AT1G63880	NA	non-hv	TIR	-1.77140756487795	0.0216793651455648	0.00146396362050398	0.0308714902450101	0.0474212164325501
151	AT1G64070	RLM1	non-hv	NBARC	-1.76014743635522	0.00337674136886735	0.00312337266324873	0.0041572579452344	0.751305958012337
152	AT1G64070	RLM1	non-hv	CDS	-1.85283785688958	0.00500062941862023	0.00258023518445146	0.00310820747601081	0.830136084661578
153	AT1G64070	RLM1	non-hv	LRR	-1.73270166968598	0.00164724164724165	0.00191945889539701	0.00076071407899861	2.52323303641724
154	AT1G64070	RLM1	non-hv	TIR	-1.01454332227697	0.00396131354026091	0.00081521739130431	NA	NA
155	AT1G65850	HRG1	non-hv	NBARC	-1.17675659072274	0.00337134607989611	0.00271096431878886	0.00116532885754307	2.32635131382959
156	AT1G65850	HRG1	non-hv	CDS	-2.25954966495997	0.00786791280811028	0.00329037565122005	0.00458479137960157	0.717671836903949
157	AT1G65850	HRG1	non-hv	LRR	-2.43244607200668	0.00889426756399349	0.00254809529876411	0.0049771878888432	0.511954813776648
158	AT1G65850	HRG1	non-hv	TIR	-2.69312167706712	0.0108743600255876	0.00292373913749687	NA	NA
159	AT1G69550	NA	hv	NBARC	0.598022703255492	0.0337023203617118	0.0116812541176599	0.0486583845194729	0.240066624344776
160	AT1G69550	NA	hv	CDS	0.346714380291539	0.0794360519969934	0.0157365728749925	0.0563892403701957	0.279070488832298
161	AT1G69550	NA	hv	LRR	1.39772470677465	0.149024846334255	0.0211218854279609	0.0785155118452808	0.269015445885174
162	AT1G69550	NA	hv	TIR	-0.99352789855475	0.0402790363109415	0.00921084124415263	0.0807577268195549	0.114055231702266
163	AT1G72840	NA	non-hv	NBARC	1.32106586042545	0.000673838230693331	0.00086724896239852	NA	NA
164	AT1G72840	NA	non-hv	CDS	-0.629079266969511	0.00162315523115714	0.0010703733843593	0.00180061804997958	0.594447769959564
165	AT1G72840	NA	non-hv	LRR	-0.588914094253417	0.00148635477582846	0.00131193702702264	0.0020432139755839	0.642094779450459
166	AT1G72840	NA	non-hv	TIR	1.54705342870736	0.00104427736006683	0.00136227408954675	NA	NA
167	AT1G72860	NA	non-hv	NBARC	-2.36580369604622	0.00565317035905271	0.00248489005655702	0.0130902172189649	0.189828023094754
168	AT1G72860	NA	non-hv	CDS	-2.37592210197451	0.0162699758856818	0.00626474082179586	0.0166161235829307	0.377027818222986
169	AT1G72860	NA	non-hv	LRR	-2.62941338029096	0.0145685970214272	0.00897138334873963	0.0179702207770013	0.499236122920727
170	AT1G72860	NA	non-hv	TIR	-2.38724526420133	0.00920237447183554	0.00471243042671589	0.0192796893827858	0.244424603174544
171	AT2G14080	RPP28	hv	NBARC	-0.112283805192953	0.025376951082752	0.0163867084231498	0.0302863107664817	0.541059904902158
172	AT2G14080	RPP28	hv	CDS	0.150441216663937	0.0404945781709465	0.0185064055074709	0.038239769689497	0.483957033678314
173	AT2G14080	RPP28	hv	LRR	0.232142334343278	0.0476307676498331	0.016634507697912	0.0421126051071461	0.39500068104524
174	AT2G14080	RPP28	hv	TIR	-0.895444361728026	0.0182681898085775	NA	NA	NA
175	AT2G16870	NA	non-hv	NBARC	-0.43640847423748	0.00672474289171204	0.00501215605458185	0.0130570022155192	0.383867289891743
176	AT2G16870	NA	non-hv	CDS	-1.82727770739068	0.00623330375776823	0.00377822267194155	0.0109992438512666	0.343498400711108
177	AT2G16870	NA	non-hv	LRR	-1.99439486307333	0.0033163611174836	0.00217500293076645	0.00835199806495574	0.260417077907689
178	AT2G16870	NA	non-hv	TIR	-0.282119870219715	0.0089353359370893	NA	0.0120493198869928	NA
179	AT2G17060	NA	non-hv	NBARC	-1.49584991705024	0.00354885870590455	0.0037987012987011	0.00267249757045723	1.42140495867736
180	AT2G17060	NA	non-hv	CDS	-1.83456021262556	0.00669975760401069	0.00438492181770163	0.00677548279005341	0.64717481448537
181	AT2G17060	NA	non-hv	LRR	-1.62465149937165	0.00735910622730427	0.00434984798848657	0.00831450932073962	0.523163523027914
182	AT2G17060	NA	non-hv	TIR	-2.70962988958763	0.0072933249661459	NA	NA	NA
183	AT3G04220	NA	non-hv	NBARC	-1.19676544094275	0.00263348603670057	0.00208430361117038	0.00374896627768132	0.555967553930491
184	AT3G04220	NA	non-hv	CDS	-2.21067570355089	0.00336329096759968	0.00242308337832493	0.00352611812159703	0.687181567595212
185	AT3G04220	NA	non-hv	LRR	-2.45647760972551	0.00657127266184115	NA	NA	NA
186	AT3G04220	NA	non-hv	TIR	-1.75117499613133	0.00179125950047985	0.00282649076754697	0.00250090310389912	1.13018803612992
187	AT3G07040	RPM1	non-hv	NBARC	-2.80094605790688	0.00305387660290597	0.00040313324113525	0.00091720311360524	0.439524501340449
188	AT3G07040	RPM1	non-hv	CDS	-2.88489297147324	0.00338959862227125	0.00065448339922755	0.00075709838150758	0.864462816476114
189	AT3G07040	RPM1	non-hv	LRR	-2.79872836567454	0.00196242230031794	NA	NA	NA
190	AT3G14460	NA	non-hv	NBARC	-2.12664184469144	0.00540724169699155	0.00015568644749473	0.0103189365446814	0.0150874508066409
191	AT3G14460	NA	non-hv	CDS	-2.02429786346758	0.00600027434702389	0.00125477759691356	0.00892534313383817	0.140585922367106
192	AT3G14460	NA	non-hv	LRR	-1.7505669307199	0.00570524165228982	0.00160297578067996	0.00849295845696095	0.188741742798252
193	AT3G14470	NA	non-hv	NBARC	1.11358993760884	0.0132384551861943	0.00532996833433844	0.0282487104322379	0.188680058409172
194	AT3G14470	NA	non-hv	CDS	1.0665938622028	0.0116534836282498	0.00453159386509294	0.022220490865925	0.203937612919348
195	AT3G14470	NA	non-hv	LRR	0.911740793033116	0.0114871790467029	NA	NA	NA
196	AT3G25510	NA	non-hv	NBARC	0.567080045229102	0.0044205096805915	0.00262729525754514	0.0110162549434826	0.238492597622707
197	AT3G25510	NA	non-hv	CDS	-0.504931709796151	0.0130755871279165	0.00307400955212007	0.011005195800071	0.27932347665275
198	AT3G25510	NA	non-hv	LRR	0.757529403654569	0.0116149466786694	0.00547065015287723	0.0136172933232128	0.401742844413262
199	AT3G25510	NA	non-hv	TIR	-1.9615165399167	0.00343930838528916	NA	NA	NA
200	AT3G44400	NA	hv	NBARC	0.0899656977471782	0.0704895290825151	0.0251629050124006	0.0630745604201389	0.398939046816828
201	AT3G44400	NA	hv	CDS	-0.412293874554026	0.0815950466591422	0.0249039295286882	0.0619809107272931	0.401799993521584
202	AT3G44400	NA	hv	LRR	-0.579683743964231	0.0958907358552198	NA	NA	NA
203	AT3G44400	NA	hv	TIR	-0.790030849983709	0.0703651706489691	NA	NA	NA
204	AT3G44480	RPP1	hv	NBARC	0.0899656977471782	0.0704895290825151	0.0251629050124006	0.0630745604201389	0.398939046816828
205	AT3G44480	RPP1	hv	CDS	-0.412293874554026	0.0815950466591422	0.0249039295286882	0.0619809107272931	0.401799993521584
206	AT3G44480	RPP1	hv	LRR	-0.579683743964231	0.0958907358552198	NA	NA	NA
207	AT3G44480	RPP1	hv	TIR	-0.790030849983709	0.0703651706489691	NA	NA	NA
208	AT3G44630	NA	hv	NBARC	0.0899656977471782	0.0704895290825151	0.0251629050124006	0.0630745604201389	0.398939046816828
209	AT3G44630	NA	hv	CDS	-0.412293874554026	0.0815950466591422	0.0249039295286882	0.0619809107272931	0.401799993521584
210	AT3G44630	NA	hv	LRR	-0.579683743964231	0.0958907358552198	NA	NA	NA
211	AT3G44630	NA	hv	TIR	-0.790030849983709	0.0703651706489691	NA	NA	NA
212	AT3G44670	NA	hv	NBARC	0.0899656977471782	0.0704895290825151	0.0251629050124006	0.0630745604201389	0.398939046816828
213	AT3G44670	NA	hv	CDS	-0.412293874554026	0.0815950466591422	0.0249039295286882	0.0619809107272931	0.401799993521584
214	AT3G44670	NA	hv	LRR	-0.579683743964231	0.0958907358552198	NA	NA	NA
215	AT3G44670	NA	hv	TIR	-0.790030849983709	0.0703651706489691	NA	NA	NA
216	AT3G46530	RPP13	hv	NBARC	-0.693443620549048	0.0139769673163945	0.00657358334235149	0.0306866345432121	0.214216496536782
217	AT3G46530	RPP13	hv	CDS	0.705990181500871	0.0435246013316006	0.00720055683697861	0.0273496613799096	0.26327773265478
218	AT3G46530	RPP13	hv	LRR	1.17099145029075	0.0927474652786407	NA	NA	NA
219	AT3G46710	NA	non-hv	NBARC	-1.89321970224525	0.00293238941890085	0.00172115972125117	0.00629929265966407	0.273230633063325
220	AT3G46710	NA	non-hv	CDS	-1.9251006802262	0.00986916412468145	0.00302445144645515	0.0135972629650266	0.222430900559496
221	AT3G46710	NA	non-hv	LRR	-1.89364326914211	0.017682777033528	0.0028165191690377	0.0205588639486965	0.136997801827288
222	AT3G46730	NA	non-hv	NBARC	1.50066860365565	0.0186492517216174	0.0106185488187165	0.0281766336812256	0.376856544995713
223	AT3G46730	NA	non-hv	CDS	1.26947256458026	0.0197935291273146	0.00971281227266014	0.0241848237461777	0.40160773444525
224	AT3G46730	NA	non-hv	LRR	1.03926125792566	0.0251213984823871	NA	NA	NA
225	AT3G50950	ZAR1	non-hv	NBARC	-0.169639750060434	0.00354895445485744	0.00146853694600027	0.0108541941431827	0.135296727387416
226	AT3G50950	ZAR1	non-hv	CDS	-1.62787090543922	0.00616927226491491	0.00194022470307516	0.0092484257299501	0.209789726352231
227	AT3G50950	ZAR1	non-hv	LRR	0.695181109729962	0.00530233640834025	NA	0.0831898423345989	NA
228	AT3G50950	ZAR1	non-hv	CC	-1.65242730749079	0.0118361405926778	0.00096101564179401	0.00164001640016429	0.585979287583795
229	AT3G51560	NA	non-hv	NBARC	-2.25712364815743	0.00295056828632146	0.00203605162421919	0.00367733322545468	0.553676128702599
230	AT3G51560	NA	non-hv	CDS	-2.56298187683241	0.00726329320633508	0.00282784071439754	0.00331956965483591	0.851869672407077
231	AT3G51560	NA	non-hv	LRR	-2.64362339604835	0.00559945966998079	0.00322878358034635	0.00342445923253842	0.94285940088502
232	AT3G51560	NA	non-hv	TIR	-2.49237975229848	0.0072908134453987	0.00294174554098487	NA	NA
233	AT3G51570	NA	non-hv	NBARC	-2.56246602449292	0.00372080391091797	0.00248741705390231	0.00246943155554983	1.00728325444455
234	AT3G51570	NA	non-hv	CDS	-2.51364852158101	0.00466548470203335	0.00203962853797005	0.0043676993397671	0.466980068751438
235	AT3G51570	NA	non-hv	LRR	-0.602821622584719	0.00184321252282417	0.00065227258717978	0.00575553758456864	0.113329567845862
236	AT3G51570	NA	non-hv	TIR	-2.58649674443512	0.00931131935147998	NA	NA	NA
237	AT4G08450	NA	non-hv	NBARC	-2.08786010157319	0.00218608919671922	0.00139017352099439	0.00500390053860188	0.277817976250746
238	AT4G08450	NA	non-hv	CDS	-1.66342689740262	0.00604508743955252	0.00157644672352727	0.00438847573172981	0.359224209018442
239	AT4G08450	NA	non-hv	LRR	-0.616709021349487	0.0109413130661146	NA	NA	NA
240	AT4G08450	NA	non-hv	TIR	-2.10699825026021	0.00121577500286402	0.00099502487562182	NA	NA
241	AT4G09430	NA	non-hv	NBARC	-1.14104053727835	0.000955434641792978	0.00101408275812109	0.00074446459553872	1.36216384794936
242	AT4G09430	NA	non-hv	CDS	-2.39219942723195	0.00680128252102494	0.00100132572525792	0.00213417475294927	0.469186379360061
243	AT4G09430	NA	non-hv	LRR	-2.59229066860198	0.00422946937095449	NA	0.00289575289575334	NA
244	AT4G09430	NA	non-hv	TIR	-2.65907431986146	0.00594131114316942	NA	NA	NA
245	AT4G10780	NA	non-hv	NBARC	-0.506487228872222	0.0057668151193331	0.00390138968673977	0.0082626271600562	0.472173028162296
246	AT4G10780	NA	non-hv	CDS	-0.567402022854348	0.00338125523310708	0.00241098126623597	0.00587224132194823	0.4105725793701
247	AT4G10780	NA	non-hv	LRR	-1.98136830141445	0.000460087416609155	0.00023617630561213	0.00125039074710862	0.188882000413279
248	AT4G10780	NA	non-hv	CC	NA	0	NA	NA	NA
249	AT4G11170	NA	hv	NBARC	1.58731383036226	0.0114876931438776	0.00881306722537625	0.0095800629792865	0.919938339072655
250	AT4G11170	NA	hv	CDS	-0.134337352086769	0.0278717796854598	0.00959438311550947	0.00939407607878654	1.02132269688291
251	AT4G11170	NA	hv	LRR	-0.629962947602683	0.0361785368680185	0.00535289197709566	0.0178809370298747	0.299363057324808
252	AT4G11170	NA	hv	TIR	0.530145380293353	0.0268496935163602	0.0329852075454231	NA	NA
253	AT4G12010	DSC1	non-hv	NBARC	0.208616132336873	0.0190922419838082	0.00532007225824647	0.0534955841704401	0.0994488113504174
254	AT4G12010	DSC1	non-hv	CDS	-0.448507045032977	0.02566506713329	0.00880085925087366	0.058293003115397	0.150976254104656
255	AT4G12010	DSC1	non-hv	LRR	0.645752367625438	0.0273943517638211	0.010821917876078	0.0484846667219519	0.223202892950448
256	AT4G12010	DSC1	non-hv	TIR	-0.409390542800077	0.043300684513887	0.00516904698089343	0.142256356964268	0.036336140550765
257	AT4G14370	NA	non-hv	NBARC	0.18578697546075	0.0245762304921969	0.00889528240473036	0.0401720277692833	0.221429758433353
258	AT4G14370	NA	non-hv	CDS	-0.434815561466849	0.0243772389671385	0.00783285500584428	0.0309572306916263	0.253021824977484
259	AT4G14370	NA	non-hv	LRR	0.57758347496175	0.0149168103089076	0.00317379302659739	0.016894788803555	0.187856330345459
260	AT4G14370	NA	non-hv	TIR	0.181650657637444	0.0235116348686273	0.00565152830145612	0.0493388653285895	0.114545161584438
261	AT4G16860	RPP4	hv	CDS	0.380293401805028	0.0965305872741218	0.0215759909316587	0.0441276996046283	0.488944384705603
262	AT4G16860	RPP4	hv	NBARC	0.78590691407325	0.0720506171663364	0.0215759909316587	0.0441276996046283	0.488944384705603
263	AT4G16860	RPP4	hv	TIR	-0.112437630599773	0.144811634214675	NA	NA	NA
264	AT4G16860	RPP4	hv	LRR	-1.05709167899208	0.0570767992921783	NA	NA	NA
265	AT4G16890	SNC1	hv	NBARC	0.78590691407325	0.0720506171663364	0.0215759909316587	0.0441276996046283	0.488944384705603
266	AT4G16890	SNC1	hv	TIR	-0.112437630599773	0.144811634214675	NA	NA	NA
267	AT4G16890	SNC1	hv	CDS	0.380293401805028	0.0965305872741218	0.0215759909316587	0.0441276996046283	0.488944384705603
268	AT4G16890	SNC1	hv	LRR	-1.05709167899208	0.0570767992921783	NA	NA	NA
269	AT4G16900	NA	non-hv	NBARC	0.0399800905039604	0.00864555320234672	0.00622409432311026	0.0133236181950679	0.467147454391501
270	AT4G16900	NA	non-hv	CDS	-1.55242916238197	0.0175150860399759	0.00508442478278304	0.0124695247226425	0.40774808149268
271	AT4G16900	NA	non-hv	LRR	-0.41478088215	0.0258753181987993	NA	NA	NA
272	AT4G16900	NA	non-hv	TIR	-2.39581092834087	0.0251182456964401	0.00108108108108102	0.00945989133908756	0.114280496712903
273	AT4G16920	NA	hv	NBARC	0.78590691407325	0.0720506171663364	0.0215759909316587	0.0441276996046283	0.488944384705603
274	AT4G16920	NA	hv	CDS	0.380293401805028	0.0965305872741218	0.0215759909316587	0.0441276996046283	0.488944384705603
275	AT4G16920	NA	hv	LRR	-1.05709167899208	0.0570767992921783	NA	NA	NA
276	AT4G16920	NA	hv	TIR	-0.112437630599773	0.144811634214675	NA	NA	NA
277	AT4G16940	NA	hv	NBARC	0.78590691407325	0.0720506171663364	0.0215759909316587	0.0441276996046283	0.488944384705603
278	AT4G16940	NA	hv	CDS	0.380293401805028	0.0965305872741218	0.0215759909316587	0.0441276996046283	0.488944384705603
279	AT4G16940	NA	hv	LRR	-1.05709167899208	0.0570767992921783	NA	NA	NA
280	AT4G16940	NA	hv	TIR	-0.112437630599773	0.144811634214675	NA	NA	NA
281	AT4G16950	RPP5	hv	CDS	0.380293401805028	0.0965305872741218	0.0215759909316587	0.0441276996046283	0.488944384705603
282	AT4G16950	RPP5	hv	LRR	-1.05709167899208	0.0570767992921783	NA	NA	NA
283	AT4G16950	RPP5	hv	NBARC	0.78590691407325	0.0720506171663364	0.0215759909316587	0.0441276996046283	0.488944384705603
284	AT4G16950	RPP5	hv	TIR	-0.112437630599773	0.144811634214675	NA	NA	NA
285	AT4G16960	NA	hv	CDS	0.380293401805028	0.0965305872741218	0.0215759909316587	0.0441276996046283	0.488944384705603
286	AT4G16960	NA	hv	NBARC	0.78590691407325	0.0720506171663364	0.0215759909316587	0.0441276996046283	0.488944384705603
287	AT4G16960	NA	hv	TIR	-0.112437630599773	0.144811634214675	NA	NA	NA
288	AT4G16960	NA	hv	LRR	-1.05709167899208	0.0570767992921783	NA	NA	NA
289	AT4G19050	NA	non-hv	NBARC	0.969148006592903	0.0313144631914489	0.011409014138158	0.0639324895045516	0.178454088470084
290	AT4G19050	NA	non-hv	CDS	0.10603232193665	0.0204310790804916	0.00911407648941728	0.0649014356279026	0.140429505160267
291	AT4G19050	NA	non-hv	LRR	0.304220511511332	0.0160702406334609	NA	NA	NA
292	AT4G19510	RPP2B	non-hv	NBARC	-0.940362648417956	0.00196529575304381	0.00144642294440045	0.00260780478718499	0.554651541215169
293	AT4G19510	RPP2B	non-hv	CDS	-1.80700452497085	0.00436336739191144	0.0019442026962675	0.00384165237712028	0.506085013794216
294	AT4G19510	RPP2B	non-hv	LRR	-2.10807835774236	0.00748013683280266	0.00228109285084753	0.00678048189853603	0.336420461699048
295	AT4G19510	RPP2B	non-hv	TIR	-0.421964812271337	0.0014561168651213	0.00185309721288191	NA	NA
296	AT4G19510	RPP2B	non-hv	CC	NA	NA	NA	NA	NA
297	AT4G19530	NA	non-hv	NBARC	-1.0468725238058	0.00319537201096422	0.00177347696980987	0.00815141710122167	0.217566706228795
298	AT4G19530	NA	non-hv	CDS	-1.87156025670749	0.00736676738684833	0.0030824166245249	0.01251888671871	0.246221304959818
299	AT4G19530	NA	non-hv	LRR	-2.63012877843209	0.00859791575143868	0.00308725285106942	0.017258399428127	0.178884076934617
300	AT4G19530	NA	non-hv	TIR	-0.547549435595848	0.0237863619130433	0.0139252961190928	0.0178094642958626	0.7819042666167
301	AT4G19530	NA	non-hv	CC	-1.19597630793406	0.00459770114942529	0.00593540665473845	NA	NA
302	AT4G26090	RPS2	non-hv	NBARC	-0.659446054240299	0.00458756979494307	0.00217480165116578	0.01381550039585	0.157417508512328
303	AT4G26090	RPS2	non-hv	CDS	-2.01833910751637	0.00751653767528715	0.00307676232820042	0.0105670581014275	0.291165459550638
304	AT4G26090	RPS2	non-hv	LRR	-2.30232841978344	0.0092432468829373	NA	NA	NA
305	AT4G27190	NA	non-hv	NBARC	0.221152726365487	0.0054960442484072	0.00210911901038788	0.0178070731398176	0.118442766749342
306	AT4G27190	NA	non-hv	CDS	-0.070835695154388	0.00558267353676756	0.00250210593916536	0.0131800206585125	0.189840820738725
307	AT4G27190	NA	non-hv	LRR	0.242317796908769	0.00674666597395306	NA	NA	NA
308	AT4G27190	NA	non-hv	CC	NA	0	NA	NA	NA
309	AT4G27220	NA	non-hv	NBARC	-0.566166961278699	0.00634403809006984	0.006011888825766	0.00443788138043172	1.35467542063532
310	AT4G27220	NA	non-hv	CDS	-0.552485462357843	0.00799471481539689	0.0044898882811322	0.00888460605315189	0.505355921722536
311	AT4G27220	NA	non-hv	LRR	-0.783370735055289	0.00942109037347132	0.00488176103417008	0.0139839236862476	0.349098088898397
312	AT4G33300	ADR1-L1	non-hv	NBARC	0.122634941092549	0.00707111469823334	0.00320904978839587	0.00851910167313631	0.376688753288991
313	AT4G33300	ADR1-L1	non-hv	CDS	0.500452095282249	0.00703707210666779	0.00193235554561744	0.0150907618361751	0.128048906118527
314	AT4G33300	ADR1-L1	non-hv	LRR	1.94073675932724	0.0211105036146042	NA	0.0602905569007382	NA
315	AT4G36150	NA	non-hv	NBARC	-1.29217303600922	0.0298636271597608	0.0100958521412762	0.0511759082075036	0.197277439617494
316	AT4G36150	NA	non-hv	CDS	-1.08790834911529	0.0311807833222055	0.0108260856767757	0.054989585305824	0.196875201305239
317	AT4G36150	NA	non-hv	LRR	-2.09158370735387	0.0143186015087907	0.0149488674621109	0.0255603008226181	0.584847086341126
318	AT4G36150	NA	non-hv	TIR	-0.109048271933806	0.0544880102556483	0.00816018722202906	0.111724220960355	0.0730386585100888
319	AT5G04720	ADR1-L2	non-hv	NBARC	-1.21415994503258	0.00271728205044618	0.00294473171863389	0.00058370490474268	5.04489802074225
320	AT5G04720	ADR1-L2	non-hv	CDS	-1.69585844482728	0.00251503276521597	0.00215016506745389	0.00061218426051902	3.51228413750942
321	AT5G04720	ADR1-L2	non-hv	LRR	-1.09361882407597	0.00272611213384399	0.00169199405731933	0.00071872454037344	2.35416207778322
322	AT5G05400	NA	non-hv	NBARC	0.951922360715012	0.00265619154508043	0.00163680788643794	0.00649495367569888	0.252012249534915
323	AT5G05400	NA	non-hv	CDS	-0.108959779118982	0.0170235892066241	0.00443944339538819	0.00926119462979467	0.479359690930782
324	AT5G05400	NA	non-hv	LRR	0.821706395767851	0.011269154126297	0.00691160754248184	0.0108469084335217	0.637196080785744
325	AT5G05400	NA	non-hv	CC	-2.57121466356504	0.0458365164247517	0.0266416189906898	0.0237623762376318	1.12116813252448
326	AT5G11250	NA	non-hv	NBARC	0.0939285115704389	0.0293427936285079	0.017734549570739	0.0483127448026589	0.367078079359361
327	AT5G11250	NA	non-hv	CDS	-0.155368363797659	0.040552249075591	0.0185937874091315	0.0500330765011223	0.371629903844
328	AT5G11250	NA	non-hv	LRR	-0.210207199225616	0.0473433683855402	0.0220977746546858	0.0559434873202275	0.395001736809781
329	AT5G11250	NA	non-hv	TIR	0.0178609150444151	0.0163283147984035	0.0063921226391793	0.0136452472608827	0.468450480740194
330	AT5G11250	NA	non-hv	CC	-1.79602476271424	0.0843322109988777	NA	NA	NA
331	AT5G17680	NA	non-hv	NBARC	-1.04381202987502	0.00704570961282412	0.00451452746936685	0.00630711230398867	0.715783587127793
332	AT5G17680	NA	non-hv	CDS	-2.1054165374071	0.00924438327087113	0.0046082786378904	0.00994989114680333	0.463148648552897
333	AT5G17680	NA	non-hv	LRR	-1.02112383935885	0.00788396270755053	0.00456412816580347	0.0120117088516149	0.379973259607423
334	AT5G17680	NA	non-hv	TIR	-2.15987664339373	0.00680193830744146	0.00792422585051814	0.013568150360605	0.584031400000256
335	AT5G17880	CSA1	non-hv	NBARC	0.653309705995309	0.00837017124651533	0.00411848494621746	0.0196732866639989	0.209344021492559
336	AT5G17880	CSA1	non-hv	CDS	0.0213356415144252	0.00831641370687014	0.00233254808416312	0.00850110382549817	0.274381789946723
337	AT5G17880	CSA1	non-hv	LRR	-1.07020225438063	0.00140397104226552	0.00116578377486646	0.00297784235242018	0.391486061684559
338	AT5G17880	CSA1	non-hv	TIR	-1.58856477357681	0.00687846203975236	0.00085321432087417	0.0095169589996144	0.0896519908206749
339	AT5G17890	CHS3	non-hv	NBARC	-0.135730265801165	0.00586630647809736	0.00287483679311943	0.0166644199881502	0.172513462524569
340	AT5G17890	CHS3	non-hv	CDS	-1.65070153907998	0.00882788806175902	0.00479001351953604	0.0100788330579714	0.475254773244566
341	AT5G17890	CHS3	non-hv	LRR	-2.28990242246195	0.00773167463790238	0.00344284075623646	0.0049592387395948	0.69422767021653
342	AT5G17890	CHS3	non-hv	CC	-2.39609714030404	0.0595479888490641	NA	NA	NA
343	AT5G17970	NA	non-hv	NBARC	-2.29585222958488	0.000660938532716459	0.00057115659209897	0.00096401028277648	0.592479771537251
344	AT5G17970	NA	non-hv	CDS	-2.5477844176246	0.0016152806712579	0.00063946881868687	0.00129228335012845	0.494836382921213
345	AT5G17970	NA	non-hv	LRR	-1.76913795108417	0.000713641236517054	0.00066328783233057	0.00088469274206382	0.749738073789602
346	AT5G17970	NA	non-hv	TIR	-2.07318585596595	0.00111664310447272	0.00086190810460183	0.00166821130676583	0.516666024925113
347	AT5G18350	NA	non-hv	NBARC	-0.864987547691595	0.00903737175450943	0.00436665002001704	0.0128973079649235	0.338570656131722
348	AT5G18350	NA	non-hv	CDS	0.0118651971950442	0.0152351397864606	0.00984042996648486	0.0132411161459597	0.743172241524932
349	AT5G18350	NA	non-hv	LRR	0.606831396302742	0.0154715363142809	0.0118752374407193	0.0148388524227474	0.800280042041187
350	AT5G18350	NA	non-hv	TIR	-0.881023961941613	0.00675403538123122	0.0062246056305798	0.00510001700005751	1.22050683958693
351	AT5G18360	NA	non-hv	NBARC	-0.23634634840968	0.00491213204736541	0.00339768602795468	0.0105887965619396	0.320875560133748
352	AT5G18360	NA	non-hv	CDS	-0.403926703726574	0.0118013394166598	0.00414565523232716	0.0145784070646441	0.284369562047785
353	AT5G18360	NA	non-hv	LRR	-0.142609675478934	0.0254931990142429	0.00871950629360354	0.0490933380434895	0.177610784703198
354	AT5G18360	NA	non-hv	TIR	-0.76620986052415	0.00336544979566912	0.00146586936758127	0.00303436798347284	0.483088859217259
355	AT5G18370	DSC2	non-hv	NBARC	1.07335254244495	0.00808970325001427	0.00393377861650378	0.0174108520072486	0.225938317944811
356	AT5G18370	DSC2	non-hv	CDS	-2.29540409028381	0.00685380476369294	0.00317198025043569	0.0107138459351614	0.296063642284205
357	AT5G18370	DSC2	non-hv	LRR	-1.7991112809886	0.00442117557555259	0.00359953686740615	0.00238166120869341	1.51135554220194
358	AT5G18370	DSC2	non-hv	TIR	-2.79259018527873	0.00946281196956051	0.00043728591210551	0.0110426984339464	0.0395995521132087
359	AT5G22690	NA	non-hv	NBARC	-1.94984114415893	0.0012256120527307	0.00095556585290612	0.00102991981505979	0.927806066970997
360	AT5G22690	NA	non-hv	CDS	-2.73784803514619	0.00401143650291047	0.00113057325632438	0.00187737615640727	0.602209233597573
361	AT5G22690	NA	non-hv	LRR	-2.54191132060408	0.00174951326170408	0.00039059014342442	0.00024537368367247	1.59181758034732
362	AT5G22690	NA	non-hv	TIR	-2.6931849856825	0.0112516248923585	NA	0.0862994350282486	NA
363	AT5G35450	NA	non-hv	NBARC	-1.24633994387608	0.00314929836668967	0.00294187147864963	0.00467836257310008	0.628825028561269
364	AT5G35450	NA	non-hv	CDS	-2.08817465428902	0.00470711182453389	0.00374633968168965	0.00502617801047188	0.745365499169403
365	AT5G35450	NA	non-hv	LRR	-2.19268694441167	0.00792560909759182	0.00474290480376891	0.00713534435609484	0.664705803542282
366	AT5G35450	NA	non-hv	CC	-1.12140778400027	0.000308641975308642	NA	NA	NA
367	AT5G36930	NA	non-hv	NBARC	-1.39438628386008	0.00157629255989912	0.00152808090446907	0.00174342583175969	0.876481738788242
368	AT5G36930	NA	non-hv	CDS	-0.748312769910335	0.00214634656124018	0.00121182743577309	0.00407719488991634	0.297220875747236
369	AT5G36930	NA	non-hv	LRR	-1.35041596659356	0.00110237314028783	0.00058345184698972	0.00189861769007999	0.307303492450415
370	AT5G36930	NA	non-hv	TIR	1.28182885755696	0.00359517026183693	0.00259891519354686	0.00719037115515001	0.36144381666382
371	AT5G38340	NA	non-hv	NBARC	-0.666072764226504	0.00884038554575565	0.00543336218658038	0.0178770551030812	0.303929375126439
372	AT5G38340	NA	non-hv	CDS	-1.69376130633105	0.0148102667141896	0.00405151056358633	0.017677468068646	0.229190659423244
373	AT5G38340	NA	non-hv	LRR	-2.06642157474883	0.0105383008690246	0.00199439501135321	0.0184959754127593	0.107828593347793
374	AT5G38340	NA	non-hv	TIR	-0.0961620552372027	0.0223094145399421	NA	NA	NA
375	AT5G38350	NA	hv	NBARC	-0.076446207817954	0.0280680064140029	0.00863644333879428	0.0504395914148877	0.171223499170637
376	AT5G38350	NA	hv	CDS	0.852716107375533	0.0557289876057461	0.0141480776229655	0.055385671015308	0.255446532715207
377	AT5G38350	NA	hv	LRR	1.14215830278497	0.0631410821358221	0.0159323641123683	0.0746671065723087	0.213378619364863
378	AT5G38350	NA	hv	TIR	0.324417016685435	0.0414286034370729	NA	NA	NA
379	AT5G38850	NA	non-hv	NBARC	-1.9494559499463	0.00250298242060008	0.00231216492190493	0.00216961550345277	1.06570261791792
380	AT5G38850	NA	non-hv	CDS	-2.19933196864557	0.00945514976651227	0.00328520217562199	0.00552522371270693	0.594582653380472
381	AT5G38850	NA	non-hv	LRR	-2.85766961522883	0.00974576145367141	NA	NA	NA
382	AT5G38850	NA	non-hv	TIR	-0.391386726807712	0.00737805739868517	0.00517004733125411	0.0169093157804571	0.305751421191706
383	AT5G40100	NA	non-hv	NBARC	-0.70816186034517	0.00802256645630139	0.0042499033487578	0.0176822303495738	0.240348828441782
384	AT5G40100	NA	non-hv	CDS	-1.91436453880504	0.00503612757833217	0.0022656253259123	0.00917974925685059	0.24680688573509
385	AT5G40100	NA	non-hv	LRR	-2.45529350376647	0.00214027443091482	0.00106500779805526	0.00309615906260931	0.343977094367276
386	AT5G40100	NA	non-hv	TIR	-1.40255457457583	0.00506591434735147	0.00384703457751297	0.00972302034249108	0.395662504242724
387	AT5G40910	NA	non-hv	NBARC	-2.24144800511795	0.00303692905733722	0.0017645693057812	0.00684439562296788	0.257812289497088
388	AT5G40910	NA	non-hv	CDS	-2.41183403853186	0.00656440792787478	0.00161692231020537	0.00603083929984459	0.268109002713277
389	AT5G40910	NA	non-hv	LRR	-2.24980018565006	0.00261916412544187	0.00164260335006478	0.0056836902800667	0.289002966228748
390	AT5G40910	NA	non-hv	TIR	-2.15861569711365	0.0091387607963695	NA	NA	NA
391	AT5G41540	NA	non-hv	NBARC	-2.10405646327021	0.00106512110225966	0.00080945022944617	0.00153547668957075	0.527165430087028
392	AT5G41540	NA	non-hv	CDS	-2.41365231392489	0.00265959206316388	0.00145820035313429	0.00111937391476718	1.30269281238127
393	AT5G41540	NA	non-hv	LRR	-1.42421784890925	0.00298526378260597	0.00216662254531781	0.00113545874642406	1.90814730358213
394	AT5G41540	NA	non-hv	TIR	-2.62605485733763	0.00630065340218488	0.00172235479703971	NA	NA
395	AT5G41550	NA	non-hv	NBARC	0.914905628880001	0.0213260246482838	0.0141932053511948	0.0355954286295022	0.398736745072687
396	AT5G41550	NA	non-hv	CDS	-2.0111797478886	0.023647058205367	0.0109512091772103	0.0280892417944907	0.389872010691233
397	AT5G41550	NA	non-hv	LRR	-2.46035050318156	0.0292522020321484	0.0205112458739531	0.0356987914471714	0.574564153083628
398	AT5G41550	NA	non-hv	TIR	-0.734254898868268	0.019304299087975	0.00841364815326266	0.0314621960565375	0.267420879907536
399	AT5G41740	SSI4-LIKE	hv	NBARC	0.98762947500385	0.074555912664254	0.0284920103207917	0.0486048633384399	0.586196696458117
400	AT5G41740	SSI4-LIKE	hv	CDS	-0.280443330930257	0.07130548469019	0.0269229036703799	0.0528238337212764	0.509673413944886
401	AT5G41740	SSI4-LIKE	hv	LRR	0.563503885401899	0.15645813881108	NA	NA	NA
402	AT5G41740	SSI4-LIKE	hv	TIR	-1.81600875999935	0.0373787010508769	NA	0.124945463611263	NA
403	AT5G41750	NA	hv	NBARC	0.98762947500385	0.074555912664254	0.0284920103207917	0.0486048633384399	0.586196696458117
404	AT5G41750	NA	hv	CDS	-0.280443330930257	0.07130548469019	0.0269229036703799	0.0528238337212764	0.509673413944886
405	AT5G41750	NA	hv	LRR	0.563503885401899	0.15645813881108	NA	NA	NA
406	AT5G41750	NA	hv	TIR	-1.81600875999935	0.0373787010508769	NA	0.124945463611263	NA
407	AT5G43470	RPP8	hv	NBARC	-0.0158481057488279	0.0383501953176831	0.0115665170373388	0.0198971155612742	0.581316271784177
408	AT5G43470	RPP8	hv	CDS	-0.763675021975686	0.0463400034433329	0.0115665170373388	0.0198971155612742	0.581316271784177
409	AT5G43470	RPP8	hv	LRR	-0.752686527337627	0.0612675581533697	NA	NA	NA
410	AT5G43470	RPP8	hv	CC	-0.255605536687937	0.0170064967516242	NA	NA	NA
411	AT5G43730	NA	non-hv	NBARC	-1.90831998829198	0.0100472100094813	0.00460335607714539	0.0128851475275056	0.357260641938227
412	AT5G43730	NA	non-hv	CDS	-1.81751959266623	0.0101529657761038	0.00503349642099118	0.0120533497078783	0.417601458763052
413	AT5G43730	NA	non-hv	LRR	-1.65855843209537	0.00855511381827171	0.00581066649281209	0.0102282911746477	0.568097485063259
414	AT5G43730	NA	non-hv	CC	-1.19554566023624	0.0110404522169228	NA	NA	NA
415	AT5G43740	NA	hv	NBARC	0.365881767126636	0.0411524801079332	0.0164858138377295	0.0359075907590815	0.459117793458755
416	AT5G43740	NA	hv	CDS	0.336787269216285	0.0621247177200354	0.0175909979914299	0.0362583934117547	0.485156575793758
417	AT5G43740	NA	hv	LRR	0.468837338036705	0.0873039905769284	0.0169753157528534	0.0211980640250473	0.800795569481988
418	AT5G43740	NA	hv	CC	-1.08691587556613	0.034405811707399	0.0118534417053338	0.00323275862069052	3.66666463418227
419	AT5G44510	TAO1	non-hv	NBARC	-0.319281738279899	0.00929713331288134	0.00513150711372872	0.0204903826463107	0.250434909015848
420	AT5G44510	TAO1	non-hv	CDS	0.0692002122873213	0.0121092664597905	0.00659463068152737	0.0210833784193749	0.312788138141425
421	AT5G44510	TAO1	non-hv	LRR	0.378318090963824	0.0120337187425795	0.00971646480014187	0.0158957468136925	0.611261925219655
422	AT5G44510	TAO1	non-hv	TIR	-1.15702575850886	0.00802090201885019	NA	0.0209912536443179	NA
423	AT5G44870	LAZ5	non-hv	NBARC	-2.51999105951185	0.0053408273396446	0.00274666678104596	0.00412845982370882	0.665300595944393
424	AT5G44870	LAZ5	non-hv	CDS	-2.46133273757654	0.00851699650355976	0.00247255984802934	0.00453705503355019	0.544970213000611
425	AT5G44870	LAZ5	non-hv	LRR	-2.45087913999081	0.0181760162194319	0.00499261563394432	NA	NA
426	AT5G44870	LAZ5	non-hv	TIR	-1.29349679439842	0.000312969611215225	NA	NA	NA
427	AT5G45050	RRS1B	non-hv	NBARC	0.82883918534962	0.00923018739773394	0.00315933704975866	0.0200843228130192	0.157303638224272
428	AT5G45050	RRS1B	non-hv	CDS	-1.26770259013609	0.00963526659809658	0.00769525127713189	0.034580816794889	0.222529482827868
429	AT5G45050	RRS1B	non-hv	LRR	-2.50771712694787	0.00415527040096849	NA	NA	NA
430	AT5G45050	RRS1B	non-hv	TIR	1.50460193122031	0.0304792203755508	0.0154987450396484	0.0629310496800458	0.246281368552522
431	AT5G45060	RPS4B	non-hv	NBARC	0.0550650057006113	0.0143129229085721	0.00534126559921891	0.0344680781917803	0.154962675014839
432	AT5G45060	RPS4B	non-hv	CDS	0.679216741487686	0.0152137543315233	0.00674080901499651	0.0410413306661015	0.164244406933037
433	AT5G45060	RPS4B	non-hv	LRR	0.181570512547485	0.0140242104362936	0.0121860872983469	0.0469867683596321	0.259351466886928
434	AT5G45060	RPS4B	non-hv	TIR	2.25570720702998	0.0218458533587904	0.00526789927502013	0.0632675611681239	0.08326382711389
435	AT5G45200	NA	non-hv	NBARC	-1.2103480813993	0.00841902958851455	0.00246954876259726	0.0279521852565584	0.0883490410474378
436	AT5G45200	NA	non-hv	CDS	-2.2375730685301	0.0145366665878242	0.00544473732605866	0.0256375032197184	0.212373930464141
437	AT5G45200	NA	non-hv	LRR	-2.26398492829593	0.0161850604151098	0.0245275538522522	0.0741252699784114	0.330893281864549
438	AT5G45200	NA	non-hv	TIR	-2.58677540697517	0.0232294740393485	0.0107028753993602	0.00420757363253996	2.54371671991377
439	AT5G45210	NA	non-hv	NBARC	-1.84345894539137	0.00317585850426216	0.00154788180533281	0.00831233644708565	0.186215008883033
440	AT5G45210	NA	non-hv	CDS	-0.92533357350663	0.0103273075761686	0.00393651927722979	0.0121711020593837	0.323431621723589
441	AT5G45210	NA	non-hv	LRR	0.267719140478898	0.017514493303967	0.00963436100881012	0.0223968439100727	0.430166011224339
442	AT5G45210	NA	non-hv	TIR	-1.63700828568196	0.0121175174556984	0.00214822771213739	NA	NA
443	AT5G45230	NA	non-hv	NBARC	-0.419852473950443	0.00734767025089606	0.00483367587729287	0.0165140160976996	0.292701414888787
444	AT5G45230	NA	non-hv	CDS	0.257113390561116	0.00690005073566717	0.00431381400895119	0.00706095692014017	0.610939006956235
445	AT5G45230	NA	non-hv	LRR	0.609141226343855	0.00500782472613458	0.00377386463956208	0.00306368408010674	1.23180606775572
446	AT5G45230	NA	non-hv	TIR	-0.355905605549976	0.00177943306434927	0.00131809614193252	0.00346270379454686	0.380655181655528
447	AT5G45250	RPS4	non-hv	NBARC	-1.39889512456024	0.00138276726298505	0.00075231015997232	0.00374374460523692	0.200951250499287
448	AT5G45250	RPS4	non-hv	CDS	-2.35367429385123	0.00281237207097461	0.0012085463844531	0.00336279587235144	0.35938737595988
449	AT5G45250	RPS4	non-hv	LRR	-2.19534814429403	0.00122329633607829	0.00094282985950219	0.00120145668842034	0.784738949467925
450	AT5G45250	RPS4	non-hv	TIR	-2.22325226442605	0.00697790753137452	0.00055694792536895	0.0293093845725474	0.019002375296908
451	AT5G45260	RRS1	non-hv	NBARC	-0.00117615696788974	0.00734560797851937	0.00528389503954813	0.00847522333358931	0.623452012008558
452	AT5G45260	RRS1	non-hv	CDS	-0.513696666285298	0.00520367321673176	0.00307421283021239	0.00483668070124948	0.635603840753477
453	AT5G45260	RRS1	non-hv	LRR	-1.3920493279339	0.00179326845993513	0.00185912391219037	0.00158443854995602	1.17336447806194
454	AT5G46260	NA	non-hv	NBARC	-1.20204965253229	0.0166431007818597	0.0120800818811804	0.017669918149967	0.683652396047064
455	AT5G46260	NA	non-hv	CDS	-1.1515538717702	0.02031680984449	0.00927375182086735	0.0242251565225145	0.382814939183096
456	AT5G46260	NA	non-hv	LRR	-1.18566037330041	0.0200457319942025	0.00496730570769101	0.0300503763149136	0.165299284629118
457	AT5G46260	NA	non-hv	TIR	0.0305940917884161	0.0230362271533896	NA	0.0141941391941414	NA
458	AT5G46270	NA	non-hv	NBARC	-1.23047661612569	0.0167556791431262	0.00543044468712876	0.0407637455935623	0.13321751002161
459	AT5G46270	NA	non-hv	CDS	-1.46219287079266	0.0183447751337525	0.00629322135401849	0.0407763348459667	0.154335140168709
460	AT5G46270	NA	non-hv	LRR	-1.08737989559206	0.0149643995145241	0.0074462435784214	0.0467889376340832	0.159145386814622
461	AT5G46270	NA	non-hv	TIR	-1.72348635630318	0.0306394533281077	0.00141880614309682	0.0440625133351971	0.0321998459848063
462	AT5G46450	NA	non-hv	NBARC	-1.83452315498167	0.00595241532920207	0.00322329456309655	0.0143469048209057	0.224668289316292
463	AT5G46450	NA	non-hv	CDS	-1.65860341043172	0.00670332446756453	0.00401373278680912	0.00889973325301991	0.450994729021475
464	AT5G46450	NA	non-hv	LRR	-1.9288614266839	0.00557795337669552	0.00369711061041098	0.00764531661022095	0.483578483259719
465	AT5G46450	NA	non-hv	TIR	-0.603249302868679	0.0102897532716253	0.0068315277640572	NA	NA
466	AT5G46510	NA	hv	NBARC	1.64714341843025	0.0279798521600774	0.0145216528413907	0.0287053499272705	0.505886633613023
467	AT5G46510	NA	hv	CDS	0.794544622284769	0.0529550993022836	0.0196083092692673	0.0208845569868279	0.938890361985388
468	AT5G46510	NA	hv	LRR	0.162769242223978	0.0469284966772632	0.0284031056142939	0.0190120468408131	1.49395306313474
469	AT5G46510	NA	hv	TIR	2.93794726633264	0.107736408832046	0.0392337746906871	NA	NA
470	AT5G46520	VICTR	hv	NBARC	1.64714341843025	0.0279798521600774	0.0145216528413907	0.0287053499272705	0.505886633613023
471	AT5G46520	VICTR	hv	CDS	0.794544622284769	0.0529550993022836	0.0196083092692673	0.0208845569868279	0.938890361985388
472	AT5G46520	VICTR	hv	LRR	0.162769242223978	0.0469284966772632	0.0284031056142939	0.0190120468408131	1.49395306313474
473	AT5G46520	VICTR	hv	TIR	2.93794726633264	0.107736408832046	0.0392337746906871	NA	NA
474	AT5G47250	NA	non-hv	NBARC	0.275869645388461	0.00700923772962927	0.00392729496828729	0.018176104093028	0.216069128355934
475	AT5G47250	NA	non-hv	CDS	-0.999896858245566	0.00683606153525845	0.00354573008718142	0.0130628213933113	0.271436773145881
476	AT5G47250	NA	non-hv	LRR	-1.72569467360745	0.00653480185234001	0.00063268813370807	0.00707696851886647	0.089401010054148
477	AT5G47260	NA	non-hv	NBARC	2.67388095022071	0.0168911542345588	0.00642323551130014	0.0441754389129995	0.145402867959054
478	AT5G47260	NA	non-hv	CDS	1.60543844397123	0.0390985226656742	0.0222057682592432	0.0504474608955441	0.440176133051021
479	AT5G47260	NA	non-hv	LRR	3.76170823399024	0.0615456100833302	0.036745883625681	0.0587625131561119	0.625328660264407
480	AT5G47260	NA	non-hv	CC	-0.511408374061432	0.0128060263653484	0.00081981212638764	0.0344765568974836	0.0237788282868664
481	AT5G47280	ADR1-L3	non-hv	NBARC	-0.553223289053991	0.00146198830409357	0.00015806111696521	0.00582147477361014	0.0271513874253533
482	AT5G47280	ADR1-L3	non-hv	CDS	0.30259937008283	0.00565281878107359	0.00085556978571141	0.00767602559773457	0.11145999642887
483	AT5G47280	ADR1-L3	non-hv	LRR	1.02706782579485	0.0702467218771567	0.0198260869565204	0.189180219050839	0.10479999999996
484	AT5G48620	NA	hv	NBARC	-0.0158481057488279	0.0383501953176831	0.0115665170373388	0.0198971155612742	0.581316271784177
485	AT5G48620	NA	hv	CDS	-0.763675021975686	0.0463400034433329	0.0115665170373388	0.0198971155612742	0.581316271784177
486	AT5G48620	NA	hv	LRR	-0.752686527337627	0.0612675581533697	NA	NA	NA
487	AT5G48620	NA	hv	CC	-0.255605536687937	0.0170064967516242	NA	NA	NA
488	AT5G48770	NA	non-hv	NBARC	NA	0	NA	NA	NA
489	AT5G48770	NA	non-hv	CDS	-1.03887319827368	0.00073773098983183	0.00100284445943766	NA	NA
490	AT5G48770	NA	non-hv	LRR	-0.39439074523412	0.000609182034667996	NA	NA	NA
491	AT5G48770	NA	non-hv	TIR	-0.847865830977963	0.00177917320774464	0.00231641292104202	NA	NA
492	AT5G49140	NA	non-hv	NBARC	-2.21805533929574	0.00443133255633256	0.00331769259578062	0.00046150296131071	7.18888690628999
493	AT5G49140	NA	non-hv	CDS	-2.24551932766746	0.00412375040352205	0.00274834109141318	0.00027606515137576	9.9554075467944
494	AT5G49140	NA	non-hv	LRR	-2.22595882590456	0.00670992395961701	0.00335401275840124	NA	NA
495	AT5G49140	NA	non-hv	TIR	-1.71862127610535	0.00193353262558064	NA	NA	NA
496	AT5G51630	NA	non-hv	NBARC	-0.325831007688927	0.00429098957338938	0.00271450990371962	0.00553137468262675	0.49074779046256
497	AT5G51630	NA	non-hv	CDS	0.70763807624359	0.0225204918015376	0.00688521266138568	0.020411751098777	0.33731611893887
498	AT5G51630	NA	non-hv	LRR	0.594232555211974	0.0338655797806125	0.015278645196911	0.0495054764105419	0.308625354298327
499	AT5G51630	NA	non-hv	TIR	-0.603147333651344	0.00173054410342546	0.00129064177162087	0.00337281670347375	0.38265992050253
500	AT5G58120	NA	non-hv	NBARC	0.541111876605267	0.00899714724599517	0.00492357768843229	0.0189460024511601	0.259874224186581
501	AT5G58120	NA	non-hv	CDS	0.0522037476560297	0.0309610461830062	0.00718670751252729	0.0216637082459293	0.33173948942364
502	AT5G58120	NA	non-hv	LRR	0.293084742782136	0.03053845648342	0.0087368993609588	0.00278352862113495	3.13878553093391
503	AT5G58120	NA	non-hv	TIR	0.49679243975025	0.0249383701834363	0.0145684227795656	0.0513824395792981	0.283529215406019
504	AT5G63020	NA	non-hv	NBARC	0.543645699538307	0.00719986246140569	0.00462561773636505	0.0126515797387685	0.365615822835994
505	AT5G63020	NA	non-hv	CDS	1.06804213478195	0.0125874270043961	0.00900501751854845	0.0173705603882571	0.518406851435609
506	AT5G63020	NA	non-hv	LRR	1.7664887843516	0.0156756309247773	0.0123926641387277	0.0139515815020009	0.888262319003078
507	AT5G63020	NA	non-hv	CC	-1.2929752187366	0.0114234862518615	NA	NA	NA
508	AT5G66900	NRG1.2	non-hv	NBARC	1.39596092416281	0.00599414925595438	0.00270381073324853	0.0172390885537794	0.156841861146758
509	AT5G66900	NRG1.2	non-hv	CDS	-1.71089321012612	0.00795894331980818	0.00274030218889109	0.0167214838544049	0.163879127758701
510	AT5G66900	NRG1.2	non-hv	LRR	-1.17260341901267	0.00876096301347129	NA	NA	NA
511	AT5G66900	NRG1.2	non-hv	CC	-1.9521542207508	0.0311111111111111	0.00404517107702647	0.0671096345515211	0.0602770541675492
512	AT5G66910	NRG1.1	non-hv	NBARC	0.153604547208083	0.00434056601582089	0.00483258924870461	0.00266850777676224	1.81097064463799
513	AT5G66910	NRG1.1	non-hv	CDS	-0.389935211007735	0.00962687171075972	0.00651254332599857	0.00782439393020899	0.832338374587004
514	AT5G66910	NRG1.1	non-hv	LRR	-0.887119616633216	0.00688881120900768	0.012807447840296	0.001705635704641	7.50889994003245
