# Supplementary material for: High allelic diversity in Arabidopsis NLRs is associated with distinct genomic features
Source: EMBO Rep. 2024 Mar 25;25(5):14. doi: 10.1038/s44319-024-00122-9 (PMC11093987; doi:10.1038/s44319-024-00122-9)
Supplement: Supplementary file 6 — Source data Fig. 6 [file 44319_2024_122_MOESM6_ESM.zip]

Archive with 6 entries (4 files):
- Figure 6/6ABC/
- Figure 6/6ABC/NLR_popgen.csv
- Figure 6/6ABC/README
- Figure 6/6D/
- Figure 6/6D/positive_selection.csv
- Figure 6/6D/README
