# Supplementary material for: High allelic diversity in Arabidopsis NLRs is associated with distinct genomic features
Source: EMBO Rep. 2024 Mar 25;25(5):14. doi: 10.1038/s44319-024-00122-9 (PMC11093987; doi:10.1038/s44319-024-00122-9)
Supplement: Supplementary file 6 — Source data Fig. 6 [file 44319_2024_122_MOESM6_ESM.zip › Figure 6/6ABC/NLR_popgen.csv]

	Gene	HV	name	D	Pi	PiN	PiS	PiNPiS	Mutation.Probability.Score	n	label
1	AT1G10920	non-hv	LOV1	-2.4587899062007	0.00232100754898786	0.00095948797728282	0.00145877435813953	0.657735702529428	2.68e-05	97	non-hv n=97
2	AT1G12210	non-hv	RFL1	-0.793204854742072	0.0234041850229786	0.00876893134773602	0.027233019843258	0.321996289732331	2.4e-05	97	non-hv n=97
3	AT1G12220	non-hv	RPS5	-2.69762433178668	0.00501295872448778	0.00087355895861179	0.0018847381465147	0.463490888762025	2.72e-05	97	non-hv n=97
4	AT1G12280	non-hv	SUMM2	-1.92399766498812	0.00322266829782824	0.00103546369146938	0.00408071760847054	0.253745490577446	2.66e-05	97	non-hv n=97
5	AT1G12290	non-hv	NA	-1.8741862848397	0.00405742231936007	0.00214800118033719	0.00064526484751213	3.32886750087035	1.7e-05	97	non-hv n=97
6	AT1G15890	non-hv	NA	0.345135750070441	0.00127622238175002	0.00092063370286543	0.00253519851509837	0.363140676117707	3.5e-05	97	non-hv n=97
7	AT1G17600	non-hv	SOC3	-2.39333043786727	0.0018215521326671	0.00036358704843499	0.00220352371744592	0.165002557293288	1.69e-05	97	non-hv n=97
8	AT1G27170	non-hv	NA	-1.86537013459093	0.00529142748263131	0.00249493259954756	0.00780913749593723	0.319488880922582	1.89e-05	97	non-hv n=97
9	AT1G27180	non-hv	NA	0.587341964264689	0.00748607478533382	0.00115784877776482	0.00139794302668954	0.828251763955441	1.81e-05	97	non-hv n=97
10	AT1G31540	hv	RPP9	-0.520513221547307	0.0334153544015051	0.00988882680536689	0.0233414088914383	0.423660236250526	5.87e-05	35	hv n=35
11	AT1G50180	non-hv	NA	-1.23766900354151	0.0111810818168676	0.00543951044405978	0.0147992676282792	0.367552677651812	1.88e-05	97	non-hv n=97
12	AT1G51480	non-hv	NA	-1.82477794484817	0.0124678769505102	0.0100400638234121	0.0256335194034874	0.391677149960383	4.01e-05	97	non-hv n=97
13	AT1G53350	non-hv	NA	-1.99318582100479	0.0101434533418868	0.00374185071167967	0.0030736951101548	1.21737862005813	3.22e-05	97	non-hv n=97
14	AT1G56510	non-hv	WRR4	-1.99597067327745	0.0173589109956783	0.00765631087511293	0.0212149278995898	0.360892618223839	4.25e-05	97	non-hv n=97
15	AT1G56520	non-hv	NA	-2.23344135817936	0.0144099528091847	0.00481530553398067	0.00776821635148804	0.619872737331559	4.03e-05	97	non-hv n=97
16	AT1G56540	non-hv	NA	-2.28414969486836	0.0194352440708888	0.00619080554326129	0.0226778153069382	0.27298950359505	4.21e-05	97	non-hv n=97
17	AT1G58390	non-hv	NA	-0.411259079284318	0.0480426880765629	0.0255901378936056	0.07333617949814	0.348942882881629	7.17e-05	97	non-hv n=97
18	AT1G58400	non-hv	NA	0.0310160866523524	0.0210015036723112	0.0105825156763036	0.0350077079401595	0.302291018149284	4.18e-05	97	non-hv n=97
19	AT1G58410	non-hv	NA	-2.02249365903882	0.00915310290953642	0.00774704981533161	0.016330762176079	0.474383848824849	4.51e-05	97	non-hv n=97
20	AT1G58602	hv	RPP7	0.194330576461897	0.0746946205766701	0.025812749041525	0.0573337606512625	0.450219011422141	2.74e-05	35	hv n=35
21	AT1G58807	hv	NA	0.194330576461897	0.0746946205766701	0.025812749041525	0.0573337606512625	0.450219011422141	4.24e-05	35	hv n=35
22	AT1G58848	hv	NA	0.194330576461897	0.0746946205766701	0.025812749041525	0.0573337606512625	0.450219011422141	6.13e-05	35	hv n=35
23	AT1G59124	hv	NA	0.194330576461897	0.0746946205766701	0.025812749041525	0.0573337606512625	0.450219011422141	3.93e-05	35	hv n=35
24	AT1G59218	hv	NA	0.194330576461897	0.0746946205766701	0.025812749041525	0.0573337606512625	0.450219011422141	6.16e-05	35	hv n=35
25	AT1G59620	non-hv	CW9	-1.98351670949929	0.00653295579386999	0.00267635942783766	0.00503388189738682	0.531669094029998	3.3e-05	97	non-hv n=97
26	AT1G59780	hv	NA	0.155905266202016	0.0746063031023463	0.0263321119885483	0.0585460447273637	0.449767565190291	3.13e-05	35	hv n=35
27	AT1G61180	hv	NA	-0.896726738778918	0.0575847344474118	0.00791368369614109	0.0354937579988157	0.222959870758265	3.45e-05	35	hv n=35
28	AT1G61190	hv	RPP39	-0.896726738778918	0.0575847344474118	0.00791368369614109	0.0354937579988157	0.222959870758265	3.78e-05	35	hv n=35
29	AT1G61300	hv	NA	-0.896726738778918	0.0575847344474118	0.00791368369614109	0.0354937579988157	0.222959870758265	3.72e-05	35	hv n=35
30	AT1G61310	hv	NA	-0.896726738778918	0.0575847344474118	0.00791368369614109	0.0354937579988157	0.222959870758265	2.77e-05	35	hv n=35
31	AT1G62630	hv	NA	-0.302388799163383	0.0778550063935886	0.0219486491934909	0.0517120605557677	0.424439656002895	4.04e-05	35	hv n=35
32	AT1G63350	non-hv	NA	0.164277757171229	0.0283748884969152	0.0104608515388291	0.0210923983797424	0.495953629857282	4.88e-05	97	non-hv n=97
33	AT1G63360	hv	NA	-0.302388799163383	0.0778550063935886	0.0219486491934909	0.0517120605557677	0.424439656002895	4.66e-05	35	hv n=35
34	AT1G63730	non-hv	NA	-2.59910459388731	0.00976750839969861	0.00320985201458506	0.0102108524743635	0.314356908264425	3.57e-05	97	non-hv n=97
35	AT1G63740	non-hv	NA	-2.41116497886449	0.00758190523987173	0.00228346748520409	0.00459169406573538	0.497303925852556	2.6e-05	97	non-hv n=97
36	AT1G63750	non-hv	NA	-2.3735860275012	0.00531184048762118	0.0023283194822404	0.00707550444836137	0.329067630334063	2.79e-05	97	non-hv n=97
37	AT1G63870	non-hv	NA	-0.604542823148719	0.0232206899530045	0.0115415688839298	0.0215416997639969	0.535778003146224	3.35e-05	97	non-hv n=97
38	AT1G63880	non-hv	NA	-0.646282649610431	0.0334138443671757	0.00961361794617095	0.0324823187999089	0.295964644808483	3.76e-05	97	non-hv n=97
39	AT1G64070	non-hv	RLM1	-1.85283785688958	0.00500062941862023	0.00258023518445146	0.00310820747601081	0.830136084661578	3.5e-05	97	non-hv n=97
40	AT1G65850	non-hv	HRG1	-2.25954966495997	0.00786791280811028	0.00329037565122005	0.00458479137960157	0.717671836903949	4.64e-05	97	non-hv n=97
41	AT1G69550	hv	NA	0.346714380291539	0.0794360519969934	0.0157365728749925	0.0563892403701957	0.279070488832298	4.05e-05	35	hv n=35
42	AT1G72840	non-hv	NA	-0.629079266969511	0.00162315523115714	0.0010703733843593	0.00180061804997958	0.594447769959564	8.09e-06	97	non-hv n=97
43	AT1G72860	non-hv	NA	-2.37592210197451	0.0162699758856818	0.00626474082179586	0.0166161235829307	0.377027818222986	2.64e-05	97	non-hv n=97
44	AT2G14080	hv	RPP28	0.150441216663937	0.0404945781709465	0.0185064055074709	0.038239769689497	0.483957033678314	5.96e-05	35	hv n=35
45	AT2G16870	non-hv	NA	-1.82727770739068	0.00623330375776823	0.00377822267194155	0.0109992438512666	0.343498400711108	3.69e-05	97	non-hv n=97
46	AT2G17060	non-hv	NA	-1.83456021262556	0.00669975760401069	0.00438492181770163	0.00677548279005341	0.64717481448537	3.76e-05	97	non-hv n=97
47	AT3G04220	non-hv	NA	-2.21067570355089	0.00336329096759968	0.00242308337832493	0.00352611812159703	0.687181567595212	4.09e-05	97	non-hv n=97
48	AT3G07040	non-hv	RPM1	-2.88489297147324	0.00338959862227125	0.00065448339922755	0.00075709838150758	0.864462816476114	2.78e-05	97	non-hv n=97
49	AT3G14460	non-hv	NA	-2.02429786346758	0.00600027434702389	0.00125477759691356	0.00892534313383817	0.140585922367106	1.58e-05	97	non-hv n=97
50	AT3G14470	non-hv	NA	1.0665938622028	0.0116534836282498	0.00453159386509294	0.022220490865925	0.203937612919348	1.16e-05	97	non-hv n=97
51	AT3G25510	non-hv	NA	-0.504931709796151	0.0130755871279165	0.00307400955212007	0.011005195800071	0.27932347665275	3.97e-05	97	non-hv n=97
52	AT3G44400	hv	NA	-0.412293874554026	0.0815950466591422	0.0249039295286882	0.0619809107272931	0.401799993521584	4.09e-05	35	hv n=35
53	AT3G44480	hv	RPP1	-0.412293874554026	0.0815950466591422	0.0249039295286882	0.0619809107272931	0.401799993521584	2.72e-05	35	hv n=35
54	AT3G44630	hv	NA	-0.412293874554026	0.0815950466591422	0.0249039295286882	0.0619809107272931	0.401799993521584	2.93e-05	35	hv n=35
55	AT3G44670	hv	NA	-0.412293874554026	0.0815950466591422	0.0249039295286882	0.0619809107272931	0.401799993521584	3.32e-05	35	hv n=35
56	AT3G46530	hv	RPP13	0.705990181500871	0.0435246013316006	0.00720055683697861	0.0273496613799096	0.26327773265478	6.83e-05	35	hv n=35
57	AT3G46710	non-hv	NA	-1.9251006802262	0.00986916412468145	0.00302445144645515	0.0135972629650266	0.222430900559496	4.16e-05	97	non-hv n=97
58	AT3G46730	non-hv	NA	1.26947256458026	0.0197935291273146	0.00971281227266014	0.0241848237461777	0.40160773444525	3.35e-05	97	non-hv n=97
59	AT3G50950	non-hv	ZAR1	-1.62787090543922	0.00616927226491491	0.00194022470307516	0.0092484257299501	0.209789726352231	1.84e-05	97	non-hv n=97
60	AT3G51560	non-hv	NA	-2.56298187683241	0.00726329320633508	0.00282784071439754	0.00331956965483591	0.851869672407077	1.97e-05	97	non-hv n=97
61	AT3G51570	non-hv	NA	-2.51364852158101	0.00466548470203335	0.00203962853797005	0.0043676993397671	0.466980068751438	2.01e-05	97	non-hv n=97
62	AT4G08450	non-hv	NA	-1.66342689740262	0.00604508743955252	0.00157644672352727	0.00438847573172981	0.359224209018442	5.38e-05	97	non-hv n=97
63	AT4G09430	non-hv	NA	-2.39219942723195	0.00680128252102494	0.00100132572525792	0.00213417475294927	0.469186379360061	3.76e-05	97	non-hv n=97
64	AT4G10780	non-hv	NA	-0.567402022854348	0.00338125523310708	0.00241098126623597	0.00587224132194823	0.4105725793701	3.78e-05	97	non-hv n=97
65	AT4G11170	hv	NA	-0.134337352086769	0.0278717796854598	0.00959438311550947	0.00939407607878654	1.02132269688291	4.25e-05	35	hv n=35
66	AT4G12010	non-hv	DSC1	-0.448507045032977	0.02566506713329	0.00880085925087366	0.058293003115397	0.150976254104656	2.26e-05	97	non-hv n=97
67	AT4G14370	non-hv	NA	-0.434815561466849	0.0243772389671385	0.00783285500584428	0.0309572306916263	0.253021824977484	5.58e-05	97	non-hv n=97
68	AT4G16860	hv	RPP4	0.380293401805028	0.0965305872741218	0.0215759909316587	0.0441276996046283	0.488944384705603	0.000111048	35	hv n=35
69	AT4G16890	hv	SNC1	0.380293401805028	0.0965305872741218	0.0215759909316587	0.0441276996046283	0.488944384705603	4.66e-05	35	hv n=35
70	AT4G16900	non-hv	NA	-1.55242916238197	0.0175150860399759	0.00508442478278304	0.0124695247226425	0.40774808149268	6.58e-05	97	non-hv n=97
71	AT4G16920	hv	NA	0.380293401805028	0.0965305872741218	0.0215759909316587	0.0441276996046283	0.488944384705603	5.54e-05	35	hv n=35
72	AT4G16940	hv	NA	0.380293401805028	0.0965305872741218	0.0215759909316587	0.0441276996046283	0.488944384705603	3.1e-05	35	hv n=35
73	AT4G16950	hv	RPP5	0.380293401805028	0.0965305872741218	0.0215759909316587	0.0441276996046283	0.488944384705603	5.17e-05	35	hv n=35
74	AT4G16960	hv	NA	0.380293401805028	0.0965305872741218	0.0215759909316587	0.0441276996046283	0.488944384705603	2.93e-05	35	hv n=35
75	AT4G19050	non-hv	NA	0.10603232193665	0.0204310790804916	0.00911407648941728	0.0649014356279026	0.140429505160267	3.76e-05	97	non-hv n=97
76	AT4G19510	non-hv	RPP2B	-1.80700452497085	0.00436336739191144	0.0019442026962675	0.00384165237712028	0.506085013794216	2.67e-05	97	non-hv n=97
77	AT4G19530	non-hv	NA	-1.87156025670749	0.00736676738684833	0.0030824166245249	0.01251888671871	0.246221304959818	2.18e-05	97	non-hv n=97
78	AT4G26090	non-hv	RPS2	-2.01833910751637	0.00751653767528715	0.00307676232820042	0.0105670581014275	0.291165459550638	1.86e-05	97	non-hv n=97
79	AT4G27190	non-hv	NA	-0.070835695154388	0.00558267353676756	0.00250210593916536	0.0131800206585125	0.189840820738725	3.29e-05	97	non-hv n=97
80	AT4G27220	non-hv	NA	-0.552485462357843	0.00799471481539689	0.0044898882811322	0.00888460605315189	0.505355921722536	2.11e-05	97	non-hv n=97
81	AT4G33300	non-hv	ADR1-L1	0.500452095282249	0.00703707210666779	0.00193235554561744	0.0150907618361751	0.128048906118527	2.93e-05	97	non-hv n=97
82	AT4G36150	non-hv	NA	-1.08790834911529	0.0311807833222055	0.0108260856767757	0.054989585305824	0.196875201305239	1.65e-05	97	non-hv n=97
83	AT5G04720	non-hv	ADR1-L2	-1.69585844482728	0.00251503276521597	0.00215016506745389	0.00061218426051902	3.51228413750942	3.17e-05	97	non-hv n=97
84	AT5G05400	non-hv	NA	-0.108959779118982	0.0170235892066241	0.00443944339538819	0.00926119462979467	0.479359690930782	2.66e-05	97	non-hv n=97
85	AT5G11250	non-hv	NA	-0.155368363797659	0.040552249075591	0.0185937874091315	0.0500330765011223	0.371629903844	2.58e-05	97	non-hv n=97
86	AT5G17680	non-hv	NA	-2.1054165374071	0.00924438327087113	0.0046082786378904	0.00994989114680333	0.463148648552897	1.4e-05	97	non-hv n=97
87	AT5G17880	non-hv	CSA1	0.0213356415144252	0.00831641370687014	0.00233254808416312	0.00850110382549817	0.274381789946723	2.49e-05	97	non-hv n=97
88	AT5G17890	non-hv	CHS3	-1.65070153907998	0.00882788806175902	0.00479001351953604	0.0100788330579714	0.475254773244566	2.1e-05	97	non-hv n=97
89	AT5G17970	non-hv	NA	-2.5477844176246	0.0016152806712579	0.00063946881868687	0.00129228335012845	0.494836382921213	2.83e-05	97	non-hv n=97
90	AT5G18350	non-hv	NA	0.0118651971950442	0.0152351397864606	0.00984042996648486	0.0132411161459597	0.743172241524932	2.35e-05	97	non-hv n=97
91	AT5G18360	non-hv	NA	-0.403926703726574	0.0118013394166598	0.00414565523232716	0.0145784070646441	0.284369562047785	2.55e-05	97	non-hv n=97
92	AT5G18370	non-hv	DSC2	-2.29540409028381	0.00685380476369294	0.00317198025043569	0.0107138459351614	0.296063642284205	1.93e-05	97	non-hv n=97
93	AT5G22690	non-hv	NA	-2.73784803514619	0.00401143650291047	0.00113057325632438	0.00187737615640727	0.602209233597573	2.78e-05	97	non-hv n=97
94	AT5G35450	non-hv	NA	-2.08817465428902	0.00470711182453389	0.00374633968168965	0.00502617801047188	0.745365499169403	3.8e-05	97	non-hv n=97
95	AT5G36930	non-hv	NA	-0.748312769910335	0.00214634656124018	0.00121182743577309	0.00407719488991634	0.297220875747236	2.8e-05	97	non-hv n=97
96	AT5G38340	non-hv	NA	-1.69376130633105	0.0148102667141896	0.00405151056358633	0.017677468068646	0.229190659423244	4.48e-05	97	non-hv n=97
97	AT5G38350	hv	NA	0.852716107375533	0.0557289876057461	0.0141480776229655	0.055385671015308	0.255446532715207	4.51e-05	35	hv n=35
98	AT5G38850	non-hv	NA	-2.19933196864557	0.00945514976651227	0.00328520217562199	0.00552522371270693	0.594582653380472	4.14e-05	97	non-hv n=97
99	AT5G40100	non-hv	NA	-1.91436453880504	0.00503612757833217	0.0022656253259123	0.00917974925685059	0.24680688573509	1.04e-05	97	non-hv n=97
100	AT5G40910	non-hv	NA	-2.41183403853186	0.00656440792787478	0.00161692231020537	0.00603083929984459	0.268109002713277	-9.28e-06	97	non-hv n=97
101	AT5G41540	non-hv	NA	-2.41365231392489	0.00265959206316388	0.00145820035313429	0.00111937391476718	1.30269281238127	2.72e-05	97	non-hv n=97
102	AT5G41550	non-hv	NA	-2.0111797478886	0.023647058205367	0.0109512091772103	0.0280892417944907	0.389872010691233	3.16e-05	97	non-hv n=97
103	AT5G41740	hv	SSI4-LIKE	-0.280443330930257	0.07130548469019	0.0269229036703799	0.0528238337212764	0.509673413944886	3.87e-05	35	hv n=35
104	AT5G41750	hv	NA	-0.280443330930257	0.07130548469019	0.0269229036703799	0.0528238337212764	0.509673413944886	3.86e-05	35	hv n=35
105	AT5G43470	hv	RPP8	-0.763675021975686	0.0463400034433329	0.0115665170373388	0.0198971155612742	0.581316271784177	3.4e-05	35	hv n=35
106	AT5G43730	non-hv	NA	-1.81751959266623	0.0101529657761038	0.00503349642099118	0.0120533497078783	0.417601458763052	2.23e-05	97	non-hv n=97
107	AT5G43740	hv	NA	0.336787269216285	0.0621247177200354	0.0175909979914299	0.0362583934117547	0.485156575793758	3.66e-05	35	hv n=35
108	AT5G44510	non-hv	TAO1	0.0692002122873213	0.0121092664597905	0.00659463068152737	0.0210833784193749	0.312788138141425	2.42e-05	97	non-hv n=97
109	AT5G44870	non-hv	LAZ5	-2.46133273757654	0.00851699650355976	0.00247255984802934	0.00453705503355019	0.544970213000611	4.68e-05	97	non-hv n=97
110	AT5G45050	non-hv	RRS1B	-1.26770259013609	0.00963526659809658	0.00769525127713189	0.034580816794889	0.222529482827868	1.74e-05	97	non-hv n=97
111	AT5G45060	non-hv	RPS4B	0.679216741487686	0.0152137543315233	0.00674080901499651	0.0410413306661015	0.164244406933037	1.97e-05	97	non-hv n=97
112	AT5G45200	non-hv	NA	-2.2375730685301	0.0145366665878242	0.00544473732605866	0.0256375032197184	0.212373930464141	1.92e-05	97	non-hv n=97
113	AT5G45210	non-hv	NA	-0.92533357350663	0.0103273075761686	0.00393651927722979	0.0121711020593837	0.323431621723589	3.62e-05	97	non-hv n=97
114	AT5G45230	non-hv	NA	0.257113390561116	0.00690005073566717	0.00431381400895119	0.00706095692014017	0.610939006956235	2.58e-05	97	non-hv n=97
115	AT5G45250	non-hv	RPS4	-2.35367429385123	0.00281237207097461	0.0012085463844531	0.00336279587235144	0.35938737595988	2.38e-05	97	non-hv n=97
116	AT5G45260	non-hv	RRS1	-0.513696666285298	0.00520367321673176	0.00307421283021239	0.00483668070124948	0.635603840753477	2.52e-05	97	non-hv n=97
117	AT5G46260	non-hv	NA	-1.1515538717702	0.02031680984449	0.00927375182086735	0.0242251565225145	0.382814939183096	4.26e-05	97	non-hv n=97
118	AT5G46270	non-hv	NA	-1.46219287079266	0.0183447751337525	0.00629322135401849	0.0407763348459667	0.154335140168709	3.78e-05	97	non-hv n=97
119	AT5G46450	non-hv	NA	-1.65860341043172	0.00670332446756453	0.00401373278680912	0.00889973325301991	0.450994729021475	3e-05	97	non-hv n=97
120	AT5G46510	hv	NA	0.794544622284769	0.0529550993022836	0.0196083092692673	0.0208845569868279	0.938890361985388	2.6e-05	35	hv n=35
121	AT5G46520	hv	VICTR	0.794544622284769	0.0529550993022836	0.0196083092692673	0.0208845569868279	0.938890361985388	3.05e-05	35	hv n=35
122	AT5G47250	non-hv	NA	-0.999896858245566	0.00683606153525845	0.00354573008718142	0.0130628213933113	0.271436773145881	3.73e-05	97	non-hv n=97
123	AT5G47260	non-hv	NA	1.60543844397123	0.0390985226656742	0.0222057682592432	0.0504474608955441	0.440176133051021	0.000101455	97	non-hv n=97
124	AT5G47280	non-hv	ADR1-L3	0.30259937008283	0.00565281878107359	0.00085556978571141	0.00767602559773457	0.11145999642887	8.79e-05	97	non-hv n=97
125	AT5G48620	hv	NA	-0.763675021975686	0.0463400034433329	0.0115665170373388	0.0198971155612742	0.581316271784177	3.52e-05	35	hv n=35
126	AT5G48770	non-hv	NA	-1.03887319827368	0.00073773098983183	0.00100284445943766	NA	NA	2.02e-05	97	non-hv n=97
127	AT5G49140	non-hv	NA	-2.24551932766746	0.00412375040352205	0.00274834109141318	0.00027606515137576	9.9554075467944	4.18e-05	97	non-hv n=97
128	AT5G51630	non-hv	NA	0.70763807624359	0.0225204918015376	0.00688521266138568	0.020411751098777	0.33731611893887	2.29e-05	97	non-hv n=97
129	AT5G58120	non-hv	NA	0.0522037476560297	0.0309610461830062	0.00718670751252729	0.0216637082459293	0.33173948942364	3.7e-05	97	non-hv n=97
130	AT5G63020	non-hv	NA	1.06804213478195	0.0125874270043961	0.00900501751854845	0.0173705603882571	0.518406851435609	2.91e-05	97	non-hv n=97
131	AT5G66900	non-hv	NRG1.2	-1.71089321012612	0.00795894331980818	0.00274030218889109	0.0167214838544049	0.163879127758701	3.76e-05	97	non-hv n=97
132	AT5G66910	non-hv	NRG1.1	-0.389935211007735	0.00962687171075972	0.00651254332599857	0.00782439393020899	0.832338374587004	2.48e-05	97	non-hv n=97
