# Supplementary material for: High allelic diversity in Arabidopsis NLRs is associated with distinct genomic features
Source: EMBO Rep. 2024 Mar 25;25(5):14. doi: 10.1038/s44319-024-00122-9 (PMC11093987; doi:10.1038/s44319-024-00122-9)
Supplement: Supplementary file 6 — Source data Fig. 6 [file 44319_2024_122_MOESM6_ESM.zip › Figure 6/6ABC/README]

#Figure 6A-C: NLR-wide population genetics statistics
Calculated from alignments of NLRs using egglib and the egglib_NLR.ipynb script 
The NLR_popgen.csv file contains: 
- Gene 
- HV 
- name: common name 
- D: Tajima's D 
- Pi: Pi per effective site 
- PiN: Pi per nonsynonymous site
- PiS: Pi per synonymous site 
- PiNPiS: PiN/PiS
- Mutation.Probability.Score: as reported in Monroe 2020 
- n: sample size HV and non-hv 
- label: label used for plots 
