# Supplementary material for: High allelic diversity in Arabidopsis NLRs is associated with distinct genomic features
Source: EMBO Rep. 2024 Mar 25;25(5):14. doi: 10.1038/s44319-024-00122-9 (PMC11093987; doi:10.1038/s44319-024-00122-9)
Supplement: Supplementary file 6 — Source data Fig. 6 [file 44319_2024_122_MOESM6_ESM.zip › Figure 6/6D/positive_selection.csv]

	Gene	HV	model	value
1	AT5G40910	non-hv	Pervasive	0.00071633237822349
2	AT5G40910	non-hv	Episodic	0.00787965616045845
3	AT5G41550	non-hv	Pervasive	0.0168738898756661
4	AT5G41550	non-hv	Episodic	0.0142095914742451
5	AT5G38850	non-hv	Pervasive	0.00538599640933572
6	AT5G38850	non-hv	Episodic	0.0125673249551167
7	AT5G41740	hv	Pervasive	0.0685814771395076
8	AT5G41740	hv	Episodic	0.14126611957796
9	AT5G41750	hv	Pervasive	0.0685814771395076
10	AT5G41750	hv	Episodic	0.14126611957796
11	AT5G41540	non-hv	Pervasive	0.00127713920817369
12	AT5G41540	non-hv	Episodic	0.00063856960408684
13	AT4G11170	hv	Pervasive	0.00332778702163061
14	AT4G11170	hv	Episodic	0.0108153078202995
15	AT4G16900	non-hv	Pervasive	0.00140350877192982
16	AT4G16900	non-hv	Episodic	0.016140350877193
17	AT4G16860	hv	Pervasive	0.0226820998480065
18	AT4G16860	hv	Episodic	0.0547176429323045
19	AT4G16950	hv	Pervasive	0.0226820998480065
20	AT4G16950	hv	Episodic	0.0547176429323045
21	AT4G16920	hv	Pervasive	0.0226820998480065
22	AT4G16920	hv	Episodic	0.0547176429323045
23	AT4G16890	hv	Pervasive	0.0226820998480065
24	AT4G16890	hv	Episodic	0.0547176429323045
25	AT4G16940	hv	Pervasive	0.0226820998480065
26	AT4G16940	hv	Episodic	0.0547176429323045
27	AT4G16960	hv	Pervasive	0.0226820998480065
28	AT4G16960	hv	Episodic	0.0547176429323045
29	AT5G51630	non-hv	Pervasive	0
30	AT5G51630	non-hv	Episodic	0.00237154150197628
31	AT5G22690	non-hv	Pervasive	0.00285171102661596
32	AT5G22690	non-hv	Episodic	0.00475285171102661
33	AT4G08450	non-hv	Pervasive	0.00373134328358208
34	AT4G08450	non-hv	Episodic	0.00298507462686567
35	AT5G46450	non-hv	Pervasive	0
36	AT5G46450	non-hv	Episodic	0.00172711571675302
37	AT5G46260	non-hv	Pervasive	0.00794281175536139
38	AT5G46260	non-hv	Episodic	0.0127084988085782
39	AT1G31540	hv	Pervasive	0.0405594405594406
40	AT1G31540	hv	Episodic	0.0678321678321678
41	AT5G46510	hv	Pervasive	0.00680657969370391
42	AT5G46510	hv	Episodic	0.0311968235961429
43	AT5G46520	hv	Pervasive	0.00680657969370391
44	AT5G46520	hv	Episodic	0.0311968235961429
45	AT5G46270	non-hv	Pervasive	0.00714853057982525
46	AT5G46270	non-hv	Episodic	0.0150913423351866
47	AT5G17970	non-hv	Pervasive	0
48	AT5G17970	non-hv	Episodic	0
49	AT5G18360	non-hv	Pervasive	0
50	AT5G18360	non-hv	Episodic	0.00321543408360128
51	AT5G44510	non-hv	Pervasive	0.00135226504394861
52	AT5G44510	non-hv	Episodic	0.00608519269776876
53	AT3G44400	hv	Pervasive	0.0425531914893617
54	AT3G44400	hv	Episodic	0.0975656507571401
55	AT3G44670	hv	Pervasive	0.0425531914893617
56	AT3G44670	hv	Episodic	0.0975656507571401
57	AT3G44480	hv	Pervasive	0.0425531914893617
58	AT3G44480	hv	Episodic	0.0975656507571401
59	AT3G44630	hv	Pervasive	0.0425531914893617
60	AT3G44630	hv	Episodic	0.0975656507571401
61	AT3G25510	non-hv	Pervasive	0.0023551577955723
62	AT3G25510	non-hv	Episodic	0.00659444182760245
63	AT2G14080	hv	Pervasive	0.0332559938128384
64	AT2G14080	hv	Episodic	0.0471771075019335
65	AT5G11250	non-hv	Pervasive	0
66	AT5G11250	non-hv	Episodic	0.0108073744437381
67	AT1G69550	hv	Pervasive	0.0242195909580194
68	AT1G69550	hv	Episodic	0.0495156081808396
69	AT3G04220	non-hv	Pervasive	0.00108695652173913
70	AT3G04220	non-hv	Episodic	0.00543478260869565
71	AT5G38340	non-hv	Pervasive	0.00338123415046491
72	AT5G38340	non-hv	Episodic	0.00929839391377852
73	AT5G38350	hv	Pervasive	0.0238305383936452
74	AT5G38350	hv	Episodic	0.0353045013239188
75	AT1G65850	non-hv	Pervasive	0.00640439158279963
76	AT1G65850	non-hv	Episodic	0.0210430009149131
77	AT5G18370	non-hv	Pervasive	0.0024232633279483
78	AT5G18370	non-hv	Episodic	0.00888529886914378
79	AT5G18350	non-hv	Pervasive	0.00078926598263614
80	AT5G18350	non-hv	Episodic	0.0149960536700868
81	AT5G49140	non-hv	Pervasive	0.00201207243460764
82	AT5G49140	non-hv	Episodic	0.00201207243460764
83	AT1G27180	non-hv	Pervasive	0
84	AT1G27180	non-hv	Episodic	0.00188679245283018
85	AT1G27170	non-hv	Pervasive	0
86	AT1G27170	non-hv	Episodic	0.00061881188118811
87	AT3G51560	non-hv	Pervasive	0.00076103500761035
88	AT3G51560	non-hv	Episodic	0.0060882800608828
89	AT5G17890	non-hv	Pervasive	0
90	AT5G17890	non-hv	Episodic	0
91	AT5G45050	non-hv	Pervasive	0
92	AT5G45050	non-hv	Episodic	0.00260756192959582
93	AT5G45260	non-hv	Pervasive	0
94	AT5G45260	non-hv	Episodic	0.00144404332129963
95	AT5G45210	non-hv	Pervasive	0.00269905533063427
96	AT5G45210	non-hv	Episodic	0.00404858299595141
97	AT4G19510	non-hv	Pervasive	0
98	AT4G19510	non-hv	Episodic	0
99	AT4G12010	non-hv	Pervasive	0.000786782061369
100	AT4G12010	non-hv	Episodic	0.005507474429583
101	AT3G51570	non-hv	Pervasive	0.0007656967840735
102	AT3G51570	non-hv	Episodic	0.00306278713629402
103	AT5G45060	non-hv	Pervasive	0
104	AT5G45060	non-hv	Episodic	0
105	AT5G45250	non-hv	Pervasive	0
106	AT5G45250	non-hv	Episodic	0
107	AT4G19530	non-hv	Pervasive	0.00311284046692607
108	AT4G19530	non-hv	Episodic	0.00311284046692607
109	AT5G17880	non-hv	Pervasive	0.00079239302694136
110	AT5G17880	non-hv	Episodic	0.00475435816164817
111	AT5G44870	non-hv	Pervasive	0.00417014178482068
112	AT5G44870	non-hv	Episodic	0.00333611342785654
113	AT4G36150	non-hv	Pervasive	0
114	AT4G36150	non-hv	Episodic	0.00887096774193548
115	AT5G45200	non-hv	Pervasive	0.00230061349693251
116	AT5G45200	non-hv	Episodic	0.00306748466257668
117	AT2G17060	non-hv	Pervasive	0.00573770491803278
118	AT2G17060	non-hv	Episodic	0.00573770491803278
119	AT5G45230	non-hv	Pervasive	0
120	AT5G45230	non-hv	Episodic	0
121	AT5G66910	non-hv	Pervasive	0
122	AT5G66910	non-hv	Episodic	0.00116009280742459
123	AT5G66900	non-hv	Pervasive	0
124	AT5G66900	non-hv	Episodic	0
125	AT4G33300	non-hv	Pervasive	0
126	AT4G33300	non-hv	Episodic	0.00113122171945701
127	AT5G04720	non-hv	Pervasive	0
128	AT5G04720	non-hv	Episodic	0
129	AT5G47280	non-hv	Pervasive	0
130	AT5G47280	non-hv	Episodic	0
131	AT3G50950	non-hv	Pervasive	0
132	AT3G50950	non-hv	Episodic	0
133	AT3G46710	non-hv	Pervasive	0
134	AT3G46710	non-hv	Episodic	0
135	AT3G46730	non-hv	Pervasive	0
136	AT3G46730	non-hv	Episodic	0
137	AT3G46530	hv	Pervasive	0.0207612456747405
138	AT3G46530	hv	Episodic	0.0484429065743945
139	AT1G50180	non-hv	Pervasive	0
140	AT1G50180	non-hv	Episodic	0.00619834710743801
141	AT1G53350	non-hv	Pervasive	0.00106269925611052
142	AT1G53350	non-hv	Episodic	0.00318809776833156
143	AT5G35450	non-hv	Pervasive	0
144	AT5G35450	non-hv	Episodic	0
145	AT5G48620	hv	Pervasive	0.0653536257833483
146	AT5G48620	hv	Episodic	0.090420769919427
147	AT5G43470	hv	Pervasive	0.0653536257833483
148	AT5G43470	hv	Episodic	0.090420769919427
149	AT1G10920	non-hv	Pervasive	0
150	AT1G10920	non-hv	Episodic	0.00219298245614035
151	AT1G59780	hv	Pervasive	0.00562248995983935
152	AT1G59780	hv	Episodic	0.0192771084337349
153	AT1G59620	non-hv	Pervasive	0.00747065101387406
154	AT1G59620	non-hv	Episodic	0.0138740661686233
155	AT1G58410	non-hv	Pervasive	0.00107411385606874
156	AT1G58410	non-hv	Episodic	0.00107411385606874
157	AT1G58400	non-hv	Pervasive	0
158	AT1G58400	non-hv	Episodic	0.00659340659340659
159	AT1G59218	hv	Pervasive	0.0432977461447212
160	AT1G59218	hv	Episodic	0.068208778173191
161	AT1G59124	hv	Pervasive	0.0432977461447212
162	AT1G59124	hv	Episodic	0.068208778173191
163	AT1G58602	hv	Pervasive	0.0432977461447212
164	AT1G58602	hv	Episodic	0.068208778173191
165	AT1G58848	hv	Pervasive	0.0432977461447212
166	AT1G58848	hv	Episodic	0.068208778173191
167	AT1G58807	hv	Pervasive	0.0432977461447212
168	AT1G58807	hv	Episodic	0.068208778173191
169	AT1G58390	non-hv	Pervasive	0.00551267916207276
170	AT1G58390	non-hv	Episodic	0.0275633958103638
171	AT3G07040	non-hv	Pervasive	0.00107758620689655
172	AT3G07040	non-hv	Episodic	0.00107758620689655
173	AT3G14470	non-hv	Pervasive	0
174	AT3G14470	non-hv	Episodic	0.00093545369504209
175	AT3G14460	non-hv	Pervasive	0
176	AT3G14460	non-hv	Episodic	0
177	AT1G12290	non-hv	Pervasive	0.00077279752704791
178	AT1G12290	non-hv	Episodic	0.00386398763523956
179	AT4G10780	non-hv	Pervasive	0
180	AT4G10780	non-hv	Episodic	0
181	AT1G63350	non-hv	Pervasive	0.0037593984962406
182	AT1G63350	non-hv	Episodic	0.0300751879699248
183	AT1G63360	hv	Pervasive	0.0842844600526778
184	AT1G63360	hv	Episodic	0.115891132572432
185	AT1G62630	hv	Pervasive	0.0842844600526778
186	AT1G62630	hv	Episodic	0.115891132572432
187	AT1G12210	non-hv	Pervasive	0
188	AT1G12210	non-hv	Episodic	0.00956429330499468
189	AT1G12280	non-hv	Pervasive	0
190	AT1G12280	non-hv	Episodic	0
191	AT1G61310	hv	Pervasive	0.065023597273204
192	AT1G61310	hv	Episodic	0.114315679077084
193	AT1G61180	hv	Pervasive	0.065023597273204
194	AT1G61180	hv	Episodic	0.114315679077084
195	AT1G61300	hv	Pervasive	0.065023597273204
196	AT1G61300	hv	Episodic	0.114315679077084
197	AT1G61190	hv	Pervasive	0.065023597273204
198	AT1G61190	hv	Episodic	0.114315679077084
199	AT1G12220	non-hv	Pervasive	0.00217864923747276
200	AT1G12220	non-hv	Episodic	0.00326797385620915
201	AT5G47260	non-hv	Pervasive	0.00148148148148148
202	AT5G47260	non-hv	Episodic	0.0074074074074074
203	AT1G51480	non-hv	Pervasive	0.00635593220338983
204	AT1G51480	non-hv	Episodic	0.00529661016949152
205	AT5G43730	non-hv	Pervasive	0
206	AT5G43730	non-hv	Episodic	0.0035377358490566
207	AT5G43740	hv	Pervasive	0.0422691879866518
208	AT5G43740	hv	Episodic	0.0645161290322581
209	AT1G15890	non-hv	Pervasive	0
210	AT1G15890	non-hv	Episodic	0
211	AT5G63020	non-hv	Pervasive	0
212	AT5G63020	non-hv	Episodic	0.00112233445566778
213	AT5G05400	non-hv	Pervasive	0
214	AT5G05400	non-hv	Episodic	0.00731452455590386
215	AT5G47250	non-hv	Pervasive	0
216	AT5G47250	non-hv	Episodic	0
217	AT4G26090	non-hv	Pervasive	0
218	AT4G26090	non-hv	Episodic	0.0055005500550055
219	AT4G27190	non-hv	Pervasive	0
220	AT4G27190	non-hv	Episodic	0
221	AT4G27220	non-hv	Pervasive	0.00103842159916926
222	AT4G27220	non-hv	Episodic	0.00103842159916926
223	AT4G19050	non-hv	Pervasive	0.0014336917562724
224	AT4G19050	non-hv	Episodic	0.0043010752688172
225	AT5G36930	non-hv	Pervasive	0
226	AT5G36930	non-hv	Episodic	0
227	AT5G17680	non-hv	Pervasive	0
228	AT5G17680	non-hv	Episodic	0.00150829562594268
229	AT5G40100	non-hv	Pervasive	0.00093370681605975
230	AT5G40100	non-hv	Episodic	0.00186741363211951
231	AT1G17600	non-hv	Pervasive	0
232	AT1G17600	non-hv	Episodic	0
233	AT1G72860	non-hv	Pervasive	0.00074183976261127
234	AT1G72860	non-hv	Episodic	0.00222551928783382
235	AT5G48770	non-hv	Pervasive	0
236	AT5G48770	non-hv	Episodic	0
237	AT1G72840	non-hv	Pervasive	0
238	AT1G72840	non-hv	Episodic	0
239	AT4G09430	non-hv	Pervasive	0
240	AT4G09430	non-hv	Episodic	0.00259740259740259
241	AT1G63750	non-hv	Pervasive	0.00326797385620915
242	AT1G63750	non-hv	Episodic	0.0065359477124183
243	AT1G63730	non-hv	Pervasive	0.00296442687747035
244	AT1G63730	non-hv	Episodic	0.00197628458498023
245	AT4G14370	non-hv	Pervasive	0.00368663594470046
246	AT4G14370	non-hv	Episodic	0.0119815668202765
247	AT5G58120	non-hv	Pervasive	0
248	AT5G58120	non-hv	Episodic	0.0214669051878354
249	AT1G63740	non-hv	Pervasive	0
250	AT1G63740	non-hv	Episodic	0.0027002700270027
251	AT1G64070	non-hv	Pervasive	0.00096993210475266
252	AT1G64070	non-hv	Episodic	0.008729388942774
253	AT2G16870	non-hv	Pervasive	0
254	AT2G16870	non-hv	Episodic	0.00088652482269503
255	AT1G63880	non-hv	Pervasive	0.00852099817407182
256	AT1G63880	non-hv	Episodic	0.0182592818015825
257	AT1G63870	non-hv	Pervasive	0.0008176614881439
258	AT1G63870	non-hv	Episodic	0.0130825838103025
259	AT1G56540	non-hv	Pervasive	0.00970873786407766
260	AT1G56540	non-hv	Episodic	0.0167696381288614
261	AT1G56510	non-hv	Pervasive	0.00343053173241852
262	AT1G56510	non-hv	Episodic	0.0265866209262436
263	AT1G56520	non-hv	Pervasive	0.00165700082850041
264	AT1G56520	non-hv	Episodic	0.00414250207125103
