# Supplementary material for: High allelic diversity in Arabidopsis NLRs is associated with distinct genomic features
Source: EMBO Rep. 2024 Mar 25;25(5):14. doi: 10.1038/s44319-024-00122-9 (PMC11093987; doi:10.1038/s44319-024-00122-9)
Supplement: Supplementary file 6 — Source data Fig. 6 [file 44319_2024_122_MOESM6_ESM.zip › Figure 6/6D/README]

# Figure 6D
positive_selection.csv has the following columns: 
- Gene
- HV 
- model: hyphy model to test selection used, either MEME (episodic) or FEL (pervasive).
- value: Percentage of codons under positive selection determined by 95% confidence 
