# Supplementary material for: High allelic diversity in Arabidopsis NLRs is associated with distinct genomic features
Source: EMBO Rep. 2024 Mar 25;25(5):14. doi: 10.1038/s44319-024-00122-9 (PMC11093987; doi:10.1038/s44319-024-00122-9)
Supplement: Supplementary file 7 — Source data Fig. 7 [file 44319_2024_122_MOESM7_ESM.zip]

Archive with 15 entries (13 files):
- Figure 7/7A/
- Figure 7/7A/.gitignore
- Figure 7/7A/CHG_context.bed.bw
- Figure 7/7A/CHH_context.bw
- Figure 7/7A/CpG_context.bw
- Figure 7/7A/hv_NLR.bed
- Figure 7/7A/mapped_rnaseq.bai
- Figure 7/7A/mapped_rnaseq.bam
- Figure 7/7A/nonhv_NLR.bed
- Figure 7/7A/README.txt
- Figure 7/7A/uncropped_igv_screenshot.png
- Figure 7/7BC/
- Figure 7/7BC/aa_annotation_rsg2.csv
- Figure 7/7BC/README
- Figure 7/7BC/sliding_window_RSG2.csv
