# Supplementary material for: High allelic diversity in Arabidopsis NLRs is associated with distinct genomic features
Source: EMBO Rep. 2024 Mar 25;25(5):14. doi: 10.1038/s44319-024-00122-9 (PMC11093987; doi:10.1038/s44319-024-00122-9)
Supplement: Supplementary file 7 — Source data Fig. 7 [file 44319_2024_122_MOESM7_ESM.zip › Figure 7/7A/hv_NLR.bed]

Chr1	11288451	11293753	AT1G31540_1	-
Chr1	21746353	21765705	AT1G58602_1	+
Chr1	21780184	21784314	AT1G58807_1	+
Chr1	21791782	21797050	AT1G58848_1	+
Chr1	21816442	21820572	AT1G59124_1	+
Chr1	21828032	21832708	AT1G59218_1	+
Chr1	22551331	22554649	AT1G61180_1	+
Chr1	22557601	22560687	AT1G61190_1	+
Chr1	22607465	22610273	AT1G61300_1	-
Chr1	22613062	22615943	AT1G61310_1	-
Chr1	23185911	23188593	AT1G62630_1	+
Chr1	26148020	26153555	AT1G69550_1	-
Chr2	5925185	5929600	AT2G14080_1	+
Chr3	16044686	16049701	AT3G44400_1	-
Chr3	16090563	16096359	AT3G44480_1	-
Chr3	16195954	16201225	AT3G44630_1	+
Chr3	16216944	16221617	AT3G44670_1	+
Chr3	17130366	17133338	AT3G46530_1	-
Chr4	9488465	9495816	AT4G16860_1	-
Chr4	9500505	9505455	AT4G16890_1	-
Chr4	9519172	9525691	AT4G16920_1	-
Chr4	9538797	9544467	AT4G16950_1	-
Chr5	15328658	15331528	AT5G38350_1	+
Chr5	16688625	16693119	AT5G41740_1	+
Chr5	16693908	16698943	AT5G41750_1	+
Chr5	17462546	17467448	AT5G43470_1	-
Chr5	17564737	17568802	AT5G43740_1	+
Chr5	18860450	18867013	AT5G46510_1	+
Chr5	18867766	18872415	AT5G46520_1	+
Chr5	19716475	19721452	AT5G48620_1	+
Chr1	23499514	23502169	AT1G63360_0	-
