# Supplementary material for: High allelic diversity in Arabidopsis NLRs is associated with distinct genomic features
Source: EMBO Rep. 2024 Mar 25;25(5):14. doi: 10.1038/s44319-024-00122-9 (PMC11093987; doi:10.1038/s44319-024-00122-9)
Supplement: Supplementary file 7 — Source data Fig. 7 [file 44319_2024_122_MOESM7_ESM.zip › Figure 7/7A/nonhv_NLR.bed]

Chr1	3644419	3647768	AT1G10920_0	-
Chr1	4140947	4143605	AT1G12210_0	+
Chr1	4144571	4147911	AT1G12220_0	+
Chr1	4174874	4177559	AT1G12280_0	-
Chr1	4178358	4182593	AT1G12290_0	-
Chr1	5461316	5464223	AT1G15890_0	+
Chr1	6052935	6056664	AT1G17600_0	-
Chr1	9433487	9439417	AT1G27170_0	+
Chr1	9439858	9446106	AT1G27180_0	+
Chr1	18584234	18587136	AT1G50180_0	+
Chr1	19090846	19094306	AT1G51480_0	-
Chr1	19903898	19907515	AT1G53350_0	+
Chr1	21167588	21173632	AT1G56510_0	+
Chr1	21174663	21178974	AT1G56520_0	-
Chr1	21181663	21185306	AT1G56540_0	+
Chr1	21690961	21694447	AT1G58390_0	-
Chr1	21696164	21699118	AT1G58400_0	-
Chr1	21701184	21704255	AT1G58410_0	-
Chr1	21902283	21905685	AT1G59620_0	+
Chr1	21993580	21997691	AT1G59780_0	-
Chr1	23494934	23497631	AT1G63350_0	-
Chr1	23641769	23645132	AT1G63730_0	+
Chr1	23645428	23648973	AT1G63740_0	+
Chr1	23650847	23655363	AT1G63750_0	+
Chr1	23707130	23711901	AT1G63870_0	-
Chr1	23712275	23716124	AT1G63880_0	-
Chr1	23779948	23783449	AT1G64070_0	+
Chr1	24494677	24498542	AT1G65850_0	+
Chr1	27409236	27413851	AT1G72840_0	-
Chr1	27416227	27420778	AT1G72860_0	-
Chr2	7308076	7311686	AT2G16870_0	-
Chr2	7422410	7426877	AT2G17060_0	+
Chr3	1109117	1112188	AT3G04220_0	-
Chr3	2225951	2229024	AT3G07040_0	-
Chr3	4851989	4856264	AT3G14460_0	-
Chr3	4857939	4861247	AT3G14470_0	+
Chr3	9260837	9268797	AT3G25510_0	-
Chr3	17206488	17209032	AT3G46710_0	-
Chr3	17213068	17215612	AT3G46730_0	-
Chr3	18935673	18938799	AT3G50950_0	+
Chr3	19121807	19125913	AT3G51560_0	-
Chr3	19126357	19130456	AT3G51570_0	+
Chr4	5365609	5371101	AT4G08450_0	+
Chr4	5970931	5975375	AT4G09430_0	+
Chr4	6634778	6637457	AT4G10780_0	-
Chr4	6811126	6817130	AT4G11170_0	+
Chr4	7197210	7201393	AT4G12010_0	-
Chr4	8279640	8283263	AT4G14370_0	-
Chr4	9511858	9516541	AT4G16900_0	-
Chr4	9533148	9537604	AT4G16940_0	-
Chr4	9546342	9551007	AT4G16960_0	-
Chr4	10633684	10639001	AT4G19510_0	+
Chr4	10651743	10657282	AT4G19530_0	+
Chr4	13224337	13227872	AT4G26090_0	+
Chr4	13620976	13623934	AT4G27190_0	-
Chr4	13633952	13636712	AT4G27220_0	-
Chr4	16050455	16056526	AT4G33300_0	-
Chr4	17104718	17108711	AT4G36150_0	+
Chr5	1360711	1363884	AT5G04720_0	+
Chr5	1597744	1600369	AT5G05400_0	-
Chr5	3587977	3591960	AT5G11250_0	-
Chr5	5822998	5827153	AT5G17680_0	+
Chr5	5908873	5913099	AT5G17880_0	-
Chr5	5916969	5923355	AT5G17890_0	+
Chr5	5948998	5951619	AT5G17970_0	-
Chr5	6074068	6078569	AT5G18350_0	-
Chr5	6080048	6083027	AT5G18360_0	-
Chr5	6085035	6088926	AT5G18370_0	-
Chr5	7541270	7545182	AT5G22690_0	+
Chr5	13667685	13671184	AT5G35450_0	+
Chr5	14567621	14572630	AT5G36930_0	-
Chr5	15320506	15324061	AT5G38340_0	+
Chr5	15555155	15558732	AT5G38850_0	+
Chr5	16043928	16047355	AT5G40100_0	+
Chr5	16395506	16399129	AT5G40910_0	+
Chr5	16612658	16616063	AT5G41540_0	-
Chr5	16617231	16620785	AT5G41550_0	-
Chr5	17560178	17562929	AT5G43730_0	+
Chr5	17929672	17934188	AT5G44510_0	-
Chr5	18114665	18118608	AT5G44870_0	+
Chr5	18176913	18181805	AT5G45050_0	-
Chr5	18182037	18186495	AT5G45060_0	+
Chr5	18283966	18290332	AT5G45200_0	-
Chr5	18295520	18298434	AT5G45210_0	+
Chr5	18302146	18308303	AT5G45230_0	-
Chr5	18321913	18326022	AT5G45250_0	-
Chr5	18326202	18332609	AT5G45260_0	+
Chr5	18759101	18763358	AT5G46260_0	-
Chr5	18764348	18769090	AT5G46270_0	-
Chr5	18835617	18839546	AT5G46450_0	+
Chr5	18850775	18853843	AT5G46490_0	+
Chr5	19185793	19188745	AT5G47250_0	-
Chr5	19189410	19192516	AT5G47260_0	+
Chr5	19193156	19195559	AT5G47280_0	+
Chr5	19773276	19777242	AT5G48770_0	-
Chr5	19919084	19923415	AT5G49140_0	-
Chr5	20969442	20974916	AT5G51630_0	+
Chr5	23517491	23521067	AT5G58120_0	+
Chr5	25283062	25286002	AT5G63020_0	-
Chr5	26714763	26717788	AT5G66900_0	-
Chr5	26718231	26721256	AT5G66910_0	-
