# Supplementary material for: High allelic diversity in Arabidopsis NLRs is associated with distinct genomic features
Source: EMBO Rep. 2024 Mar 25;25(5):14. doi: 10.1038/s44319-024-00122-9 (PMC11093987; doi:10.1038/s44319-024-00122-9)
Supplement: Supplementary file 7 — Source data Fig. 7 [file 44319_2024_122_MOESM7_ESM.zip › Figure 7/7BC/aa_annotation_rsg2.csv]

	Gene	domain	start	stop
1	AT5G43730	NBARC	474	1311
2	AT5G43730	LRR	1536	2472
3	AT5G43730	CC	84	186
4	AT5G43740	NBARC	477	1314
5	AT5G43740	LRR	1539	2496
6	AT5G43740	CC	87	168
