# Supplementary material for: High allelic diversity in Arabidopsis NLRs is associated with distinct genomic features
Source: EMBO Rep. 2024 Mar 25;25(5):14. doi: 10.1038/s44319-024-00122-9 (PMC11093987; doi:10.1038/s44319-024-00122-9)
Supplement: Supplementary file 7 — Source data Fig. 7 [file 44319_2024_122_MOESM7_ESM.zip › Figure 7/7BC/README]

#Figure 7B and C: annotation, Pi, and D plots 
aa_annotation_rsg2.csv contains the amino acid coordinates of the three domains of both RSG2 cluster NLRs 
sliding_window_RSG2.csv contains the results of the sliding window analysis for RSG2. Statistics were calculated on 300bp windows with a step size of 75bp. The nuc_midpoint is the midpoint of that window.  
