# Supplementary material for: High allelic diversity in Arabidopsis NLRs is associated with distinct genomic features
Source: EMBO Rep. 2024 Mar 25;25(5):14. doi: 10.1038/s44319-024-00122-9 (PMC11093987; doi:10.1038/s44319-024-00122-9)
Supplement: Supplementary file 7 — Source data Fig. 7 [file 44319_2024_122_MOESM7_ESM.zip › Figure 7/7BC/sliding_window_RSG2.csv]

	Gene	gene_length	HV	Pi	D	nuc_midpoint
1	AT5G43730	2544	non-hv	0.00633949739212897	-2.21037897334167	1275
2	AT5G43730	2544	non-hv	0.0167783573046731	-1.68901252108489	375
3	AT5G43730	2544	non-hv	0.00726884779516359	-0.512060636626571	2175
4	AT5G43730	2544	non-hv	0.0163832253305938	-1.78029762381889	450
5	AT5G43730	2544	non-hv	0.0120552131078447	-1.986980980734	600
6	AT5G43730	2544	non-hv	0.0079611190137506	-1.45832624233096	1050
7	AT5G43730	2544	non-hv	0.0135935935935936	-1.43534042540996	150
8	AT5G43730	2544	non-hv	0.00391180654338549	-2.24578167786702	1125
9	AT5G43730	2544	non-hv	0.00984774247932143	-1.92069850184767	675
10	AT5G43730	2544	non-hv	0.0131073178441599	-1.8539296977388	525
11	AT5G43730	2544	non-hv	0.00616405879563774	-2.18090142727603	1200
12	AT5G43730	2544	non-hv	0.00761182234866445	-1.42535254213938	2325
13	AT5G43730	2544	non-hv	0.0147347347347347	-1.66717579145751	300
14	AT5G43730	2544	non-hv	0.00268847795163585	-0.369353319732957	1950
15	AT5G43730	2544	non-hv	0.0129329329329329	-1.29810221966471	225
16	AT5G43730	2544	non-hv	0.0132811759127549	-0.921809763141503	900
17	AT5G43730	2544	non-hv	0.00599336178283547	-0.474297135421922	2100
18	AT5G43730	2544	non-hv	0.00684684684684685	-2.17838537152504	1350
19	AT5G43730	2544	non-hv	0.00936936936936937	-2.05130560041581	1425
20	AT5G43730	2544	non-hv	0.0111996206733049	-1.09963444309448	975
21	AT5G43730	2544	non-hv	0.0122949265054528	-1.85439823889461	1725
22	AT5G43730	2544	non-hv	0.0120810283968179	-1.70879864104072	750
23	AT5G43730	2544	non-hv	0.0052344010677344	-0.960444763865654	2472
24	AT5G43730	2544	non-hv	0.00490324498976265	-1.82551137801318	2434.5
25	AT5G43730	2544	non-hv	0.00312944523470839	-0.0334825075301441	2025
26	AT5G43730	2544	non-hv	0.00733522996680891	-1.79420127540502	1800
27	AT5G43730	2544	non-hv	0.00447605500237079	-1.31308879395385	1875
28	AT5G43730	2544	non-hv	0.00575226139135914	-1.58719257584714	2397
29	AT5G43730	2544	non-hv	0.00833570412517781	-1.24973367768094	2250
30	AT5G43730	2544	non-hv	0.0151161688003793	-1.94181895353425	1575
31	AT5G43730	2544	non-hv	0.0156946420104315	-1.92178343248711	1650
32	AT5G43730	2544	non-hv	0.0172730625362204	-1.39056905722204	825
33	AT5G43730	2544	non-hv	0.0125177809388336	-1.9763941639101	1500
34	AT5G43740	2697	hv	0.0422071821926049	-0.762546267887395	150
35	AT5G43740	2697	hv	0.0396269841269841	-0.800622061912625	225
36	AT5G43740	2697	hv	0.0321632653061224	0.0174787034645183	1050
37	AT5G43740	2697	hv	0.0558504752255512	0.13248665058757	2100
38	AT5G43740	2697	hv	0.044537641723356	0.940131813238533	1200
39	AT5G43740	2697	hv	0.0627292517006802	0.236279389149011	375
40	AT5G43740	2697	hv	0.0345360544217687	0.187463314333074	900
41	AT5G43740	2697	hv	0.0620220750711632	0.481069918120057	2025
42	AT5G43740	2697	hv	0.0541197278911564	0.41568507650906	525
43	AT5G43740	2697	hv	0.0726957712162879	-0.231894046062814	1875
44	AT5G43740	2697	hv	0.0685145920779659	-0.230860447526254	1950
45	AT5G43740	2697	hv	0.0478448979591836	0.0716442166332403	600
46	AT5G43740	2697	hv	0.0291020408163265	0.098714957400334	1125
47	AT5G43740	2697	hv	0.0371455782312925	0.292304063504435	975
48	AT5G43740	2697	hv	0.0443056689342404	0.827603740791511	1275
49	AT5G43740	2697	hv	0.0416870748299319	-0.0599186391948278	825
50	AT5G43740	2697	hv	0.0312571428571429	-0.492371808126353	675
51	AT5G43740	2697	hv	0.0475809523809524	-0.478309417053745	300
52	AT5G43740	2697	hv	0.0351700680272109	-0.315315273088455	750
53	AT5G43740	2697	hv	0.0853993819235989	-0.0711484282428065	2250
54	AT5G43740	2697	hv	0.0475140589569161	1.21485531012431	1350
55	AT5G43740	2697	hv	0.0583537414965987	0.421812601888927	450
56	AT5G43740	2697	hv	0.0870990591981473	0.353864733190573	1800
57	AT5G43740	2697	hv	0.0839447375769565	1.37799815836089	1575
58	AT5G43740	2697	hv	0.0928603495270161	0.385517306887709	1725
59	AT5G43740	2697	hv	NA	NA	2623.5
60	AT5G43740	2697	hv	0.0626250180923434	1.81989085311048	1425
61	AT5G43740	2697	hv	0.100937849391992	0.239344204828842	2325
62	AT5G43740	2697	hv	0.072228248808003	0.303813262558137	2175
63	AT5G43740	2697	hv	0.131218521944701	1.13600126500199	2586
64	AT5G43740	2697	hv	0.0709262305108303	1.27029921971731	1500
65	AT5G43740	2697	hv	0.096724233213595	1.44818537069366	1650
66	AT5G43740	2697	hv	0.126497348990989	1.63913837805451	2548.5
67	AT5G43740	2697	hv	0.124851453851428	0.942190139567073	2475
68	AT5G43740	2697	hv	0.119118021861844	0.606881100236462	2400
