# Supplementary material for: High allelic diversity in Arabidopsis NLRs is associated with distinct genomic features
Source: EMBO Rep. 2024 Mar 25;25(5):14. doi: 10.1038/s44319-024-00122-9 (PMC11093987; doi:10.1038/s44319-024-00122-9)
Supplement: Supplementary file 8 — Figure EV Source Data [file 44319_2024_122_MOESM8_ESM.zip]

Archive with 25 entries (21 files):
- EV Figure 1/Col0_tenthpos_entropy.csv
- EV Figure 1/README.txt
- EV Figure 2/EV 2AB/
- EV Figure 2/EV 2AB/.gitignore
- EV Figure 2/EV 2AB/CHG_context.bed.bw
- EV Figure 2/EV 2AB/CHH_context.bw
- EV Figure 2/EV 2AB/CpG_context.bw
- EV Figure 2/EV 2AB/hv_NLR.bed
- EV Figure 2/EV 2AB/mapped_rnaseq.bai
- EV Figure 2/EV 2AB/mapped_rnaseq.bam
- EV Figure 2/EV 2AB/nonhv_NLR.bed
- EV Figure 2/EV 2AB/README.txt
- EV Figure 2/EV 2AB/rpp4_uncropped_igv_screenshot.png
- EV Figure 2/EV 2AB/rpp7_uncropped igv screenshot.png
- EV Figure 2/EV 2C/
- EV Figure 2/EV 2C/CHG_CHH.csv
- EV Figure 2/EV 2C/README
- EV Figure 3/EV 3AB/
- EV Figure 3/EV 3AB/pi_d_genome.csv
- EV Figure 3/EV 3AB/README
- EV Figure 3/EV 3C/
- EV Figure 3/EV 3C/popgen_per_domain.csv
- EV Figure 3/EV 3C/README
- EV Figure 4/mixed_cluster.csv
- EV Figure 4/README
