# Supplementary material for: High allelic diversity in Arabidopsis NLRs is associated with distinct genomic features
Source: EMBO Rep. 2024 Mar 25;25(5):14. doi: 10.1038/s44319-024-00122-9 (PMC11093987; doi:10.1038/s44319-024-00122-9)
Supplement: Supplementary file 8 — Figure EV Source Data [file 44319_2024_122_MOESM8_ESM.zip › EV Figure 1/Col0_tenthpos_entropy.csv]

	Gene	HV	name	Ent
1	AT1G15890	0	NA	0
2	AT5G48770	0	NA	0
3	AT1G17600	0	SOC3	0.135036202802128
4	AT3G07040	0	RPM1	0.143726169939382
5	AT5G17970	0	NA	0.195909270873605
6	AT1G12220	0	RPS5	0.205592508185083
7	AT1G10920	0	LOV1	0.225363639127395
8	AT4G10780	0	NA	0.276195427647939
9	AT1G12280	0	SUMM2	0.29747224891929
10	AT1G72840	0	NA	0.29747224891929
11	AT5G47280	0	ADR1-L3	0.309543429150325
12	AT5G41540	0	NA	0.35910162564855
13	AT5G45250	0	RPS4	0.366578012553346
14	AT5G36930	0	NA	0.371232326640876
15	AT5G04720	0	ADR1-L2	0.413816850303634
16	AT5G22690	0	NA	0.413816850303634
17	AT5G49140	0	NA	0.430551867010439
18	AT3G04220	0	NA	0.445064857050839
19	AT4G09430	0	NA	0.448864488723029
20	AT4G33300	0	ADR1-L1	0.519702786504305
21	AT1G64070	0	RLM1	0.543564443199596
22	AT1G63740	0	NA	0.556421567288428
23	AT5G43730	0	NA	0.571354974427955
24	AT3G50950	0	ZAR1	0.572580465623769
25	AT5G40100	0	NA	0.591672778582327
26	AT5G35450	0	NA	0.615253891056341
27	AT3G51560	0	NA	0.631331545392063
28	AT3G51570	0	NA	0.636015617739215
29	AT1G63750	0	NA	0.646284118938968
30	AT4G19510	0	RPP2B	0.650022421648354
31	AT1G12290	0	NA	0.676941869780886
32	AT4G27220	0	NA	0.676941869780886
33	AT1G59620	0	CW9	0.678953899518576
34	AT4G26090	0	RPS2	0.70246655129039
35	AT3G14460	0	NA	0.714727473131789
36	AT5G45260	0	RRS1	0.714727473131789
37	AT1G27170	0	NA	0.715322052803885
38	AT1G72860	0	NA	0.722857897732969
39	AT1G50180	0	NA	0.732066690093194
40	AT5G46450	0	NA	0.733898810777628
41	AT5G47250	0	NA	0.73550858155384
42	AT1G56520	0	NA	0.742487569542124
43	AT4G27190	0	NA	0.755375412561429
44	AT5G38850	0	NA	0.76420450650862
45	AT2G16870	0	NA	0.76765158701258
46	AT1G58410	0	NA	0.787126586201269
47	AT5G17680	0	NA	0.803715923783412
48	AT5G38340	0	NA	0.811278124459133
49	AT5G18370	0	DSC2	0.812799280520397
50	AT5G51630	0	NA	0.822404225954989
51	AT2G17060	0	NA	0.829606906448152
52	AT5G66900	0	NRG1.2	0.830189971418044
53	AT5G40910	0	NA	0.830640983527282
54	AT1G63730	0	NA	0.831474388009729
55	AT1G65850	0	HRG1	0.83294582353614
56	AT3G46710	0	NA	0.83837293770994
57	AT3G14470	0	NA	0.863120568566631
58	AT5G44510	0	TAO1	0.872552520971103
59	AT1G51480	0	NA	0.872696503910379
60	AT4G19530	0	NA	0.881290899230693
61	AT5G05400	0	NA	0.881290899230693
62	AT5G66910	0	NRG1.1	0.881290899230693
63	AT5G18360	0	NA	0.887417927068569
64	AT4G08450	0	NA	0.918295834054489
65	AT5G17880	0	CSA1	0.918295834054489
66	AT5G45210	0	NA	0.924133541991546
67	AT5G11250	0	NA	0.924457140996493
68	AT5G45200	0	NA	0.928839146188321
69	AT5G46270	0	NA	0.948078243593905
70	AT5G44870	0	LAZ5	0.949452015387948
71	AT5G45050	0	RRS1B	0.960362270315478
72	AT4G12010	0	DSC1	0.9621461334087
73	AT1G27180	0	NA	0.964078764808229
74	AT1G53350	0	NA	0.972966126588902
75	AT5G45060	0	RPS4B	0.98623253507245
76	AT4G16900	0	NA	0.986426728730843
77	AT1G58400	0	NA	0.987692508895803
78	AT1G63870	0	NA	0.989587521222056
79	AT5G41550	0	NA	0.990224690219868
80	AT5G45230	0	NA	0.991076059838222
81	AT1G12210	0	RFL1	0.99498482818597
82	AT5G63020	0	NA	0.996566371327455
83	AT5G17890	0	CHS3	0.997180398894264
84	AT3G46730	0	NA	0.997502546369115
85	AT1G56540	0	NA	0.999743186071085
86	AT4G19050	0	NA	0.999777967211891
87	AT3G25510	0	NA	1
88	AT5G18350	0	NA	1
89	AT5G46260	0	NA	1
90	AT1G56510	0	WRR4	1.02610424886572
91	AT5G47260	0	NA	1.08082383543549
92	AT4G36150	0	NA	1.1034990673876
93	AT4G14370	0	NA	1.11221292503318
94	AT1G63350	0	NA	1.15452216244117
95	AT5G58120	0	NA	1.23971286514401
96	AT4G11170	1	NA	1.44412964325105
97	AT1G63880	0	NA	1.47463465581885
98	AT1G58390	0	NA	1.48161813037755
99	AT1G59780	1	NA	1.52472319619091
100	AT5G46510	1	NA	1.62537536200266
101	AT5G46520	1	VICTR	1.63869178575011
102	AT1G31540	1	RPP9	1.65975906680373
103	AT2G14080	1	RPP28	1.80576157633501
104	AT5G38350	1	NA	1.90836160909633
105	AT5G43740	1	NA	1.97125183600447
106	AT1G59124	1	NA	2.01295937698947
107	AT5G41740	1	SSI4-LIKE	2.01988781565663
108	AT5G41750	1	NA	2.11218521471003
109	AT1G63360	1	NA	2.11753731774125
110	AT1G62630	1	NA	2.12360994761089
111	AT5G43470	1	RPP8	2.13522774609148
112	AT5G48620	1	NA	2.13522774609148
113	AT3G46530	1	RPP13	2.2322287189138
114	AT1G58807	1	NA	2.23592635062903
115	AT1G69550	1	NA	2.28054914935492
116	AT4G16960	1	NA	2.29194818895127
117	AT1G58848	1	NA	2.35779051912972
118	AT1G59218	1	NA	2.35779051912972
119	AT4G16860	1	RPP4	2.43131267304664
120	AT1G58602	1	RPP7	2.43556199483328
121	AT4G16890	1	SNC1	2.4437331444296
122	AT4G16920	1	NA	2.4437331444296
123	AT4G16950	1	RPP5	2.4634256747729
124	AT4G16940	1	NA	2.4671322978846
125	AT1G61190	1	RPP39	2.60757590314627
126	AT1G61300	1	NA	2.60757590314627
127	AT1G61310	1	NA	2.60757590314627
128	AT3G44400	1	NA	2.60892767104186
129	AT1G61180	1	NA	2.63615769892362
130	AT3G44630	1	NA	2.64307226947146
131	AT3G44670	1	NA	2.64307226947146
132	AT3G44480	1	RPP1	2.64791517098763
