# Supplementary material for: High allelic diversity in Arabidopsis NLRs is associated with distinct genomic features
Source: EMBO Rep. 2024 Mar 25;25(5):14. doi: 10.1038/s44319-024-00122-9 (PMC11093987; doi:10.1038/s44319-024-00122-9)
Supplement: Supplementary file 8 — Figure EV Source Data [file 44319_2024_122_MOESM8_ESM.zip › EV Figure 1/README.txt]

# EV Figure 1: entropy at the tenth highest position per sequence in Col-0 
Numerical source data in Col0_tenthpos_entropy.csv includes: 
- 'Gene' with the Arabidopsis Col-0 gene name as of Araport11
- 'HV' with highly variable status coded as a binary, 0=non-hv, 1=hv 
- 'name' with common gene name, if present 
- 'Ent', the Shannon Entropy at the tenth highest position across each Col-0 NLR sequence
