# Supplementary material for: High allelic diversity in Arabidopsis NLRs is associated with distinct genomic features
Source: EMBO Rep. 2024 Mar 25;25(5):14. doi: 10.1038/s44319-024-00122-9 (PMC11093987; doi:10.1038/s44319-024-00122-9)
Supplement: Supplementary file 8 — Figure EV Source Data [file 44319_2024_122_MOESM8_ESM.zip › EV Figure 2/EV 2AB/README.txt]

#EV Figure 2A/B
The genome displayed in IGV is Athaliana TAIR10, and the TE annotations were downloaded from Araport11 (Araport11_GFF2_TE_only.gff)

The coordinates displayed are Chr4:9,447,026-9,586,413 for the RPP4 cluster and Chr1:21,683,784-21,915,896 for the RPP7 cluster. The uncropped screenshot are saved as uncropped_igv_screenshot.png. The tracks used to create the image are saved in this directory as well: 
- CHG_context: representative SRR17281085 biorep. BW format % methylation in the CHG context  
- CpG_context: same for CG 
- CHH_context: same for CHH 
- mapped_rnaseq: bam file showing RNAseq reads from representative SRR3465232 biorep. Index file included 
- hv_NLR and nonhv_NLR bed files
