# Supplementary material for: High allelic diversity in Arabidopsis NLRs is associated with distinct genomic features
Source: EMBO Rep. 2024 Mar 25;25(5):14. doi: 10.1038/s44319-024-00122-9 (PMC11093987; doi:10.1038/s44319-024-00122-9)
Supplement: Supplementary file 8 — Figure EV Source Data [file 44319_2024_122_MOESM8_ESM.zip › EV Figure 2/EV 2C/CHG_CHH.csv]

	Gene	HV	meth	value
1	AT1G10920	non-hv	CHH	0.231582965347994
2	AT1G10920	non-hv	CHG	0.183294672035481
3	AT1G12210	non-hv	CHH	0.351311320454625
4	AT1G12210	non-hv	CHG	0.231201126217077
5	AT1G12220	non-hv	CHH	0.278718555288304
6	AT1G12220	non-hv	CHG	0.125637755102041
7	AT1G12280	non-hv	CHH	0.266636020657525
8	AT1G12280	non-hv	CHG	0.210499592921714
9	AT1G12290	non-hv	CHH	0.344528369784507
10	AT1G12290	non-hv	CHG	0.309293545955858
11	AT1G15890	non-hv	CHH	0.326747996286223
12	AT1G15890	non-hv	CHG	0.367288834442119
13	AT1G17600	non-hv	CHH	0.279406049391487
14	AT1G17600	non-hv	CHG	0.457568215910001
15	AT1G27170	non-hv	CHH	0.227936540378975
16	AT1G27170	non-hv	CHG	0.236049401331867
17	AT1G27180	non-hv	CHH	0.285998185655865
18	AT1G27180	non-hv	CHG	0.257847428660032
19	AT1G31540	hv	CHH	0.298698249534969
20	AT1G31540	hv	CHG	0.150601521764602
21	AT1G50180	non-hv	CHH	0.344990400682874
22	AT1G50180	non-hv	CHG	0.210641245485315
23	AT1G51480	non-hv	CHH	0.258514955837099
24	AT1G51480	non-hv	CHG	0.328511080360658
25	AT1G53350	non-hv	CHH	0.285555323304421
26	AT1G53350	non-hv	CHG	0.116997354497354
27	AT1G56510	non-hv	CHH	0.285752595581169
28	AT1G56510	non-hv	CHG	0.225298961652273
29	AT1G56520	non-hv	CHH	0.285808262799412
30	AT1G56520	non-hv	CHG	0.232422231344645
31	AT1G56540	non-hv	CHH	0.266659426775785
32	AT1G56540	non-hv	CHG	0.356175248511398
33	AT1G58390	non-hv	CHH	3.83460600312375
34	AT1G58390	non-hv	CHG	19.2398588846545
35	AT1G58400	non-hv	CHH	0.361296379609313
36	AT1G58400	non-hv	CHG	0.32180549351549
37	AT1G58410	non-hv	CHH	0.241706258525563
38	AT1G58410	non-hv	CHG	0.236246979123817
39	AT1G58602	hv	CHH	3.47601353001761
40	AT1G58602	hv	CHG	39.3908266138961
41	AT1G58807	hv	CHH	NA
42	AT1G58807	hv	CHG	NA
43	AT1G58848	hv	CHH	0.331632653061224
44	AT1G58848	hv	CHG	0
45	AT1G59124	hv	CHH	NA
46	AT1G59124	hv	CHG	NA
47	AT1G59218	hv	CHH	NA
48	AT1G59218	hv	CHG	NA
49	AT1G59620	non-hv	CHH	0.351994570054591
50	AT1G59620	non-hv	CHG	0.230082244094258
51	AT1G59780	hv	CHH	0.547359372257618
52	AT1G59780	hv	CHG	0.70345669345186
53	AT1G61180	hv	CHH	0.312478745360791
54	AT1G61180	hv	CHG	0.26150851866026
55	AT1G61190	hv	CHH	0.188385129996849
56	AT1G61190	hv	CHG	0.313155231388337
57	AT1G61300	hv	CHH	0.54441979529817
58	AT1G61300	hv	CHG	0.346688730047393
59	AT1G61310	hv	CHH	0.193604153805944
60	AT1G61310	hv	CHG	0.175887933612705
61	AT1G62630	hv	CHH	0.229157000703358
62	AT1G62630	hv	CHG	0.0791139240506329
63	AT1G63350	non-hv	CHH	0.347089484906206
64	AT1G63350	non-hv	CHG	0.124971519708362
65	AT1G63360	hv	CHH	0.271292647126866
66	AT1G63360	hv	CHG	0.284192624418188
67	AT1G63730	non-hv	CHH	0.247702017050636
68	AT1G63730	non-hv	CHG	0.315816391765759
69	AT1G63740	non-hv	CHH	0.329523922143885
70	AT1G63740	non-hv	CHG	0.353390737066705
71	AT1G63750	non-hv	CHH	0.522628489753022
72	AT1G63750	non-hv	CHG	0.251826274522251
73	AT1G63870	non-hv	CHH	0.842620370147323
74	AT1G63870	non-hv	CHG	0.599176366700768
75	AT1G63880	non-hv	CHH	0.316927033847658
76	AT1G63880	non-hv	CHG	0.17146970777957
77	AT1G64070	non-hv	CHH	0.28487697891217
78	AT1G64070	non-hv	CHG	0.117049552061262
79	AT1G65850	non-hv	CHH	0.336855966570522
80	AT1G65850	non-hv	CHG	0.355572174392399
81	AT1G69550	hv	CHH	0.31434965627258
82	AT1G69550	hv	CHG	0.311275883740877
83	AT1G72840	non-hv	CHH	0.294643350558821
84	AT1G72840	non-hv	CHG	0.189928562453315
85	AT1G72860	non-hv	CHH	0.279607579427218
86	AT1G72860	non-hv	CHG	0.353478348028781
87	AT2G14080	hv	CHH	0.230443966170618
88	AT2G14080	hv	CHG	0.268480795768891
89	AT2G16870	non-hv	CHH	0.301513847724991
90	AT2G16870	non-hv	CHG	0.253230304135282
91	AT2G17060	non-hv	CHH	0.297043771593422
92	AT2G17060	non-hv	CHG	0.19723149805828
93	AT3G04220	non-hv	CHH	0.412807336968708
94	AT3G04220	non-hv	CHG	0.1907101728563
95	AT3G07040	non-hv	CHH	0.306374418502693
96	AT3G07040	non-hv	CHG	0.195452131101276
97	AT3G14460	non-hv	CHH	0.222123122069388
98	AT3G14460	non-hv	CHG	0.275912759023649
99	AT3G14470	non-hv	CHH	0.312162426917952
100	AT3G14470	non-hv	CHG	0.272541915902917
101	AT3G25510	non-hv	CHH	0.427946618867417
102	AT3G25510	non-hv	CHG	0.415784877482741
103	AT3G44400	hv	CHH	0.261535281597853
104	AT3G44400	hv	CHG	0.249996916663583
105	AT3G44480	hv	CHH	0.28329782474726
106	AT3G44480	hv	CHG	0.194225025781502
107	AT3G44630	hv	CHH	0.243584347121609
108	AT3G44630	hv	CHG	0.319706875000667
109	AT3G44670	hv	CHH	0.320286297953292
110	AT3G44670	hv	CHG	0.300630105138935
111	AT3G46530	hv	CHH	0.199926555683144
112	AT3G46530	hv	CHG	0.226542443750173
113	AT3G46710	non-hv	CHH	0.357244871030946
114	AT3G46710	non-hv	CHG	0.507180745980542
115	AT3G46730	non-hv	CHH	0.306720315322339
116	AT3G46730	non-hv	CHG	0.299141445554022
117	AT3G50950	non-hv	CHH	0.30005342681818
118	AT3G50950	non-hv	CHG	0.289322231456715
119	AT3G51560	non-hv	CHH	0.322303245467848
120	AT3G51560	non-hv	CHG	0.473845565184721
121	AT3G51570	non-hv	CHH	0.27286235666352
122	AT3G51570	non-hv	CHG	0.22622435776258
123	AT4G08450	non-hv	CHH	0.342559692172586
124	AT4G08450	non-hv	CHG	0.678181934316021
125	AT4G09430	non-hv	CHH	0.69097267968912
126	AT4G09430	non-hv	CHG	0.325231553884305
127	AT4G10780	non-hv	CHH	0.261626573281561
128	AT4G10780	non-hv	CHG	0.132797910830999
129	AT4G11170	hv	CHH	0.659612557335399
130	AT4G11170	hv	CHG	0.772314051981773
131	AT4G12010	non-hv	CHH	0.211888514363958
132	AT4G12010	non-hv	CHG	0.325826367175089
133	AT4G14370	non-hv	CHH	0.296028299809677
134	AT4G14370	non-hv	CHG	0.130019399063973
135	AT4G16860	hv	CHH	4.36413944215665
136	AT4G16860	hv	CHG	41.2075780582326
137	AT4G16890	hv	CHH	0.317613425460723
138	AT4G16890	hv	CHG	1.66933032011905
139	AT4G16900	non-hv	CHH	1.47198203901687
140	AT4G16900	non-hv	CHG	8.95503087598676
141	AT4G16920	hv	CHH	1.64366083638021
142	AT4G16920	hv	CHG	9.28476023127976
143	AT4G16940	hv	CHH	0.312259385423003
144	AT4G16940	hv	CHG	0.292927700714586
145	AT4G16950	hv	CHH	0.382894088131507
146	AT4G16950	hv	CHG	3.14510363666386
147	AT4G16960	hv	CHH	0.333866128771132
148	AT4G16960	hv	CHG	0.395381983916467
149	AT4G19050	non-hv	CHH	0.308352141849125
150	AT4G19050	non-hv	CHG	0.491522171464633
151	AT4G19510	non-hv	CHH	0.269205057979845
152	AT4G19510	non-hv	CHG	0.302198128741798
153	AT4G19530	non-hv	CHH	0.316802531798491
154	AT4G19530	non-hv	CHG	0.124089872664041
155	AT4G26090	non-hv	CHH	NA
156	AT4G26090	non-hv	CHG	NA
157	AT4G27190	non-hv	CHH	0.32854878175217
158	AT4G27190	non-hv	CHG	0.561444940361928
159	AT4G27220	non-hv	CHH	0.314589892497902
160	AT4G27220	non-hv	CHG	0.141744031830239
161	AT4G33300	non-hv	CHH	0.333451700585442
162	AT4G33300	non-hv	CHG	0.241944360978767
163	AT4G36150	non-hv	CHH	0.304457645101969
164	AT4G36150	non-hv	CHG	0.172443777944245
165	AT5G04720	non-hv	CHH	0.257867021095716
166	AT5G04720	non-hv	CHG	0.274889802105616
167	AT5G05400	non-hv	CHH	0.389575632644879
168	AT5G05400	non-hv	CHG	0.746477355678155
169	AT5G11250	non-hv	CHH	0.265635948634564
170	AT5G11250	non-hv	CHG	0.343504675401227
171	AT5G17680	non-hv	CHH	0.241436419862035
172	AT5G17680	non-hv	CHG	0.376850257012374
173	AT5G17880	non-hv	CHH	0.29241076922679
174	AT5G17880	non-hv	CHG	0.406101433863029
175	AT5G17890	non-hv	CHH	0.278018770608709
176	AT5G17890	non-hv	CHG	0.211773870202942
177	AT5G17970	non-hv	CHH	0.293291103735113
178	AT5G17970	non-hv	CHG	0.18944249090273
179	AT5G18350	non-hv	CHH	0.357768477859055
180	AT5G18350	non-hv	CHG	0.251317046857844
181	AT5G18360	non-hv	CHH	0.29878941196657
182	AT5G18360	non-hv	CHG	0.188234014789039
183	AT5G18370	non-hv	CHH	0.351634467932915
184	AT5G18370	non-hv	CHG	0.237765953636963
185	AT5G22690	non-hv	CHH	0.243746861805261
186	AT5G22690	non-hv	CHG	0.388721492610213
187	AT5G35450	non-hv	CHH	0.297006373988241
188	AT5G35450	non-hv	CHG	0.24982806719711
189	AT5G36930	non-hv	CHH	0.267638400001217
190	AT5G36930	non-hv	CHG	0.445241659397373
191	AT5G38340	non-hv	CHH	0.237174622939748
192	AT5G38340	non-hv	CHG	0.341948304207332
193	AT5G38350	hv	CHH	0.452742351183028
194	AT5G38350	hv	CHG	0.872716398000196
195	AT5G38850	non-hv	CHH	0.277988224970987
196	AT5G38850	non-hv	CHG	0.360401131304749
197	AT5G40100	non-hv	CHH	0.320171436667386
198	AT5G40100	non-hv	CHG	0.320932280115954
199	AT5G40910	non-hv	CHH	0.330382210299398
200	AT5G40910	non-hv	CHG	0.271943344829299
201	AT5G41540	non-hv	CHH	0.278198732520548
202	AT5G41540	non-hv	CHG	0.170550464028725
203	AT5G41550	non-hv	CHH	0.212960463439935
204	AT5G41550	non-hv	CHG	0.197817304716113
205	AT5G41740	hv	CHH	0.281408346804668
206	AT5G41740	hv	CHG	0.332113740659519
207	AT5G41750	hv	CHH	0.452209112543649
208	AT5G41750	hv	CHG	0.995622042175151
209	AT5G43470	hv	CHH	0.288353202839543
210	AT5G43470	hv	CHG	0.171248419218124
211	AT5G43730	non-hv	CHH	0.356067518274534
212	AT5G43730	non-hv	CHG	0.273083191609977
213	AT5G43740	hv	CHH	0.424582406226139
214	AT5G43740	hv	CHG	0.485293164328126
215	AT5G44510	non-hv	CHH	0.370235804462338
216	AT5G44510	non-hv	CHG	0.427838127863053
217	AT5G44870	non-hv	CHH	0.327682376176833
218	AT5G44870	non-hv	CHG	0.234523358457715
219	AT5G45050	non-hv	CHH	0.306464632219911
220	AT5G45050	non-hv	CHG	0.274077738839644
221	AT5G45060	non-hv	CHH	0.301904788027153
222	AT5G45060	non-hv	CHG	0.42593349266312
223	AT5G45200	non-hv	CHH	0.289861974964022
224	AT5G45200	non-hv	CHG	0.184475377032822
225	AT5G45210	non-hv	CHH	0.297379151654628
226	AT5G45210	non-hv	CHG	0.24998741568509
227	AT5G45230	non-hv	CHH	0.504337529032131
228	AT5G45230	non-hv	CHG	0.486988171029673
229	AT5G45250	non-hv	CHH	0.27403725050058
230	AT5G45250	non-hv	CHG	0.231502074994722
231	AT5G45260	non-hv	CHH	0.245231829188615
232	AT5G45260	non-hv	CHG	0.293131068917241
233	AT5G46260	non-hv	CHH	0.339743200884863
234	AT5G46260	non-hv	CHG	0.504287020613551
235	AT5G46270	non-hv	CHH	0.340023562516562
236	AT5G46270	non-hv	CHG	0.313251776240603
237	AT5G46450	non-hv	CHH	0.263395146387244
238	AT5G46450	non-hv	CHG	0.374780578475613
239	AT5G46510	hv	CHH	0.235414990279021
240	AT5G46510	hv	CHG	0.598136055326843
241	AT5G46520	hv	CHH	0.343427466285563
242	AT5G46520	hv	CHG	0.349401801607684
243	AT5G47250	non-hv	CHH	0.21286531367401
244	AT5G47250	non-hv	CHG	0.301499852960892
245	AT5G47260	non-hv	CHH	17.2095575682601
246	AT5G47260	non-hv	CHG	49.1796042996222
247	AT5G47280	non-hv	CHH	12.9590497462338
248	AT5G47280	non-hv	CHG	41.8922146666823
249	AT5G48620	hv	CHH	0.42053502157316
250	AT5G48620	hv	CHG	0.470926458504492
251	AT5G48770	non-hv	CHH	0.3560579135792
252	AT5G48770	non-hv	CHG	0.388888080463391
253	AT5G49140	non-hv	CHH	0.262561746030666
254	AT5G49140	non-hv	CHG	0.410446340614962
255	AT5G51630	non-hv	CHH	0.423502846293794
256	AT5G51630	non-hv	CHG	0.235454572281545
257	AT5G58120	non-hv	CHH	0.221591378803743
258	AT5G58120	non-hv	CHG	0.206233986755629
259	AT5G63020	non-hv	CHH	0.29893556434127
260	AT5G63020	non-hv	CHG	0.29044527877726
261	AT5G66900	non-hv	CHH	0.217963615103973
262	AT5G66900	non-hv	CHG	0.207969921566413
263	AT5G66910	non-hv	CHH	0.167647927580548
264	AT5G66910	non-hv	CHG	0.179165104361955
