# Supplementary material for: High allelic diversity in Arabidopsis NLRs is associated with distinct genomic features
Source: EMBO Rep. 2024 Mar 25;25(5):14. doi: 10.1038/s44319-024-00122-9 (PMC11093987; doi:10.1038/s44319-024-00122-9)
Supplement: Supplementary file 8 — Figure EV Source Data [file 44319_2024_122_MOESM8_ESM.zip › EV Figure 3/EV 3AB/pi_d_genome.csv]

	Gene	HV	Pi	D
1	AT1G01010	all_genes	0.00057629677854841	-1.38938121982224
2	AT1G01020	all_genes	0.00349303998250131	-0.139948329309988
3	AT1G01030	all_genes	0.00105612396639982	-0.498963452248706
4	AT1G01040	all_genes	0.00082107555460052	-1.62636643219975
5	AT1G01050	all_genes	0.00011951432085987	-0.909430553342958
6	AT1G01060	all_genes	0.00152732491320853	-0.355177760877001
7	AT1G01070	all_genes	0.00172974966533173	-0.686189703395532
8	AT1G01080	all_genes	0.00167235966017344	-0.795724962038748
9	AT1G01090	all_genes	0.00157689477719528	-1.01591530514087
10	AT1G01100	all_genes	0.00214811900400337	-1.32614588508701
11	AT1G01110	all_genes	0.00285165020117433	-1.13054649581102
12	AT1G01120	all_genes	0.00114611695808321	-1.46566896057247
13	AT1G01130	all_genes	0.00292234172541587	-0.118314150164424
14	AT1G01140	all_genes	0.00070505102381014	-0.345718424331284
15	AT1G01150	all_genes	0.00392911027885169	0.781339692865109
16	AT1G01160	all_genes	0.00188512932147891	-0.0926427917970071
17	AT1G01170	all_genes	0.00202814758432705	-1.31566928165181
18	AT1G01180	all_genes	0.00579635674638857	0.188851875448574
19	AT1G01190	all_genes	0.00376845745115278	0.844765389053012
20	AT1G01200	all_genes	0.00557650652232608	0.354664899942595
21	AT1G01210	all_genes	0	NA
22	AT1G01220	all_genes	0.00344942273162644	0.294200677139231
23	AT1G01225	all_genes	0.00261940736946312	-0.549155269353334
24	AT1G01230	all_genes	0.00216847372810675	0.487605560828592
25	AT1G01240	all_genes	0.00214243008497545	-0.149769707521879
26	AT1G01250	all_genes	0.00193138518287395	-0.0550631811330729
27	AT1G01260	all_genes	0.00143933690636545	-0.63241143199718
28	AT1G01280	all_genes	0.00108341240508284	-1.86663885710031
29	AT1G01290	all_genes	0.0014186239092267	-1.10552736366798
30	AT1G01300	all_genes	0.00830989286647678	0.773330981508024
31	AT1G01305	all_genes	0.00268548568923048	-0.503635100451678
32	AT1G01310	all_genes	0.00491007094048206	-0.404409158233114
33	AT1G01320	all_genes	0.00194955195717707	-0.527758214961359
34	AT1G01335	all_genes	0.00516277405236695	0.678179134045092
35	AT1G01340	all_genes	0.00383170621308932	1.67298113434337
36	AT1G01350	all_genes	0.0029898286995984	1.26329811149182
37	AT1G01355	all_genes	0.00331959321471029	-0.879040809460247
38	AT1G01360	all_genes	0.00347655775277564	0.0330458721934559
39	AT1G01370	all_genes	0.00424445077107348	0.818185299629342
40	AT1G01380	all_genes	0.00030387365868267	-0.907391723008748
41	AT1G01390	all_genes	0.00130146419074233	-0.923891375695321
42	AT1G01400	all_genes	0.00337423646581701	-0.999513935631684
43	AT1G01410	all_genes	0.00091484332608195	-1.6263661785172
44	AT1G01420	all_genes	0.00185535184657125	-1.35382105953053
45	AT1G01430	all_genes	0.00221672264692414	-0.0202484791095432
46	AT1G01440	all_genes	0.00113371144835556	-1.56118509043218
47	AT1G01450	all_genes	0.00367967825800493	-1.2720621494228
48	AT1G01453	all_genes	0.00519192566191066	-0.442271634322946
49	AT1G01460	all_genes	0.00217345542945734	0.922186048691696
50	AT1G01470	all_genes	0.0001630706511288	-0.9114594582226
51	AT1G01480	all_genes	0.00584123820262282	1.9822465067557
52	AT1G01490	all_genes	0.00607246555526555	2.16051106517273
53	AT1G01500	all_genes	0.00096819627871646	-1.6558679007443
54	AT1G01510	all_genes	0.00053420772441932	-1.74399976806048
55	AT1G01520	all_genes	0.00098977362173827	-1.58318019053835
56	AT1G01530	all_genes	0.0011952868954695	-2.04074431785677
57	AT1G01540	all_genes	0.00788310399545564	2.98816119467065
58	AT1G01550	all_genes	0.00217579434738734	-1.01062390408801
59	AT1G01560	all_genes	0.00126932941338477	-1.41589345400305
60	AT1G01570	all_genes	0.00209852310985473	-1.18636730081927
61	AT1G01580	all_genes	0.0010182626995317	-1.22757837600877
62	AT1G01590	all_genes	0.00185426314236101	-1.95279683364725
63	AT1G01600	all_genes	0.00247856221242153	-0.7697727857293
64	AT1G01610	all_genes	0.00359254511254282	0.472603334973077
65	AT1G01620	all_genes	0.00183296964220939	-0.712589875716114
66	AT1G01630	all_genes	0.00055490088872269	-0.682441882671657
67	AT1G01640	all_genes	0.0004743594627688	-1.57827392032471
68	AT1G01650	all_genes	0.00037315206688299	-0.341675361896747
69	AT1G01660	all_genes	0.00197293903858824	-1.14919764707502
70	AT1G01670	all_genes	0.0027655534366357	-1.30771301408536
71	AT1G01680	all_genes	0.00708268263231024	1.36954895881177
72	AT1G01690	all_genes	0.00724674364488929	1.5614307568489
73	AT1G01695	all_genes	0.00400741455783705	-0.431677181659103
74	AT1G01700	all_genes	0.00433530243031618	-0.236325486240763
75	AT1G01710	all_genes	0.00291456671621871	-0.367392057990745
76	AT1G01715	all_genes	0.00775811999093837	0.476095026745793
77	AT1G01720	all_genes	0.00371809975381746	0.107125587087944
78	AT1G01725	all_genes	0.00387641875475939	-0.670463867041832
79	AT1G01730	all_genes	0.00626265747615452	0.234000892942287
80	AT1G01740	all_genes	0.00054143266735663	-1.24730742151017
81	AT1G01750	all_genes	0	NA
82	AT1G01760	all_genes	0.0032015258243087	-0.527600403076358
83	AT1G01770	all_genes	0.00485173749085266	-0.36886975294249
84	AT1G01780	all_genes	0.00215734099672373	0.239992399475536
85	AT1G01790	all_genes	0.00231927554899157	-1.18454157899195
86	AT1G01800	all_genes	0.00256698321279185	-0.357392942950279
87	AT1G01810	all_genes	0.00060828043465981	-1.32517737988348
88	AT1G01820	all_genes	0.00042210195791992	-1.58167264955443
89	AT1G01830	all_genes	0.00203271257953361	-0.207511863274484
90	AT1G01840	all_genes	0.0004828832523807	-1.43452272335271
91	AT1G01860	all_genes	0.00087277845114102	-1.36115001369888
92	AT1G01880	all_genes	0.00077726908987866	-1.92278589960098
93	AT1G01900	all_genes	0.00140162840544224	-1.84619117884086
94	AT1G01910	all_genes	0.00047357693442193	-1.31829399832166
95	AT1G01920	all_genes	0.00096688708594763	-1.11871451580235
96	AT1G01930	all_genes	0.00147544866381563	-1.1699949783971
97	AT1G01940	all_genes	0.00032272781477333	-1.2120543960666
98	AT1G01950	all_genes	0.00099195021654984	-1.12673090369823
99	AT1G01960	all_genes	0.00129049707485431	-1.10117670830481
100	AT1G01970	all_genes	0.00063606065985525	-1.45947971537006
101	AT1G01980	all_genes	0.00158228644907664	-1.30465063726402
102	AT1G01990	all_genes	0.00270379245172155	1.29457570429547
103	AT1G02000	all_genes	0.00198726559821114	-0.817784932235811
104	AT1G02010	all_genes	0.0005679456655466	-1.78355471511384
105	AT1G02020	all_genes	0.00526819044981241	0.755324337252338
106	AT1G02030	all_genes	0.00585855513721213	0.303558197392793
107	AT1G02040	all_genes	0.00074607770187491	-1.82920755123693
108	AT1G02050	all_genes	0.00131617682227274	-1.1727786137552
109	AT1G02060	all_genes	0.00254893846921912	-0.134337809162368
110	AT1G02065	all_genes	0.00022508393010178	-1.43377156873506
111	AT1G02067	all_genes	0	NA
112	AT1G02070	all_genes	0.00114178251297075	-1.08879423781285
113	AT1G02080	all_genes	0.00105371924149661	-1.33086028265684
114	AT1G02090	all_genes	0.00148523186857833	-0.506514179331958
115	AT1G02100	all_genes	0.0020336749106187	-0.314043728488982
116	AT1G02110	all_genes	0.00154793394984978	-0.373270518855318
117	AT1G02120	all_genes	0.00102558739197385	-1.47579320258127
118	AT1G02130	all_genes	0.00049448647579488	-1.3191887890349
119	AT1G02140	all_genes	0.00230906803969928	-0.180743262319669
120	AT1G02145	all_genes	0.00211119800502727	0.706543810443453
121	AT1G02150	all_genes	0.00217181150328475	0.644366235897288
122	AT1G02160	all_genes	0.00101672028277532	-1.09029077887676
123	AT1G02170	all_genes	0.00404467799474	2.05619281153305
124	AT1G02180	all_genes	0.00791194375591474	0.207527501980757
125	AT1G02190	all_genes	0.00115305293130242	-1.25598699211538
126	AT1G02205	all_genes	0.00474823476720714	0.381966555647783
127	AT1G02210	all_genes	0.023699870379661	1.49553985534856
128	AT1G02220	all_genes	0.0169613501864009	1.37670423607211
129	AT1G02230	all_genes	0.0158683850361084	1.56117174749335
130	AT1G02250	all_genes	0.00192865584858621	-0.991826385394948
131	AT1G02260	all_genes	0.00674104859240888	0.308864875557901
132	AT1G02270	all_genes	0.00807039814132705	1.24665436190522
133	AT1G02280	all_genes	0	NA
134	AT1G02290	all_genes	0.00172021233881672	-1.16869733740713
135	AT1G02300	all_genes	0.00352933811580922	-0.716629596336199
136	AT1G02305	all_genes	0.00364902671831342	-1.23529484720644
137	AT1G02310	all_genes	0.00503372207365815	-0.959901451262666
138	AT1G02320	all_genes	0	NA
139	AT1G02330	all_genes	0.0020470501983013	-1.54615902275013
140	AT1G02335	all_genes	0.0021433431310898	-0.561081645888699
141	AT1G02340	all_genes	0.00380239316927157	0.535598091251361
142	AT1G02350	all_genes	0.00070616314175214	-1.32328626376709
143	AT1G02360	all_genes	0.00666584437624561	0.737543654961023
144	AT1G02370	all_genes	0.00419932232041675	-1.16425945822561
145	AT1G02380	all_genes	0.00694299530653013	0.958639223503239
146	AT1G02390	all_genes	0.00161378546973045	-0.825900130598551
147	AT1G02400	all_genes	0.00057688222895127	-1.23204094441484
148	AT1G02405	all_genes	0.00054597002367943	-1.09296992281284
149	AT1G02410	all_genes	0.00026308373640363	-1.42947445029586
150	AT1G02420	all_genes	0.00206370500255346	-1.02627153718018
151	AT1G02430	all_genes	0.00085851825418515	-1.03339395967465
152	AT1G02440	all_genes	0.00052630491760734	-1.58911579192191
153	AT1G02450	all_genes	0.0103528511055308	1.51808329185445
154	AT1G02460	all_genes	0.00338550489327615	-1.10877402077061
155	AT1G02470	all_genes	0.00081064146742941	-1.86600207054185
156	AT1G02475	all_genes	0.00203278693953969	-0.955130189151343
157	AT1G02490	all_genes	0.00069334664558892	-0.913816018926868
158	AT1G02500	all_genes	0.00769266732456605	1.60323174668394
159	AT1G02510	all_genes	0.00489297613365358	0.49799864839195
160	AT1G02520	all_genes	0.00402343157219951	1.01635903670377
161	AT1G02530	all_genes	0.00671789779504497	0.269088430674393
162	AT1G02540	all_genes	0.00525193743473948	0.796461941700447
163	AT1G02550	all_genes	0.0027990404395976	0.124901102917656
164	AT1G02560	all_genes	0.00091848368711737	-1.21965470148603
165	AT1G02570	all_genes	0.00728724655885456	0.169803303407047
166	AT1G02575	all_genes	0.00147919127395001	-1.02849935998859
167	AT1G02580	all_genes	0.00215619216928259	-1.66027927577798
168	AT1G02590	all_genes	0.008269723080765	0.595087363981899
169	AT1G02610	all_genes	0.0013880154879907	-0.814502325599937
170	AT1G02620	all_genes	0.00212287920087089	-0.965924899193246
171	AT1G02630	all_genes	0.00085523610078572	-1.74695945891036
172	AT1G02640	all_genes	0.00347382529607518	-0.384500131664078
173	AT1G02650	all_genes	0.00823337032436405	0.803248161442294
174	AT1G02660	all_genes	0.00272761828908962	-0.299878960298768
175	AT1G02670	all_genes	0.00302941731660915	0.370904521232543
176	AT1G02680	all_genes	0.0004006304037235	-0.696197669002621
177	AT1G02690	all_genes	0.00125370862425149	-0.282130429745996
178	AT1G02700	all_genes	0.00209062449132777	-0.727516448602917
179	AT1G02705	all_genes	0.00911896110880243	-0.0120573942911045
180	AT1G02710	all_genes	NA	NA
181	AT1G02720	all_genes	0.00424043204012955	-0.380353473068364
182	AT1G02730	all_genes	0.00512019625144615	0.594295200569105
183	AT1G02740	all_genes	0.00142964554829075	-0.203821135085385
184	AT1G02750	all_genes	0.0111872692502164	1.27768398285047
185	AT1G02770	all_genes	0.00490928846014856	-0.0112983037050205
186	AT1G02780	all_genes	0.0017560166306499	-0.880253768860394
187	AT1G02790	all_genes	0.00147557452035799	-1.66777380954076
188	AT1G02800	all_genes	0.00108805994303992	-1.1280590519226
189	AT1G02810	all_genes	0.0011455793914151	-1.70131492401701
190	AT1G02813	all_genes	0.00278569575503836	-1.02288194356924
191	AT1G02816	all_genes	0.00368835519234853	-1.32079307746579
192	AT1G02820	all_genes	0.00159676371925257	-0.665204091677606
193	AT1G02830	all_genes	0.0117916248926576	-0.465972752181784
194	AT1G02840	all_genes	0.00189765278669442	-0.87550266752736
195	AT1G02850	all_genes	0.00117557966643911	-1.69051953017034
196	AT1G02860	all_genes	0.00115013920355045	-1.32085361660448
197	AT1G02870	all_genes	0.00075818526585283	-1.39637756290281
198	AT1G02880	all_genes	0.00822958574945623	2.43097328323214
199	AT1G02890	all_genes	0.00175105107803204	-0.180762750808656
200	AT1G02900	all_genes	0.0006001514216477	-1.08787115830647
201	AT1G02910	all_genes	0.00123417554651288	-0.886658628340997
202	AT1G02920	all_genes	0.00055530146089483	-0.840810438509752
203	AT1G02930	all_genes	0.00377750635933998	0.0332321943862091
204	AT1G02940	all_genes	0.00508624631193876	1.04443830062743
205	AT1G02950	all_genes	0.00177024076099904	0.2308474830618
206	AT1G02960	all_genes	0.00051650630491303	-1.53989616824162
207	AT1G02965	all_genes	0.00139250855494608	-1.5808017083331
208	AT1G02970	all_genes	0.00217853493004682	-1.90723936774214
209	AT1G02980	all_genes	0.0018117745311541	-0.837438063892398
210	AT1G02990	all_genes	0.00208276888177426	-1.25764339616804
211	AT1G03000	all_genes	0.00125471751228048	-1.28110083555581
212	AT1G03010	all_genes	0.00066012931918042	-1.56333238023248
213	AT1G03020	all_genes	0.0002354903596134	-0.913351596204968
214	AT1G03030	all_genes	0.00058636635632186	-1.72266218452394
215	AT1G03040	all_genes	0.00015822282924062	-0.713640350996243
216	AT1G03050	all_genes	0.00159498300649549	-1.6493363986074
217	AT1G03055	all_genes	0.00319847920820749	-0.443280832280755
218	AT1G03060	all_genes	0.00063450282850984	-1.74835869429317
219	AT1G03070	all_genes	9.84426913137997e-05	-0.915380685284578
220	AT1G03080	all_genes	0.00151292233572774	-1.1399706896212
221	AT1G03090	all_genes	0.00055098398723328	-1.75954114480362
222	AT1G03100	all_genes	0.00092548126325414	-1.58762414187928
223	AT1G03103	all_genes	0.00072245128827085	-1.4871001979993
224	AT1G03106	all_genes	0.00364933774309631	-1.31908902103582
225	AT1G03110	all_genes	0.00159018473250677	-1.35166046285957
226	AT1G03120	all_genes	0.00187550734943559	-0.652255515181335
227	AT1G03130	all_genes	0.00036195507524813	-1.4324745415075
228	AT1G03140	all_genes	0.00110553234764692	-0.169271373677056
229	AT1G03150	all_genes	0.00014241116609031	-0.917438197188839
230	AT1G03160	all_genes	0.00214398921065709	0.0484932086157998
231	AT1G03165	all_genes	0	NA
232	AT1G03170	all_genes	0.00537003116689107	0.313106379008263
233	AT1G03180	all_genes	0.00120852171080838	-1.0602955974944
234	AT1G03190	all_genes	0.00098250567938034	-0.876871389453897
235	AT1G03200	all_genes	0.010062893081761	1.0285912696499
236	AT1G03210	all_genes	0.00103233507396404	-0.412946720004045
237	AT1G03220	all_genes	0.00315674238395955	-0.940226533983628
238	AT1G03230	all_genes	0.00397862635855426	-1.43862567472472
239	AT1G03240	all_genes	0.00736053456550351	-0.743272804630183
240	AT1G03250	all_genes	0.00168595013424698	-1.43667797504187
241	AT1G03260	all_genes	0.00086625662698523	-0.698380102613863
242	AT1G03270	all_genes	0.00025077956525052	-1.6985177741056
243	AT1G03280	all_genes	0.00080246521492797	-1.11988535936731
244	AT1G03290	all_genes	0.0001285472181391	-1.43273781120652
245	AT1G03300	all_genes	0.00269295326183767	-0.327541982936733
246	AT1G03310	all_genes	0.00052650625950987	-1.72212387821954
247	AT1G03320	all_genes	0.00100951613856423	-1.99125543920527
248	AT1G03325	all_genes	NA	NA
249	AT1G03330	all_genes	0.00026688907422852	-0.915380685284578
250	AT1G03340	all_genes	0.00063778844069487	-1.67969995780285
251	AT1G03350	all_genes	0.00131255651997049	-1.29881427503402
252	AT1G03360	all_genes	0.0001520254220289	-1.22842311837958
253	AT1G03365	all_genes	0.00092425743910596	-0.602994830464491
254	AT1G03370	all_genes	0.00018776023311283	-1.46855366845441
255	AT1G03380	all_genes	0.00104558708195821	-1.41182733456786
256	AT1G03390	all_genes	0.00035954464067874	-1.31735901777332
257	AT1G03395	all_genes	NA	NA
258	AT1G03400	all_genes	0.00138830002348235	-1.25870902136112
259	AT1G03410	all_genes	0.00219599917286404	-0.599804145809435
260	AT1G03430	all_genes	0.00157693639785551	-1.30455080557129
261	AT1G03440	all_genes	0.00081075209135576	-1.04356362171167
262	AT1G03445	all_genes	0.00137206172181022	-1.09101030729257
263	AT1G03457	all_genes	0.00519225081492525	0.399217778926094
264	AT1G03470	all_genes	0.00104883228568582	-0.45974333185142
265	AT1G03475	all_genes	0	NA
266	AT1G03490	all_genes	0.00101204606584868	-1.17564876879058
267	AT1G03495	all_genes	0.00423357213962635	-0.153807005424345
268	AT1G03510	all_genes	0.00054835222005291	-1.52973628791793
269	AT1G03520	all_genes	0.00010819827333588	-1.22582338206415
270	AT1G03530	all_genes	0.00153082079240842	-1.40813722632343
271	AT1G03540	all_genes	0.00101062926473588	-1.56209914901885
272	AT1G03550	all_genes	0.00032957246454369	-0.319542781159653
273	AT1G03560	all_genes	0.00072048977710556	-0.829420176988569
274	AT1G03590	all_genes	0.00161998171693296	0.360418205938082
275	AT1G03600	all_genes	0.00043784888333487	-1.06838340202361
276	AT1G03610	all_genes	0.0003190554728464	-1.5782104272484
277	AT1G03620	all_genes	0.00173788741642071	-0.915892937638854
278	AT1G03630	all_genes	0.00125523102336021	-1.53425907739082
279	AT1G03650	all_genes	0.00195746199400799	-1.32162002483741
280	AT1G03660	all_genes	0.0081067556296914	1.38135083586939
281	AT1G03670	all_genes	0.00857281260387184	2.57432557527047
282	AT1G03680	all_genes	0.00132749508725711	-0.671084764266751
283	AT1G03687	all_genes	0.00684895922623927	1.47807363187912
284	AT1G03700	all_genes	0.00255703384074473	0.952949966526641
285	AT1G03710	all_genes	0.00195138199465316	-0.858899568318067
286	AT1G03720	all_genes	0.00173621825273342	-0.892703270214138
287	AT1G03730	all_genes	0.00029352717203184	-1.23117951235862
288	AT1G03740	all_genes	0.00110421563118746	-0.71045215574677
289	AT1G03750	all_genes	0.00106447126295635	-0.498464804884484
290	AT1G03760	all_genes	0.00163974935202125	-1.42251531726363
291	AT1G03770	all_genes	0.00052048913023424	-1.31937703032884
292	AT1G03780	all_genes	0.00154009960061834	-0.455565226879252
293	AT1G03790	all_genes	0.0059268736263434	0.605938807356719
294	AT1G03800	all_genes	0.00195941236965921	-1.08034240830795
295	AT1G03810	all_genes	0.0029214883272851	0.159220790612394
296	AT1G03820	all_genes	0.00054484606887509	-1.49056171182885
297	AT1G03830	all_genes	0.00225795796537019	-0.22994173714172
298	AT1G03840	all_genes	0.00216828660212318	-1.04343416104398
299	AT1G03850	all_genes	0.00273996464199099	-0.667809820322728
300	AT1G03860	all_genes	0.00042836525909753	-1.20519711246155
301	AT1G03870	all_genes	0.00053885661362296	0.0538249582707013
302	AT1G03880	all_genes	0.00064841954265905	0.232252539010682
303	AT1G03890	all_genes	0.0038652533253843	1.26415178990124
304	AT1G03900	all_genes	0.00027005849603383	-1.08519076917932
305	AT1G03905	all_genes	0.00033165660779466	-0.950176490217995
306	AT1G03910	all_genes	0.00072161960918686	-1.69835469945768
307	AT1G03920	all_genes	0.00127098655695429	-1.63093220256648
308	AT1G03930	all_genes	0.00377395394157983	0.355583968107638
309	AT1G03940	all_genes	0.00686388723073222	0.985841752797262
310	AT1G03950	all_genes	0.00071835525412363	-1.62960594171454
311	AT1G03960	all_genes	0.00717813148910248	1.33950751475553
312	AT1G03970	all_genes	0.00357096486133042	-0.12424886525689
313	AT1G03980	all_genes	0.0017480297620749	-0.00148829295864283
314	AT1G03982	all_genes	0.00040688068626719	-1.09030260848321
315	AT1G03990	all_genes	0.00076453794126794	-1.22296718908461
316	AT1G04000	all_genes	0.00233249395435997	-0.614301947315808
317	AT1G04010	all_genes	0.00052593555825113	-1.27086963274843
318	AT1G04020	all_genes	0.00114799291622739	-1.36095652059624
319	AT1G04030	all_genes	0.00202888308129318	-1.73911338024639
320	AT1G04040	all_genes	0.00089622146074312	-1.68683484164005
321	AT1G04050	all_genes	0.00211897115976505	-1.30874747013961
322	AT1G04070	all_genes	0.00026697471441406	-0.91579766595455
323	AT1G04080	all_genes	0.00133264240569173	-1.16172289496881
324	AT1G04090	all_genes	0.00059541482196973	-1.23233977268083
325	AT1G04100	all_genes	0.00100566987530238	-1.24029319112449
326	AT1G04105	all_genes	NA	NA
327	AT1G04110	all_genes	0.00137177665867693	-1.51061585405652
328	AT1G04120	all_genes	0.00053493928152665	-1.75421875078777
329	AT1G04130	all_genes	0.00321830538694433	-0.266445629001258
330	AT1G04140	all_genes	0.00151279591512462	-0.914568026634875
331	AT1G04150	all_genes	0.00076331511869789	-0.989824586547473
332	AT1G04160	all_genes	0.00410047931725691	1.59275074883007
333	AT1G04170	all_genes	0.00496005566730003	1.29843738395258
334	AT1G04180	all_genes	0.00118806178077141	-1.22284389969034
335	AT1G04190	all_genes	0.00175948569628759	-0.841737170709026
336	AT1G04200	all_genes	0.00061452243558917	-1.35745508068155
337	AT1G04210	all_genes	0.00091795840005661	-1.27936565246161
338	AT1G04220	all_genes	0.00231919841056083	-0.0910889694688847
339	AT1G04230	all_genes	0.00118321775769911	-0.855396898178744
340	AT1G04240	all_genes	0.00127003079731945	-1.52246407367321
341	AT1G04250	all_genes	0.0006607577852501	-1.38283597353104
342	AT1G04260	all_genes	0.00013741345594841	-0.909448837321544
343	AT1G04270	all_genes	0.00033371839301758	-1.22033823042037
344	AT1G04280	all_genes	0.00354445994321726	0.129497150115215
345	AT1G04290	all_genes	0.00415906494862789	0.498664574736878
346	AT1G04300	all_genes	0.00178284993142431	-1.02045874479482
347	AT1G04310	all_genes	0.00754205916370752	1.7443267091642
348	AT1G04330	all_genes	0.00457357434265898	-0.218377675702662
349	AT1G04340	all_genes	0.00060922329672152	-0.950176490217995
350	AT1G04350	all_genes	0.00136368890971083	-0.798750245976461
351	AT1G04360	all_genes	0.00073841314840819	-0.87303750825656
352	AT1G04370	all_genes	0.00224538620589037	-0.39036109880925
353	AT1G04380	all_genes	0.00679076426633588	-0.36559049461628
354	AT1G04390	all_genes	0.00365927983980034	-0.310839280669448
355	AT1G04400	all_genes	0.00507988758309184	-0.723757379668586
356	AT1G04410	all_genes	0.003933760443884	-0.204847692918621
357	AT1G04420	all_genes	0.00329669902078209	-0.816023016073024
358	AT1G04430	all_genes	0.00093738087327231	-2.21454199464273
359	AT1G04440	all_genes	0.00141301491979944	-1.39106022955719
360	AT1G04445	all_genes	0.00240146631888865	-1.43720360876635
361	AT1G04450	all_genes	0.0002169497075784	-0.709517292285511
362	AT1G04455	all_genes	0.00082820343493402	-1.32313089909526
363	AT1G04470	all_genes	0.00088836368542235	-1.5199120783025
364	AT1G04480	all_genes	0.00053143120959121	-1.07734915267678
365	AT1G04490	all_genes	0.00136392951471652	-1.28286619389015
366	AT1G04500	all_genes	0.00081910328456126	-1.30603053114896
367	AT1G04510	all_genes	0.00168614343158716	-1.40064267360277
368	AT1G04520	all_genes	0.00338447002128387	-0.673939812773296
369	AT1G04530	all_genes	0.00491039452221496	0.459513982937617
370	AT1G04540	all_genes	0.00403429203267502	-0.780473191615496
371	AT1G04550	all_genes	0.00097426684560049	-1.54706809422863
372	AT1G04555	all_genes	0.00064945514028289	-1.58132982537314
373	AT1G04560	all_genes	0.00931175283402729	2.77150855429963
374	AT1G04570	all_genes	0.00427719886696187	1.36894775993964
375	AT1G04580	all_genes	0.00169898535651276	-0.762303350374253
376	AT1G04590	all_genes	0.0053864620662679	1.12241560426223
377	AT1G04600	all_genes	0.00135130660610274	-1.32881382645596
378	AT1G04610	all_genes	0.0013114400556225	-1.92295068574291
379	AT1G04620	all_genes	0.00033077970003527	-1.79139249622275
380	AT1G04625	all_genes	0.0104926930252647	0.00419586062554928
381	AT1G04630	all_genes	0.00120739067454751	0.382432419204591
382	AT1G04635	all_genes	0.00548177954796498	-0.148607940598557
383	AT1G04640	all_genes	0.00147643723558938	-1.40915650769773
384	AT1G04645	all_genes	0.00113579785909883	-0.652473708032111
385	AT1G04650	all_genes	0.00201783790085977	-1.23579154437951
386	AT1G04660	all_genes	0.00121022459565781	-1.67299056329325
387	AT1G04670	all_genes	0.00134168426897658	-1.31543502069808
388	AT1G04680	all_genes	0.00621324913281022	1.3266042493137
389	AT1G04690	all_genes	0.00252058458154271	0.608124760285327
390	AT1G04700	all_genes	0.0012528503930692	-1.47676599855657
391	AT1G04710	all_genes	0.00158439911278132	-1.16659342082507
392	AT1G04730	all_genes	0.00041173741341454	-1.87887025018396
393	AT1G04750	all_genes	0.00133459150740521	-0.434605027438388
394	AT1G04760	all_genes	0.00057391462183843	-1.19224977978612
395	AT1G04770	all_genes	0.0027459433383302	1.22345045220309
396	AT1G04778	all_genes	0.00043679638695214	-0.917719453897498
397	AT1G04780	all_genes	0.00137377830938477	-1.7703978036904
398	AT1G04790	all_genes	0.00317006913344407	-0.933059848320544
399	AT1G04800	all_genes	0.00200642188770107	-1.46885564189813
400	AT1G04810	all_genes	0.00110802554388151	-1.27727837662941
401	AT1G04820	all_genes	0	NA
402	AT1G04830	all_genes	0.00027524184883194	-1.20586371211886
403	AT1G04840	all_genes	0.00112921562927903	-1.03399542196163
404	AT1G04850	all_genes	0.00097479722511383	-1.07699312579897
405	AT1G04860	all_genes	0.00098352866107703	-1.26769410308206
406	AT1G04870	all_genes	0.0014361168267974	-0.432178128725465
407	AT1G04880	all_genes	0.00038119367064226	-1.72686483584717
408	AT1G04890	all_genes	0.00315324042933237	-0.197788436551953
409	AT1G04895	all_genes	0.00449468533459827	0.590746383861593
410	AT1G04900	all_genes	0.00044883585111178	-1.81303357234406
411	AT1G04910	all_genes	0.00087302637498904	-1.50419314865774
412	AT1G04920	all_genes	0.0006263965132478	-2.26381237913796
413	AT1G04930	all_genes	0.00153311531201606	-1.3847276087359
414	AT1G04940	all_genes	0.0032270274788708	0.35233367574664
415	AT1G04945	all_genes	0.00026320463522089	-1.3222462005003
416	AT1G04950	all_genes	0.00082123034104547	-1.15893137991192
417	AT1G04960	all_genes	0.00134928089480879	-1.00785731991153
418	AT1G04970	all_genes	0.00104902343729744	-0.990220180691853
419	AT1G04980	all_genes	0.00152522606897224	0.622769017260248
420	AT1G04985	all_genes	0.00013364254549742	-0.903169114092897
421	AT1G04990	all_genes	0.00114699590902954	-0.589449091422586
422	AT1G05000	all_genes	0.00255741715253473	-1.12472742623724
423	AT1G05005	all_genes	0.00548963379145363	-0.306801937493138
424	AT1G05010	all_genes	0.00274860610769343	-0.0311659911377401
425	AT1G05020	all_genes	0.00172661634172347	-0.858492059938401
426	AT1G05030	all_genes	0.00533575784249149	0.0796714880919727
427	AT1G05035	all_genes	0.00648104500707214	-0.41008388681592
428	AT1G05040	all_genes	0.00228407286153529	-1.33939012346069
429	AT1G05055	all_genes	0.00201702801299528	-1.52205651012239
430	AT1G05060	all_genes	0.00322706777760162	-1.59161077277017
431	AT1G05065	all_genes	0.00195500173070266	-0.547769121547197
432	AT1G05070	all_genes	0.0045842820990615	0.209181883890237
433	AT1G05080	all_genes	0.00285234064748188	-1.29236184837918
434	AT1G05085	all_genes	0.00571954160157404	-0.54010294700695
435	AT1G05087	all_genes	0.00028442555429442	-1.07973219432806
436	AT1G05090	all_genes	0	NA
437	AT1G05100	all_genes	0.00079378782432363	-1.62100394151558
438	AT1G05120	all_genes	0.00092206225565693	-1.65007819671183
439	AT1G05136	all_genes	0	NA
440	AT1G05140	all_genes	0.00375973390119497	-0.887098243882918
441	AT1G05150	all_genes	0.00421004830489751	1.61499315287029
442	AT1G05160	all_genes	0.00709454839481538	1.64428922700773
443	AT1G05170	all_genes	0.0033806332539806	-0.152484719013459
444	AT1G05180	all_genes	0.00064509607780535	-0.973562102746255
445	AT1G05190	all_genes	0.00447081029065645	0.652897131273543
446	AT1G05200	all_genes	0.00288158513461323	-0.485833432359857
447	AT1G05205	all_genes	0.00027090244376579	-0.915380685284578
448	AT1G05210	all_genes	0.00096642436829352	-0.55608601918821
449	AT1G05220	all_genes	0.00061083623480544	-1.32216275252285
450	AT1G05230	all_genes	0.00316008491567134	0.303187029089687
451	AT1G05240	all_genes	0	NA
452	AT1G05250	all_genes	0	NA
453	AT1G05260	all_genes	0.00099604318894962	-0.717625655393426
454	AT1G05270	all_genes	0.00316535775826893	1.1295565573222
455	AT1G05280	all_genes	0.00113500659529498	-1.09114324759958
456	AT1G05290	all_genes	0.00177350867261245	-0.863299851031943
457	AT1G05291	all_genes	0.00060517419131063	-1.69997801719022
458	AT1G05300	all_genes	0.00213274679579985	-0.00124939186130923
459	AT1G05310	all_genes	0.00227921641245864	-0.764006746949291
460	AT1G05320	all_genes	0.00243669169769419	-1.74785504049929
461	AT1G05330	all_genes	0.00073945960005677	-1.30062137369133
462	AT1G05340	all_genes	0.00034943710956171	-0.915603199965012
463	AT1G05350	all_genes	0.00760445982368908	1.83059211995752
464	AT1G05360	all_genes	0.00649097785896237	1.34094125566279
465	AT1G05370	all_genes	0.00120871415719019	-0.464586189160132
466	AT1G05380	all_genes	0.00164557114605444	-1.42120832967173
467	AT1G05385	all_genes	0.00211211929224096	-1.00842607793197
468	AT1G05400	all_genes	0.00151614882121147	-1.65478079449732
469	AT1G05410	all_genes	0.0040502513245519	-0.178658192892156
470	AT1G05420	all_genes	0.00191579404181054	-1.39022228474416
471	AT1G05430	all_genes	0.00402915669802112	0.458037037331167
472	AT1G05440	all_genes	0.00521658755169558	-1.13873230819979
473	AT1G05450	all_genes	0.0234358821934953	1.17954749120032
474	AT1G05460	all_genes	0.00406758265238	-0.181847072755052
475	AT1G05470	all_genes	0.00027208774108175	-1.31588495671405
476	AT1G05490	all_genes	0.00088498554790883	-1.60462577231296
477	AT1G05500	all_genes	0.00030212569957219	-1.31853536277581
478	AT1G05510	all_genes	0.00059595058220571	-1.10662664906877
479	AT1G05520	all_genes	0.00132150485283765	-0.262865781103164
480	AT1G05530	all_genes	0.00200433379633911	-1.43382889467255
481	AT1G05540	all_genes	0.00098129692698099	-0.922750679153194
482	AT1G05550	all_genes	0.00169160344191111	-1.46717499404908
483	AT1G05560	all_genes	0.0042276224427355	0.110878199597151
484	AT1G05570	all_genes	0.00058862400465866	-1.11760875320535
485	AT1G05575	all_genes	0.00082214578121994	-1.07998025799328
486	AT1G05577	all_genes	0.00082308994660916	-1.10219591929948
487	AT1G05580	all_genes	0.00237644229014162	-0.547217197140319
488	AT1G05590	all_genes	0.00147324918447496	-0.619056062167031
489	AT1G05600	all_genes	0.00227711571061628	-0.642535096429459
490	AT1G05610	all_genes	0.00198832324224483	-0.855124635848349
491	AT1G05615	all_genes	0.00261478207362016	-0.937313240153385
492	AT1G05620	all_genes	0.00074047106961508	-1.33185351673083
493	AT1G05630	all_genes	0.00128602218709324	-1.3510545936089
494	AT1G05640	all_genes	0.00101744940235131	-1.52949668839436
495	AT1G05650	all_genes	0.00271297906240219	2.12626075956506
496	AT1G05660	all_genes	0.00541437359814626	-0.47789940779042
497	AT1G05670	all_genes	0.00199201113733124	-1.19602199620409
498	AT1G05675	all_genes	0.0116118396546851	1.57325953151038
499	AT1G05680	all_genes	0.00615373412567289	0.620791109378454
500	AT1G05690	all_genes	0.00311537816828707	-0.289346356127106
501	AT1G05700	all_genes	0.0037228607040543	-0.617262078097621
502	AT1G05710	all_genes	0.00812728363386075	2.61882859420868
503	AT1G05720	all_genes	0.00909774174008918	1.48035067413051
504	AT1G05730	all_genes	0.00650243799651063	1.0911251967151
505	AT1G05740	all_genes	0.00271691656448797	0.689860210393376
506	AT1G05750	all_genes	0.0109474541756755	2.79298970599762
507	AT1G05760	all_genes	0.00294109592008608	-0.986738195314846
508	AT1G05770	all_genes	0.0052917813109421	-0.997595881357814
509	AT1G05780	all_genes	0.00664897490866271	0.723066329022768
510	AT1G05783	all_genes	0.00649156623703435	-1.04160199261901
511	AT1G05785	all_genes	0.00263822056181287	-0.166860831513352
512	AT1G05790	all_genes	0.00246046052415391	-0.502614089579778
513	AT1G05800	all_genes	0.00235814042878633	0.224297024412862
514	AT1G05805	all_genes	0.00317499459545142	-0.276169187076729
515	AT1G05810	all_genes	0.0002336694813912	-1.21734500093241
516	AT1G05820	all_genes	0.00411186790408046	-0.14598132150291
517	AT1G05830	all_genes	0.0010472007448051	-1.68456422932419
518	AT1G05835	all_genes	0.00282195755440453	0.585624963405793
519	AT1G05840	all_genes	0.00014951768864343	-1.08768364078923
520	AT1G05850	all_genes	0.00184562151717919	-0.775372288886003
521	AT1G05860	all_genes	0.00335022166843705	-0.441058679050896
522	AT1G05870	all_genes	0.0150722297956716	1.31671989232285
523	AT1G05880	all_genes	0.00746761585183899	-0.704710461165749
524	AT1G05890	all_genes	0.00031193862584024	-1.5455532923255
525	AT1G05894	all_genes	0.00083548625966012	-0.836066007968202
526	AT1G05900	all_genes	0.00024197520311946	-1.07409095349771
527	AT1G05910	all_genes	0.00030593106850886	-1.9932822244765
528	AT1G05920	all_genes	0.00331734822310242	0.0682714385615811
529	AT1G05930	all_genes	0.00382844909100194	-0.998742865450668
530	AT1G05940	all_genes	0.00308989228868464	-0.394790695634471
531	AT1G05950	all_genes	0.00081167260693901	-1.38245566413558
532	AT1G05960	all_genes	0.00025363354054128	-2.04053905749279
533	AT1G05970	all_genes	0.00048991456781584	-1.31879941368831
534	AT1G05990	all_genes	0.0006552600638623	-1.31579458518931
535	AT1G06000	all_genes	0.00185085674634733	-0.218851495713561
536	AT1G06010	all_genes	0.00423796409168209	1.75274395016556
537	AT1G06020	all_genes	0.00874791430438075	1.54396627411111
538	AT1G06030	all_genes	0.00711303712869919	0.333916843000866
539	AT1G06040	all_genes	0.00150966790314898	-0.030463220540224
540	AT1G06045	all_genes	0.00785098693355574	0.360098785902907
541	AT1G06050	all_genes	0.00776985497549587	1.9269324163013
542	AT1G06060	all_genes	0.00570194320337195	0.781406722952058
543	AT1G06070	all_genes	0.00157176005538051	-0.294745576731474
544	AT1G06080	all_genes	0.00135934775048741	-0.741847746260329
545	AT1G06090	all_genes	0.00090887354008876	-0.531062683305733
546	AT1G06100	all_genes	0.00081021827116818	-1.69371561538947
547	AT1G06110	all_genes	0.00491559102933656	-0.335033484139133
548	AT1G06120	all_genes	0.00210774573358072	-1.44156813373419
549	AT1G06130	all_genes	0.00278087886885266	-1.62514108604005
550	AT1G06135	all_genes	0.0020308914358556	-0.682504854977979
551	AT1G06137	all_genes	0.00035971467160765	-0.913516774976808
552	AT1G06140	all_genes	0.00059227294210533	-1.61357050658476
553	AT1G06143	all_genes	0.00052601257595922	-1.09253742680517
554	AT1G06148	all_genes	0.00907454865290649	-0.277351036139275
555	AT1G06150	all_genes	NA	NA
556	AT1G06160	all_genes	0.00316581245268955	-0.857045112705497
557	AT1G06170	all_genes	0.00310733602794128	-1.39984772154249
558	AT1G06180	all_genes	0.00154160779860499	-1.50926635282787
559	AT1G06190	all_genes	0.002376540309379	-0.623360701004042
560	AT1G06200	all_genes	0.00333125789518234	0.637960475094178
561	AT1G06210	all_genes	0.00481457967585242	1.52093983990913
562	AT1G06220	all_genes	0.00062647594460243	-1.33805326820061
563	AT1G06225	all_genes	0.00428777843230018	0.601464283512619
564	AT1G06230	all_genes	0.00546132823122971	1.63683177939038
565	AT1G06240	all_genes	0.00172129486707828	-0.625315927783615
566	AT1G06250	all_genes	0.00059832863571181	-0.984845329345176
567	AT1G06260	all_genes	0.00233149876684111	-0.236626825883655
568	AT1G06270	all_genes	0.00878054378190984	1.59196424099367
569	AT1G06280	all_genes	0.00480336353905262	0.66972669873302
570	AT1G06290	all_genes	0.00275129808937935	-0.839737982732825
571	AT1G06310	all_genes	0.00333911716617408	-0.597514049590091
572	AT1G06320	all_genes	0.00040292603560858	-1.41359940968328
573	AT1G06330	all_genes	0.00393610176836022	0.285916193209196
574	AT1G06340	all_genes	0.00073322061871638	-0.936822538790184
575	AT1G06350	all_genes	0.00252328768164434	-0.372287704161506
576	AT1G06360	all_genes	0.00158970352108639	-0.146496487127282
577	AT1G06380	all_genes	0.00360289124775618	-0.230181023812271
578	AT1G06390	all_genes	0.00195424088503327	0.466266059588389
579	AT1G06400	all_genes	0.00063002033404584	-0.705139348783203
580	AT1G06410	all_genes	0.00072933791057352	-1.12614935735079
581	AT1G06420	all_genes	0.00307776548619955	-0.233299435484809
582	AT1G06430	all_genes	0.00071989255073674	-1.40663502834319
583	AT1G06440	all_genes	0.00360413906373993	0.0185693369225869
584	AT1G06450	all_genes	0.00032187363242025	-0.82460393055527
585	AT1G06460	all_genes	0.007330623187143	-0.147881225361866
586	AT1G06470	all_genes	0.0009401998661212	-1.49692343945217
587	AT1G06475	all_genes	0.00397453513419456	0.681443049222065
588	AT1G06490	all_genes	0.00050301811672503	-1.23681544033583
589	AT1G06500	all_genes	0.00254151631895072	-0.956872685657922
590	AT1G06510	all_genes	0.00450701777488216	-0.496234205774063
591	AT1G06515	all_genes	NA	NA
592	AT1G06520	all_genes	0.00131683585578273	-1.42884306115741
593	AT1G06530	all_genes	0.00290476334285798	0.1241013193701
594	AT1G06540	all_genes	0.00718171360577741	1.46954056239824
595	AT1G06550	all_genes	0.00171800455670546	-0.345624731942134
596	AT1G06560	all_genes	0.0011835248955655	-1.1374454796455
597	AT1G06570	all_genes	0.00283362651148949	-0.0217980583832765
598	AT1G06580	all_genes	0.00321764844541448	-0.703579026718398
599	AT1G06590	all_genes	0.00124249818553891	-1.35156614259561
600	AT1G06620	all_genes	0.0085537524251492	0.195888913588727
601	AT1G06630	all_genes	0.00579474250153874	-0.350916312446724
602	AT1G06640	all_genes	0.0100151933877867	1.29772539077276
603	AT1G06645	all_genes	0.0181499255065591	2.38672203641912
604	AT1G06650	all_genes	0.00119659479482597	-1.12997396407196
605	AT1G06660	all_genes	0.00155758559962399	-0.867625927582084
606	AT1G06670	all_genes	0.00244095823294856	-0.707357830642411
607	AT1G06680	all_genes	0.00155693001571709	0.908320818086793
608	AT1G06690	all_genes	0.00673928077139604	1.33893749554468
609	AT1G06700	all_genes	0.00013545122188289	-1.22842311837958
610	AT1G06710	all_genes	0.00279387408983207	-0.878910594650875
611	AT1G06720	all_genes	0.00368997702494537	-0.673754441871382
612	AT1G06730	all_genes	0.00532334511393374	-0.822252484205617
613	AT1G06740	all_genes	0.00638089497834089	-0.806348767747566
614	AT1G06750	all_genes	0.00111674407435217	-1.38492587765415
615	AT1G06760	all_genes	0.00606110382385806	-1.10549966609475
616	AT1G06770	all_genes	0.00349465173884384	-0.907623306680933
617	AT1G06780	all_genes	0.00094305839041126	-1.27772279796797
618	AT1G06790	all_genes	0.00036180104560502	-0.487431153054046
619	AT1G06800	all_genes	0.00123783219863179	-0.904593080140802
620	AT1G06810	all_genes	0.00366811101571265	-0.103609763915864
621	AT1G06820	all_genes	0.00220044115926108	-1.0105213981745
622	AT1G06830	all_genes	0.00391445402922631	-0.825904039393988
623	AT1G06840	all_genes	0.00108584838863592	-0.502954310265208
624	AT1G06850	all_genes	0.00231872772575652	-0.300463313123865
625	AT1G06870	all_genes	0.0042081408403644	0.82451887937113
626	AT1G06890	all_genes	0.00109341516654628	0.0198615596712914
627	AT1G06900	all_genes	0.00132154201575259	-0.825799778810562
628	AT1G06910	all_genes	0.00084020367617792	-1.02755998663227
629	AT1G06920	all_genes	0.00214386650138653	-0.260904901357765
630	AT1G06923	all_genes	0.00161921416370046	-0.491833816362394
631	AT1G06925	all_genes	0.00428010816427547	-0.761775990939575
632	AT1G06930	all_genes	0.00184822318830104	-0.758194438578549
633	AT1G06950	all_genes	0.00297495390637218	0.0629961807784919
634	AT1G06960	all_genes	0.00169538422173033	-1.48838767033842
635	AT1G06970	all_genes	0.00186624763373936	0.869172832373293
636	AT1G06980	all_genes	0.00335378593220572	-0.844803673156112
637	AT1G06990	all_genes	0.0021891092456217	-1.27500115194315
638	AT1G07000	all_genes	0.0021290461386813	-0.76859440404556
639	AT1G07010	all_genes	0.00043244778583235	-1.00036060662335
640	AT1G07020	all_genes	0.00500401210275736	-0.67187433019033
641	AT1G07025	all_genes	0.00495521963550955	-0.478387809604874
642	AT1G07030	all_genes	0.00134076458744561	-1.17869731541697
643	AT1G07040	all_genes	0.00158909766163192	-0.181827562278802
644	AT1G07050	all_genes	0.00362272111066209	0.226888940275871
645	AT1G07060	all_genes	0.00274831826283549	-1.09763312216753
646	AT1G07070	all_genes	0.000227905244012	-0.905363009211306
647	AT1G07080	all_genes	0.00091371766388224	-1.52349227526452
648	AT1G07090	all_genes	0.00112337829405053	-1.11782124577351
649	AT1G07110	all_genes	0.0001342339925421	-1.32518856792221
650	AT1G07120	all_genes	0.00152024265693977	-1.19073169315656
651	AT1G07130	all_genes	0.00390663498123594	-0.408659633440188
652	AT1G07135	all_genes	0.00361486691150258	1.79780627515463
653	AT1G07140	all_genes	0.00219035246477889	-0.471475133837122
654	AT1G07150	all_genes	0.00347476279538972	-1.10607791279003
655	AT1G07160	all_genes	0.00193623209129418	-0.671829104629346
656	AT1G07170	all_genes	0.00189248616271135	-0.798843471021889
657	AT1G07175	all_genes	0.00283853258953447	-1.3065076001151
658	AT1G07180	all_genes	0.00078200740904271	-1.61703903309764
659	AT1G07190	all_genes	0.0141722156446191	0.406499475413276
660	AT1G07200	all_genes	0.00159831498357797	-0.557148376409733
661	AT1G07210	all_genes	0.00565342356439048	-0.105648768998394
662	AT1G07220	all_genes	0.00234265180478387	-1.37322559895714
663	AT1G07230	all_genes	0.00612899114843226	0.998997132511726
664	AT1G07240	all_genes	0.00040750663965644	-1.65271518957943
665	AT1G07250	all_genes	0.00206445573533857	-1.3254570731214
666	AT1G07260	all_genes	0.00410687357079282	-0.969372639371873
667	AT1G07270	all_genes	0.00224972303275536	-1.26799262169272
668	AT1G07280	all_genes	0.00762554400796988	1.28130282934499
669	AT1G07290	all_genes	0.00075578307812154	-1.63086462762988
670	AT1G07300	all_genes	0.0098200835027738	1.44554839989832
671	AT1G07310	all_genes	0.00097225589532507	-1.59672958001866
672	AT1G07320	all_genes	0.00292918624191925	-0.165945085082687
673	AT1G07330	all_genes	0.0136528903877039	1.87548402013595
674	AT1G07340	all_genes	0.00176607210724038	-1.11981465359074
675	AT1G07350	all_genes	0.004750858264104	-0.857042374629632
676	AT1G07360	all_genes	0.0075716054328085	0.554367531625223
677	AT1G07370	all_genes	0.00037481589879312	-1.57807981566944
678	AT1G07380	all_genes	0.00637329446840573	0.137010834708322
679	AT1G07390	all_genes	0.00175170367663201	-1.5940374309376
680	AT1G07400	all_genes	0.00442237453385791	-0.528946991806546
681	AT1G07410	all_genes	0.00056262241760577	-1.49245645267827
682	AT1G07420	all_genes	0.00334556382640861	-0.96813854280747
683	AT1G07430	all_genes	0.00209781405818917	-1.69127869248019
684	AT1G07440	all_genes	0.00164920982650252	-0.666713151212784
685	AT1G07450	all_genes	0.00075369789696785	-1.45965904549866
686	AT1G07460	all_genes	0.00651726406377426	1.17560597191533
687	AT1G07470	all_genes	0.00174102796040586	-0.659449241685585
688	AT1G07473	all_genes	0.00038534786118556	-1.22842311837958
689	AT1G07476	all_genes	0.00189334271392062	-1.22946583560663
690	AT1G07480	all_genes	0.00019634891019537	-1.26583114066152
691	AT1G07485	all_genes	0.00091351293863454	-0.321543974710345
692	AT1G07490	all_genes	NA	NA
693	AT1G07500	all_genes	0.00961919448267305	-0.279808514827907
694	AT1G07510	all_genes	0.00085003869976268	-0.987011720731434
695	AT1G07520	all_genes	0.00104932650080196	-1.07161898101663
696	AT1G07530	all_genes	0.00053450432705516	-2.07923358524053
697	AT1G07540	all_genes	0.00821506520941722	1.16208970582157
698	AT1G07550	all_genes	0.0123983943359861	2.48487132908315
699	AT1G07560	all_genes	0.0042308262321646	-0.767075852974976
700	AT1G07570	all_genes	0.00063617822357056	-1.24163029668324
701	AT1G07590	all_genes	0.00976005386433986	0.428902124807091
702	AT1G07600	all_genes	0	NA
703	AT1G07610	all_genes	0.00699313101157405	0.322226715213315
704	AT1G07615	all_genes	0.00306928905443985	0.192863255218093
705	AT1G07620	all_genes	0.0071545124698951	-0.00018094959242685
706	AT1G07630	all_genes	0.00158437251523017	-0.980284352096178
707	AT1G07640	all_genes	0.00172008223899794	-1.0811441725494
708	AT1G07645	all_genes	0.00264179192455651	-0.571495546207581
709	AT1G07650	all_genes	NA	NA
710	AT1G07660	all_genes	0	NA
711	AT1G07670	all_genes	0.0016318332697875	-0.807138341649077
712	AT1G07680	all_genes	0.0157362259645803	1.57494630951893
713	AT1G07690	all_genes	0.0117180905671731	1.58153078796143
714	AT1G07700	all_genes	0.00443420869948132	1.49713115884818
715	AT1G07705	all_genes	0.00177373004629116	-1.12836805294526
716	AT1G07710	all_genes	0.00630096634642828	0.654032186751673
717	AT1G07720	all_genes	0.00257830050107228	0.200217600010332
718	AT1G07725	all_genes	0.00222476628044843	-1.55589383132705
719	AT1G07740	all_genes	0.00089327370845214	-1.42715675292245
720	AT1G07745	all_genes	0.00054435539523499	-1.71911574376773
721	AT1G07747	all_genes	0.00690330978602664	0.566703410874984
722	AT1G07750	all_genes	6.78531544648789e-05	-0.915380685284578
723	AT1G07770	all_genes	0.00018765638031693	-0.913351596204968
724	AT1G07780	all_genes	0	NA
725	AT1G07790	all_genes	0.0027445408681578	-0.773035672581442
726	AT1G07795	all_genes	0	NA
727	AT1G07810	all_genes	0.00098638199371123	-1.02703478888169
728	AT1G07820	all_genes	0.00031849734585545	-0.85583180282696
729	AT1G07830	all_genes	0.00093604200488496	0.0477175311414811
730	AT1G07840	all_genes	0.00093349438822887	-1.15778662992912
731	AT1G07850	all_genes	0.00096785467701884	-1.82749751014974
732	AT1G07860	all_genes	0.00677065475328002	-0.915557097637511
733	AT1G07870	all_genes	0.003359203612464	0.576586917144098
734	AT1G07880	all_genes	0.00028578639126081	-1.08262068704253
735	AT1G07885	all_genes	0.00404257955890585	0.809762664795512
736	AT1G07890	all_genes	0.00365299172842421	1.48398586109411
737	AT1G07900	all_genes	0.00396382441186628	0.930536691963691
738	AT1G07901	all_genes	0.00499053774378925	-0.0901955822531384
739	AT1G07902	all_genes	0.00640646866739231	-0.01867110262941
740	AT1G07910	all_genes	0.00124927027560158	-1.3457692165497
741	AT1G07920	all_genes	0.00020864498233758	-1.30581204346437
742	AT1G07930	all_genes	0.00220679913590485	-0.318421155074841
743	AT1G07940	all_genes	0.00152578592210528	-0.386482031762497
744	AT1G07950	all_genes	0.0040913406270459	-0.409971297084541
745	AT1G07960	all_genes	0.0006668563358887	-0.939232826145266
746	AT1G07970	all_genes	0.00125164732631103	-1.27823209788553
747	AT1G07980	all_genes	0.00328554050256042	-0.570045713329237
748	AT1G07985	all_genes	0.00050635968006344	-1.07986758023054
749	AT1G07990	all_genes	0.00117519608641991	-1.82475691960484
750	AT1G08000	all_genes	0.00366459502237457	1.0572641794193
751	AT1G08005	all_genes	0.00880243963250774	-0.0787184204902763
752	AT1G08010	all_genes	0.00377646397499758	-0.471739582391001
753	AT1G08030	all_genes	0.00548072538354343	0.153976098058963
754	AT1G08035	all_genes	0.00366778378420943	0.370913683535743
755	AT1G08040	all_genes	0.00111122195697781	-1.02149953264383
756	AT1G08050	all_genes	0.00284075165534931	1.094719874601
757	AT1G08060	all_genes	0.0011063904695923	-1.86028359336306
758	AT1G08065	all_genes	0.00403020624391839	-0.349060509967686
759	AT1G08070	all_genes	0.00186332259753146	-1.30381996061659
760	AT1G08080	all_genes	0.00440889408468059	0.0758753237795102
761	AT1G08090	all_genes	0.00125204011355966	-0.854124689333745
762	AT1G08100	all_genes	0.00109653507118857	-0.576385235640656
763	AT1G08110	all_genes	0.00040772354200926	-1.07703425061397
764	AT1G08120	all_genes	0.00212063024096307	-0.91882851524462
765	AT1G08125	all_genes	0.00111169334932245	-1.22419479311728
766	AT1G08130	all_genes	0.00445038826956304	1.22107075045725
767	AT1G08135	all_genes	0.00268574689563921	-0.465755215157508
768	AT1G08140	all_genes	0.00213841406609818	-0.669529850501782
769	AT1G08150	all_genes	0.0015069760160309	-0.688838552516202
770	AT1G08160	all_genes	0.00174571349486251	-0.466986131886326
771	AT1G08165	all_genes	0.00297577532896266	0.0497800815081385
772	AT1G08170	all_genes	0.00450694929624731	0.181650180940615
773	AT1G08180	all_genes	0.0002197059670897	-0.913516774976808
774	AT1G08190	all_genes	0.00122458540072849	-0.403788832612571
775	AT1G08200	all_genes	0.00177645609571382	-0.247804446318713
776	AT1G08210	all_genes	0.00109896837099702	0.700102905046426
777	AT1G08220	all_genes	0.00121019361573305	-1.76501834951863
778	AT1G08250	all_genes	0.00141082435492713	-0.799255454277437
779	AT1G08260	all_genes	0.00083032415371803	-0.208016246539787
780	AT1G08270	all_genes	0.00169683538996434	-1.39052127633925
781	AT1G08280	all_genes	0.00810390472942947	1.90964402787905
782	AT1G08290	all_genes	0.00168687951850684	-1.05505557185114
783	AT1G08300	all_genes	0.0016020016511989	-1.74793627246089
784	AT1G08310	all_genes	0.00076253869229704	-1.69108773985348
785	AT1G08315	all_genes	0.00030487694542241	-1.31463718559781
786	AT1G08320	all_genes	0.00204352864159064	-0.394925726506798
787	AT1G08340	all_genes	0.00102917535967857	-0.655232170212234
788	AT1G08350	all_genes	0.0008841099822186	-1.15052428322888
789	AT1G08360	all_genes	0	NA
790	AT1G08370	all_genes	0.00163742992528207	-1.01305898652666
791	AT1G08380	all_genes	0.00080582449948225	-0.141452945038107
792	AT1G08390	all_genes	0.00103025078580338	-0.692133107323719
793	AT1G08400	all_genes	0.0005066666452761	-1.83007096386424
794	AT1G08410	all_genes	0.00052363913485875	-0.780417435889065
795	AT1G08420	all_genes	0.00057461108863783	-1.91424223459219
796	AT1G08430	all_genes	0.00152882171405752	-2.13137520615199
797	AT1G08440	all_genes	0.00466442713031226	1.06992607848047
798	AT1G08450	all_genes	0.00093235426901527	0.0165889520601475
799	AT1G08460	all_genes	0.00427127202452897	-0.259308404355398
800	AT1G08465	all_genes	0	NA
801	AT1G08470	all_genes	0.0013084755233667	-0.996770081748072
802	AT1G08480	all_genes	0.0047439417340949	-1.60216428272521
803	AT1G08490	all_genes	0.00096716289663495	-1.76650324151082
804	AT1G08500	all_genes	0.00252896935642176	-1.38537620687926
805	AT1G08510	all_genes	0.00194702639409351	0.530414103364261
806	AT1G08520	all_genes	0.00361694948640926	0.181785916551773
807	AT1G08530	all_genes	0.00728490126600785	0.31581060248407
808	AT1G08540	all_genes	0.00645560320057967	0.570704935711655
809	AT1G08550	all_genes	0.00077766886306654	0.614410335679086
810	AT1G08560	all_genes	0.00947284083030418	0.451163319826116
811	AT1G08570	all_genes	0.00395377961457745	-0.147845133741206
812	AT1G08580	all_genes	0.00312377983106541	-0.0396039881016331
813	AT1G08590	all_genes	0.00259739565660973	0.0100901494065136
814	AT1G08600	all_genes	0.0018575635397341	0.149334092413717
815	AT1G08610	all_genes	0.00254131113646504	-0.174322873421359
816	AT1G08620	all_genes	0.0014200687005329	-0.58394338969538
817	AT1G08630	all_genes	0.00515645157593715	1.4525171588926
818	AT1G08640	all_genes	0.010096563685591	2.72251804249058
819	AT1G08645	all_genes	0.00254134415641162	0.592500845256756
820	AT1G08650	all_genes	0.0146312423255049	2.8915606307304
821	AT1G08660	all_genes	0.00315049475337675	0.138792091733616
822	AT1G08670	all_genes	0.00733155461939883	-0.149205722614575
823	AT1G08680	all_genes	0.00621354624857393	0.232756513765944
824	AT1G08695	all_genes	0.0106730147903979	0.447723649893739
825	AT1G08700	all_genes	0.00416870491874511	0.624452229799927
826	AT1G08710	all_genes	0.00352730359653906	-1.25164065645495
827	AT1G08720	all_genes	0.00585548388224074	0.281724608898137
828	AT1G08730	all_genes	0.00176118032211101	-1.12368034703821
829	AT1G08750	all_genes	0.00621021840027048	1.77570881139472
830	AT1G08760	all_genes	0.0100009662116324	2.07368642664475
831	AT1G08770	all_genes	0.00545941087279557	2.44613840958785
832	AT1G08780	all_genes	0.00093887690133028	-1.21100435425249
833	AT1G08790	all_genes	0.00986985310670563	1.54743124545027
834	AT1G08800	all_genes	0.00292663092871557	-1.89667222123702
835	AT1G08810	all_genes	0.00093943980656762	-1.23142575008766
836	AT1G08820	all_genes	0.00324899322254473	-0.496129552593901
837	AT1G08830	all_genes	0.00032904132439133	-1.22582338206415
838	AT1G08840	all_genes	0.00140846593544125	-0.61306258532755
839	AT1G08845	all_genes	0	NA
840	AT1G08860	all_genes	0.00160952869996321	-1.31009677055218
841	AT1G08880	all_genes	0	NA
842	AT1G08890	all_genes	0.00038372593434598	-1.72598604795673
843	AT1G08900	all_genes	0.00602523543557041	1.64482581694202
844	AT1G08910	all_genes	0.002766760425384	-1.16999813547766
845	AT1G08920	all_genes	0.00261592176734109	-0.155560836210421
846	AT1G08930	all_genes	0.00271330477636918	0.337840850591676
847	AT1G08940	all_genes	0.00081633482487459	-1.07555363653658
848	AT1G08960	all_genes	0.00231420538180683	-0.785781014253489
849	AT1G08970	all_genes	0.0016331445775746	-1.33100999234706
850	AT1G08980	all_genes	0.00305901530787713	-0.606425114839622
851	AT1G08985	all_genes	0.00350535683611838	-0.124432917098046
852	AT1G08990	all_genes	0.00512901163570973	-0.468565852667377
853	AT1G09000	all_genes	0.00178701061342464	-1.47344432591037
854	AT1G09010	all_genes	0.00356686422837417	-0.544672436670293
855	AT1G09020	all_genes	0.00038610637090078	-0.917642770731386
856	AT1G09030	all_genes	0.00052284108916193	-1.42981899876895
857	AT1G09040	all_genes	0.00111244621283485	-1.40751915174647
858	AT1G09050	all_genes	0.0016828348687077	-0.820917136332265
859	AT1G09060	all_genes	0.00169043405326056	-1.28489844783947
860	AT1G09070	all_genes	0.0039381232533648	0.0105987638443263
861	AT1G09080	all_genes	0.00115298666146064	-1.79579292403057
862	AT1G09090	all_genes	0.00164103283057168	-1.17108287284339
863	AT1G09100	all_genes	0.00094829089467992	-1.29046213134496
864	AT1G09130	all_genes	0.00144961764490518	-0.552199282633279
865	AT1G09140	all_genes	0.00101494524541767	-1.46353527497538
866	AT1G09150	all_genes	0.00041418415589474	-1.08232283736634
867	AT1G09155	all_genes	0.00165716662676325	-1.70614599730719
868	AT1G09157	all_genes	0.00318162582290345	-0.586134064851601
869	AT1G09160	all_genes	0.00177468865144769	-0.849155977237044
870	AT1G09170	all_genes	0.00343821660223253	-0.213685252618277
871	AT1G09176	all_genes	0.00385098064650685	1.92870326945394
872	AT1G09180	all_genes	0.00662547572817882	0.576191246548377
873	AT1G09190	all_genes	0.012276488551143	2.36378893816944
874	AT1G09195	all_genes	0.00858231009901328	1.15643254989679
875	AT1G09200	all_genes	0.0113981168739469	1.22101950676357
876	AT1G09210	all_genes	0.0010073405073276	-0.353172483729519
877	AT1G09220	all_genes	0.0100356232037627	2.58713208546432
878	AT1G09230	all_genes	0.00629779785378854	0.747805860369779
879	AT1G09240	all_genes	0.00085236552940688	-0.901911659875561
880	AT1G09245	all_genes	0.0102956350641645	-0.86347638638474
881	AT1G09250	all_genes	0.000960872647878	-1.45945744741971
882	AT1G09260	all_genes	0.0124737117400004	-0.720294240132622
883	AT1G09270	all_genes	0.00023437840446366	-1.69179234162936
884	AT1G09280	all_genes	0.00141939015637904	-1.56824590843744
885	AT1G09290	all_genes	0.00111196802822023	0.755758546281151
886	AT1G09300	all_genes	0.00025226141212415	-1.69678026283311
887	AT1G09310	all_genes	0.00067845480292886	-1.20409829357602
888	AT1G09320	all_genes	0.00090246920111802	-2.07571854484585
889	AT1G09330	all_genes	0.00039104626260589	-1.08768364078923
890	AT1G09340	all_genes	0.00026241049444603	-1.31626573115778
891	AT1G09350	all_genes	0.001881254265225	-1.42975939729727
892	AT1G09360	all_genes	0.00111124632330025	-0.272122306436948
893	AT1G09370	all_genes	0.00304281670699795	-0.931119218680138
894	AT1G09380	all_genes	0.00120924509645436	-0.627571420408062
895	AT1G09390	all_genes	0.00158847522794258	-0.17556015737057
896	AT1G09400	all_genes	0.00147220744089321	-1.09905087353861
897	AT1G09410	all_genes	0.00098543865097452	-1.7381743665702
898	AT1G09415	all_genes	0.00558795218688328	-0.68018073229233
899	AT1G09420	all_genes	0.0018792423546219	-0.801813277467401
900	AT1G09430	all_genes	0.00130348777429245	-0.319655110790844
901	AT1G09440	all_genes	0.0010952431149183	-0.749037770747856
902	AT1G09450	all_genes	0.00096869508015264	-1.7515189259283
903	AT1G09460	all_genes	0.00058927000642764	-1.46186700688299
904	AT1G09470	all_genes	0.00144746896480113	-0.819262474114461
905	AT1G09480	all_genes	0.0019299049233773	-1.63988308215609
906	AT1G09483	all_genes	0.0101925231414101	1.23123251377647
907	AT1G09490	all_genes	0.00372616349982728	-0.591200657228728
908	AT1G09500	all_genes	0.00464133474399794	0.188692480727132
909	AT1G09510	all_genes	0.00234819008091179	-1.66091460945789
910	AT1G09520	all_genes	0.00137626401382611	-1.81872250620058
911	AT1G09530	all_genes	0.00369121349273022	-0.459420241274126
912	AT1G09540	all_genes	0.00044910593940288	-1.00970164678298
913	AT1G09550	all_genes	0.00489177310558119	-0.411865909878659
914	AT1G09560	all_genes	0.00210496863224283	-0.194348387749846
915	AT1G09570	all_genes	0.00033892738416857	-1.76848810907136
916	AT1G09575	all_genes	0.00367107049063674	-0.401251528748276
917	AT1G09580	all_genes	0.00253109038218593	-0.903627868835554
918	AT1G09590	all_genes	0.000632996219887	-0.914037511659486
919	AT1G09600	all_genes	0.00164949835064979	-1.46463384992961
920	AT1G09610	all_genes	0.00072097996355572	-1.17480755369409
921	AT1G09620	all_genes	0.00081466866758351	-1.86037987224408
922	AT1G09625	all_genes	0.00527723766141986	-1.30897025294027
923	AT1G09630	all_genes	0.00066683491294189	-1.40155609524117
924	AT1G09640	all_genes	0.00023754152601814	-1.31626573115778
925	AT1G09645	all_genes	0	NA
926	AT1G09650	all_genes	0.00346371642771446	-0.36498494478705
927	AT1G09660	all_genes	0.00073041397805889	-1.39396488758618
928	AT1G09665	all_genes	0.012288493223657	-0.0360358395827908
929	AT1G09680	all_genes	0.00953024703824277	0.816321087271158
930	AT1G09690	all_genes	0	NA
931	AT1G09700	all_genes	0.0011507229492545	-0.617904308953716
932	AT1G09710	all_genes	0.0022696075660677	-0.75752247584675
933	AT1G09720	all_genes	0.00130463923849058	-1.2242666354967
934	AT1G09730	all_genes	0.00094427278451794	-0.531719415478991
935	AT1G09740	all_genes	0.00068310893998967	-0.829964446736819
936	AT1G09750	all_genes	0.00063123386726765	-0.873128211572852
937	AT1G09760	all_genes	0.00150850569316627	-0.0723205377956709
938	AT1G09770	all_genes	0.00401366023948702	1.14103968537173
939	AT1G09780	all_genes	0.00319474033352897	-0.515737305921084
940	AT1G09790	all_genes	0.00327082200415621	-0.767534490895177
941	AT1G09794	all_genes	0	NA
942	AT1G09795	all_genes	0.00138899086542158	-0.857598660231617
943	AT1G09800	all_genes	0.00199024456362476	-0.898082055424624
944	AT1G09810	all_genes	0.00171282287873575	-0.741147112468631
945	AT1G09812	all_genes	0.00267696290719938	-0.98564729395832
946	AT1G09815	all_genes	0.00485437871885263	-0.125613988597556
947	AT1G09820	all_genes	0.00690494094087668	0.3052518094782
948	AT1G09830	all_genes	0.00758583145513921	0.497560025581388
949	AT1G09840	all_genes	0.00322075389524726	-0.353021107174636
950	AT1G09850	all_genes	0.00672941439738351	0.770752269754175
951	AT1G09860	all_genes	0.00300094047995277	-0.239802147781957
952	AT1G09870	all_genes	0.00373518736412256	0.216233120145664
953	AT1G09880	all_genes	0.0103891574900583	1.64637206749818
954	AT1G09890	all_genes	0.0106798809287242	2.24500534433641
955	AT1G09900	all_genes	0.0171269286226606	3.64500276606604
956	AT1G09910	all_genes	0.00358893001376204	0.462321192443219
957	AT1G09920	all_genes	0.00522167956112298	-0.0786437911167452
958	AT1G09930	all_genes	0.0047112905128571	0.842166821021587
959	AT1G09932	all_genes	0.00537454896444176	1.23037365902882
960	AT1G09935	all_genes	0.00675374796524775	1.61780558890745
961	AT1G09940	all_genes	0.00802755029876177	2.41024692275074
962	AT1G09950	all_genes	0.010448732817498	1.84108521623179
963	AT1G09960	all_genes	0.00581445485744282	1.76479406702851
964	AT1G09970	all_genes	0.0125227134724771	2.17521517928315
965	AT1G09980	all_genes	0.00404263825581635	1.12735718950088
966	AT1G09995	all_genes	0.00736586918058657	-0.841897729429452
967	AT1G10000	all_genes	0.00636500754147812	-0.690878884033782
968	AT1G10010	all_genes	0.00385281569698338	0.0566924697605779
969	AT1G10020	all_genes	0.00109619752737677	-1.76879141317132
970	AT1G10030	all_genes	0.00173413532888037	-0.200888368244524
971	AT1G10040	all_genes	0.00064622337724631	-1.6342262230615
972	AT1G10050	all_genes	0.00257556401208245	0.372455547949199
973	AT1G10060	all_genes	0.00494180366303287	2.15131904916436
974	AT1G10070	all_genes	0.00836848983685518	2.45594885432425
975	AT1G10090	all_genes	0.00756531880554897	1.97858521132576
976	AT1G10095	all_genes	0.0108618958821484	0.907410858156865
977	AT1G10100	all_genes	0.0044584582205626	-0.249296093062918
978	AT1G10110	all_genes	0.00507408578493502	1.91138349228389
979	AT1G10120	all_genes	0.005668064994805	0.620840823339356
980	AT1G10130	all_genes	0.0021204215177126	0.207116824774098
981	AT1G10140	all_genes	0.00685819278615717	0.651716918068991
982	AT1G10150	all_genes	0.00466824864642552	0.998285213166574
983	AT1G10155	all_genes	0.0109492868515404	2.87620975952515
984	AT1G10170	all_genes	0.00433592055603276	0.0538230948295484
985	AT1G10180	all_genes	0.00278764159962401	1.04690687769619
986	AT1G10190	all_genes	0.00570433265558927	-0.810779865650766
987	AT1G10200	all_genes	0.00319057055372795	-0.490664061429068
988	AT1G10210	all_genes	0.00375185133784575	0.232671115261215
989	AT1G10220	all_genes	0.00490201358753618	-0.711617766299598
990	AT1G10225	all_genes	0.0114823922483972	-0.310639980873873
991	AT1G10230	all_genes	0.00090367972696888	-1.11197296188268
992	AT1G10240	all_genes	0.00136116445770511	-0.87008524563353
993	AT1G10250	all_genes	0.00192454648206282	-1.44601753939481
994	AT1G10270	all_genes	0.00148334244204966	-1.33664507825625
995	AT1G10280	all_genes	0.00057640972725742	-0.670927300224058
996	AT1G10290	all_genes	0.00207735943741753	-0.876293435273721
997	AT1G10300	all_genes	0.00697164602462098	0.332012013299758
998	AT1G10310	all_genes	0.00079153028937246	-1.47809527396121
999	AT1G10320	all_genes	0.00623034949918823	-0.271776482795661
1000	AT1G10330	all_genes	0.00314365259706016	-1.58350496337842
1001	AT1G10340	all_genes	0.0039707122917314	-1.40454779429087
1002	AT1G10350	all_genes	0.00321180833367062	-0.305241750362644
1003	AT1G10360	all_genes	0.00234893813032964	-1.1399815415405
1004	AT1G10370	all_genes	0.00099200363822555	-0.727356807017655
1005	AT1G10380	all_genes	0.00327327412286293	-1.41524695719467
1006	AT1G10385	all_genes	0.00303531025899755	-1.00163616905348
1007	AT1G10390	all_genes	0.0010902029241824	-1.5987219690093
1008	AT1G10395	all_genes	0.00462339670601784	-0.0165177019975225
1009	AT1G10400	all_genes	0.00109258598502551	-1.75264319735892
1010	AT1G10410	all_genes	0.00063259810442854	-0.792552886355114
1011	AT1G10417	all_genes	0.00228812335899039	-0.116652932473627
1012	AT1G10430	all_genes	0	NA
1013	AT1G10450	all_genes	0.00086419433822862	-1.46665602873337
1014	AT1G10455	all_genes	0.00143146734051437	-0.762530476997166
1015	AT1G10460	all_genes	0.00530096210413668	-0.00198728819143018
1016	AT1G10470	all_genes	0.00153300034545455	-0.457450349630695
1017	AT1G10480	all_genes	0.00158399452730478	-1.74424479724483
1018	AT1G10490	all_genes	0.00142113679979121	-1.55951504230437
1019	AT1G10500	all_genes	0.00210081847507623	-0.51495437979242
1020	AT1G10510	all_genes	0.0009940479316064	-1.36337898937154
1021	AT1G10520	all_genes	0.00054856618636029	-1.72747977111684
1022	AT1G10522	all_genes	0.00081204646412694	-1.10024642629573
1023	AT1G10530	all_genes	0.00426605222780499	0.737356903237895
1024	AT1G10540	all_genes	0.00140117761952673	-0.654920896766601
1025	AT1G10550	all_genes	0.00363292066874956	-0.857995991755421
1026	AT1G10560	all_genes	0.003116938464668	-0.41359903515017
1027	AT1G10570	all_genes	0.00231143019366377	-1.69302902196339
1028	AT1G10580	all_genes	0.00177387765559279	-0.876390928409485
1029	AT1G10585	all_genes	0.00390065744801008	0.229415630910119
1030	AT1G10586	all_genes	0	NA
1031	AT1G10588	all_genes	0.00884362287594227	-0.78178324322849
1032	AT1G10590	all_genes	0.00035279708176904	-1.22316090774658
1033	AT1G10600	all_genes	0.00099580622582703	-1.7484767658583
1034	AT1G10610	all_genes	0.0019182554870593	-1.04128869422002
1035	AT1G10620	all_genes	0.00136392729520656	-1.45152857439641
1036	AT1G10630	all_genes	0.0013192331040278	-1.54261227743951
1037	AT1G10640	all_genes	0.00203116461969051	-1.72822823838805
1038	AT1G10650	all_genes	0.00722930940251441	2.32176868598208
1039	AT1G10657	all_genes	0.00204212622040833	-0.611204737544729
1040	AT1G10660	all_genes	0.00096617278234645	-1.33716905791354
1041	AT1G10670	all_genes	0.00070722560356229	-1.36589085266464
1042	AT1G10680	all_genes	0.00287870737815872	-1.52233077875253
1043	AT1G10690	all_genes	0.0030127924870761	-0.238289243140394
1044	AT1G10700	all_genes	0.00197579200019475	-2.02205872067647
1045	AT1G10710	all_genes	0.00147188194609493	-1.21330359627378
1046	AT1G10715	all_genes	0.00028370098441614	-0.917438197188839
1047	AT1G10717	all_genes	0.0137217703132137	1.31922253244815
1048	AT1G10720	all_genes	0.00390667864184641	-0.344753576396025
1049	AT1G10730	all_genes	0.00235018296757893	-1.88260740149166
1050	AT1G10740	all_genes	0.00142608756269748	-1.47899231983256
1051	AT1G10745	all_genes	0.00327050881897928	-0.558893076746278
1052	AT1G10747	all_genes	0.00403356579703886	0.446537295066092
1053	AT1G10750	all_genes	0.00482263348661096	0.683608764089133
1054	AT1G10760	all_genes	0.00249182683443299	-0.215715345387804
1055	AT1G10770	all_genes	0.00581251385154874	-0.130846290561844
1056	AT1G10780	all_genes	0.00915870011537602	0.750096551066858
1057	AT1G10790	all_genes	0.00318564229870322	-1.20080143416821
1058	AT1G10800	all_genes	0.00603423056739481	0.79700511948726
1059	AT1G10810	all_genes	0.00042315543402989	-1.79348687480928
1060	AT1G10820	all_genes	0.00053438369714625	-1.49402322565839
1061	AT1G10830	all_genes	0.00066156458525359	-1.3033552399686
1062	AT1G10840	all_genes	0.00030635451469933	-1.57186913715858
1063	AT1G10850	all_genes	0.00377136247230105	-0.808292308248712
1064	AT1G10865	all_genes	0	NA
1065	AT1G10870	all_genes	0.00363214560020477	0.246325866287228
1066	AT1G10875	all_genes	0.0112919079645868	1.3181983623491
1067	AT1G10880	all_genes	0.0150148972816971	2.87270965463066
1068	AT1G10890	all_genes	0.00155476437488167	-1.15931560012674
1069	AT1G10900	all_genes	0.00202378637829458	-0.834972665119047
1070	AT1G10910	all_genes	0.00065317267318311	-1.78851117510422
1071	AT1G10920	non-hv	0.00232100754898786	-2.4587899062007
1072	AT1G10930	all_genes	0.00024874958601974	-1.94756638737735
1073	AT1G10940	all_genes	0.00158760266019613	0.845180246319446
1074	AT1G10950	all_genes	0.00064950777879734	-0.854733050028963
1075	AT1G10960	all_genes	0.00016527430857648	-0.913516774976808
1076	AT1G10970	all_genes	0.0006287887823075	-1.05336107929946
1077	AT1G10980	all_genes	0.00047471187944518	-2.04502708835891
1078	AT1G10990	all_genes	0.00102422615769568	-1.31046223579055
1079	AT1G11000	all_genes	0.00050821057194488	-1.57059856341796
1080	AT1G11020	all_genes	0.0004589538729688	-1.3898488688887
1081	AT1G11040	all_genes	0.00548547327456326	-0.0316518219923559
1082	AT1G11050	all_genes	0.00591959255348755	1.52468741945496
1083	AT1G11060	all_genes	0.00073338855484763	-1.58037755498368
1084	AT1G11070	all_genes	0.00206440889876453	-1.46977710290811
1085	AT1G11080	all_genes	0.00139506362942718	-1.18262419751286
1086	AT1G11090	all_genes	0.00037616934787578	-1.6985177741056
1087	AT1G11100	all_genes	0.00156730143962983	-2.2446659298154
1088	AT1G11110	all_genes	0.0018971737079597	-1.91428450544049
1089	AT1G11112	all_genes	0.00377339563869166	-0.828675199656407
1090	AT1G11120	all_genes	0.00420574684260497	0.467795717813627
1091	AT1G11125	all_genes	0.00207920714509465	-1.27926205871235
1092	AT1G11130	all_genes	0.00112879360796295	-0.835116390145943
1093	AT1G11145	all_genes	0.00251638550563008	-1.72579976789405
1094	AT1G11160	all_genes	0.00483110531438093	0.284950917143221
1095	AT1G11170	all_genes	0.00068353754110517	-0.406413531329201
1096	AT1G11180	all_genes	0.00467801002808844	-0.986958850099848
1097	AT1G11190	all_genes	0.00154403863186417	-1.47927643089713
1098	AT1G11200	all_genes	0.00791596980320424	1.0853815202381
1099	AT1G11210	all_genes	0.0012973887878074	0.860343342165925
1100	AT1G11220	all_genes	0.0065460742748375	-0.0217949657361495
1101	AT1G11230	all_genes	0.00370990251024068	-1.3667623914464
1102	AT1G11240	all_genes	0.00448301361846689	-0.769438013664075
1103	AT1G11250	all_genes	0.00278623724252775	-0.681308133711225
1104	AT1G11260	all_genes	0.00180139811556458	-0.450067447009451
1105	AT1G11270	all_genes	0.00600217043542306	-0.778671933968453
1106	AT1G11280	all_genes	0.00179545748322719	-1.36520318056137
1107	AT1G11290	all_genes	0.00351231325693317	0.515568558121383
1108	AT1G11300	all_genes	0.00531302961365066	1.23540985444855
1109	AT1G11303	all_genes	0.00188891097929111	-1.64397113549243
1110	AT1G11310	all_genes	0.00182405815553281	-0.257491243800766
1111	AT1G11320	all_genes	0.0111719402431425	2.66677507153936
1112	AT1G11330	all_genes	0.00874976901639212	0.873313329860415
1113	AT1G11340	all_genes	0.00062879139983724	-1.8228305968585
1114	AT1G11350	all_genes	0.00114186611652867	-1.14235637713081
1115	AT1G11360	all_genes	0.00137564267404897	-1.44455135149833
1116	AT1G11362	all_genes	0.0176482747324709	2.92493351221524
1117	AT1G11370	all_genes	0.0174391800001232	0.327995706625533
1118	AT1G11380	all_genes	0.00504990277251863	-0.255153633278225
1119	AT1G11390	all_genes	0.00085951050208645	-1.13893916023436
1120	AT1G11400	all_genes	0.00198610904939206	-0.42008840560195
1121	AT1G11410	all_genes	0.00107378615223442	-1.96235715615153
1122	AT1G11420	all_genes	0.00145173194709858	-2.05247596975825
1123	AT1G11430	all_genes	0.00094460199504872	-1.88616014449333
1124	AT1G11440	all_genes	0.00173840138383276	-1.83551758137273
1125	AT1G11450	all_genes	0.00197279777588932	0.593225118248293
1126	AT1G11460	all_genes	0.00759288392876035	0.266544458192356
1127	AT1G11470	all_genes	0.00656285957178624	0.172715514191896
1128	AT1G11475	all_genes	0.00035971467160765	-0.909430553342958
1129	AT1G11480	all_genes	0.00403964882169301	-0.49463468486791
1130	AT1G11490	all_genes	0.0114931917233016	0.281733840849189
1131	AT1G11500	all_genes	0.00877465779898113	0.66285446722658
1132	AT1G11510	all_genes	0.00533687416994479	-0.500796946084225
1133	AT1G11520	all_genes	0.00823730214166435	-0.273760103078798
1134	AT1G11530	all_genes	0.00966316092201284	0.607310132429115
1135	AT1G11540	all_genes	0.00879055133827349	0.581209499025998
1136	AT1G11545	all_genes	0.00681765863014966	-0.540414403852689
1137	AT1G11560	all_genes	0.013643804777134	0.662463657967972
1138	AT1G11570	all_genes	0.00289286463167498	-0.539877834412168
1139	AT1G11572	all_genes	0.00473606966685963	0.212208128779381
1140	AT1G11580	all_genes	0.00361592060033615	-0.477207377679009
1141	AT1G11590	all_genes	0.00490488299972321	-1.46302551880368
1142	AT1G11591	all_genes	0.00596520081980291	-0.139526932043681
1143	AT1G11593	all_genes	0.00446824811162313	-1.11004976959185
1144	AT1G11600	all_genes	0.00376240363386685	0.436157517761148
1145	AT1G11608	all_genes	0.015514000346629	1.51305684629444
1146	AT1G11610	all_genes	0.0050022599088663	0.406852239091451
1147	AT1G11620	all_genes	0.00946847432989627	1.8976278342557
1148	AT1G11630	all_genes	0.00886003772308067	1.18444224254225
1149	AT1G11650	all_genes	0.00149885047723494	-0.893925405787902
1150	AT1G11655	all_genes	0.00242390891343369	1.32625721654943
1151	AT1G11660	all_genes	0.00824510713230228	1.61701477295915
1152	AT1G11670	all_genes	0.00480523822431725	1.19296147728747
1153	AT1G11680	all_genes	0.00251684888038368	0.500338746689276
1154	AT1G11684	all_genes	0	NA
1155	AT1G11690	all_genes	0.00402654732151458	-0.321188836475411
1156	AT1G11700	all_genes	0.0113920936197799	2.47259851687706
1157	AT1G11710	all_genes	0.00088046332410545	-1.5078689091599
1158	AT1G11720	all_genes	0.00326797499212855	-0.742480204617919
1159	AT1G11730	all_genes	0.00148456824057599	-1.42752554089602
1160	AT1G11740	all_genes	0.00258351845567753	-1.1007536573645
1161	AT1G11750	all_genes	0.00074080431501542	-1.80761070714572
1162	AT1G11755	all_genes	0.00046452775365733	-0.82471211285241
1163	AT1G11760	all_genes	0.00048412308862306	-1.43068907384043
1164	AT1G11765	all_genes	0.00053433344423272	-1.42572096694738
1165	AT1G11770	all_genes	0.00195750820203457	-1.34671241112263
1166	AT1G11780	all_genes	0.00056015536959716	-1.47371454470736
1167	AT1G11785	all_genes	0.00058229352346999	-0.953383217507867
1168	AT1G11790	all_genes	0.00153532020411436	1.99604461356655
1169	AT1G11800	all_genes	0.00136386276607385	-0.988756452918597
1170	AT1G11810	all_genes	0.00069519338170808	-1.47674103731534
1171	AT1G11820	all_genes	0.00018935213829218	-1.07998944073919
1172	AT1G11840	all_genes	0.00164646123434548	0.351498693880972
1173	AT1G11850	all_genes	0.0131975561812263	0.882929039644891
1174	AT1G11860	all_genes	0.00176639579676746	-0.121188828099437
1175	AT1G11870	all_genes	0.00812651543837401	1.98366887452926
1176	AT1G11880	all_genes	0.00822629407258631	0.452422687271665
1177	AT1G11890	all_genes	0.00134865070597019	-0.424750440954413
1178	AT1G11900	all_genes	0.00521897203983411	0.0102064922301675
1179	AT1G11905	all_genes	0.00306902626449063	0.145857138071389
1180	AT1G11910	all_genes	0.00332437999088318	0.465048200704818
1181	AT1G11915	all_genes	0.0102698842887207	2.10986402791997
1182	AT1G11920	all_genes	0.00609371330073502	-1.1777467688957
1183	AT1G11925	all_genes	0.00501205117844704	-0.169745172154819
1184	AT1G11930	all_genes	0.00809311428824414	1.51990454232639
1185	AT1G11940	all_genes	0.00694903141119815	0.562240181218038
1186	AT1G11950	all_genes	0.00985526713169679	1.64044616818175
1187	AT1G11960	all_genes	0.00286129369731469	-0.400976276424517
1188	AT1G11970	all_genes	0.00267319741839227	-1.45759629709592
1189	AT1G11980	all_genes	0.0114744281936953	0.367792557993273
1190	AT1G11990	all_genes	0.00401132901272709	0.0512868907578752
1191	AT1G12000	all_genes	0.00255007029415401	-0.39385984083735
1192	AT1G12010	all_genes	0.00757464367035613	1.50351340505594
1193	AT1G12020	all_genes	0.00137907308924193	-0.768774963306987
1194	AT1G12030	all_genes	0.00417637924374324	-0.314617323725135
1195	AT1G12040	all_genes	0.00246008216671693	-0.691738642283248
1196	AT1G12050	all_genes	0.00741601053771196	1.90390735487251
1197	AT1G12060	all_genes	0.0105679602652607	1.61671558269402
1198	AT1G12064	all_genes	0.00277025834234227	-1.11168259987387
1199	AT1G12070	all_genes	0.00527421617273789	0.02796273684023
1200	AT1G12080	all_genes	0.00136881563227417	-0.684185728880851
1201	AT1G12090	all_genes	0	NA
1202	AT1G12100	all_genes	0.00801107437928816	0.399981536182316
1203	AT1G12110	all_genes	0.00064722703273814	-0.850366067061664
1204	AT1G12120	all_genes	0.00098929738057197	-1.4334341822493
1205	AT1G12130	all_genes	0.00904042179413169	-0.247633562648841
1206	AT1G12140	all_genes	0.0004782202144904	-1.38076784326617
1207	AT1G12150	all_genes	0.00090944036605007	-2.02409456242136
1208	AT1G12160	all_genes	0.00442858716215731	-0.876903332397947
1209	AT1G12170	all_genes	0.00583219546165391	-0.228634545907097
1210	AT1G12180	all_genes	0.0165140880338092	1.31773480210555
1211	AT1G12190	all_genes	0.00523559435151129	-1.34035462180605
1212	AT1G12200	all_genes	0.00462721609301858	-1.21130086103413
1213	AT1G12210	non-hv	0.0234041850229786	-0.793204854742072
1214	AT1G12211	all_genes	0	NA
1215	AT1G12220	non-hv	0.00501295872448778	-2.69762433178668
1216	AT1G12230	all_genes	0.0140830404765299	3.12200171722207
1217	AT1G12240	all_genes	0.00867835677693978	0.762321964245436
1218	AT1G12244	all_genes	0.00195899341049161	-1.04241986129189
1219	AT1G12250	all_genes	0.00051946120919205	-1.41132412683028
1220	AT1G12260	all_genes	0.00204125038934873	-0.504257649980436
1221	AT1G12270	all_genes	0.00084274823057642	-1.0737425310584
1222	AT1G12280	non-hv	0.00322266829782824	-1.92399766498812
1223	AT1G12290	non-hv	0.00405742231936007	-1.8741862848397
1224	AT1G12300	all_genes	0.00571297033512465	-0.431380514876399
1225	AT1G12310	all_genes	0.00121416784939606	-0.937292931633515
1226	AT1G12320	all_genes	0.00238683713843053	-1.94392939118289
1227	AT1G12330	all_genes	0.00033360197411012	-1.55339862348595
1228	AT1G12340	all_genes	0	NA
1229	AT1G12350	all_genes	0.00215120987468817	-0.829175254414152
1230	AT1G12360	all_genes	0.00085488314927146	-1.08941453590524
1231	AT1G12370	all_genes	0.0127631880417806	2.55321836576417
1232	AT1G12380	all_genes	0.00100282936173069	-1.83968374847946
1233	AT1G12390	all_genes	0.00081188546471533	-1.34493657105669
1234	AT1G12400	all_genes	0.00838324188282692	0.974928759253514
1235	AT1G12410	all_genes	0.00420641967169001	1.10838766646172
1236	AT1G12411	all_genes	0.00135793593737519	-0.504801803593458
1237	AT1G12420	all_genes	0.00111877085551821	-1.25106058920502
1238	AT1G12430	all_genes	0.00057120640426759	-1.83470163820901
1239	AT1G12440	all_genes	0.00500026914200476	0.209203693689734
1240	AT1G12450	all_genes	0.00157611414124413	-0.535326055715021
1241	AT1G12460	all_genes	0.00102563580020445	-1.70573463481665
1242	AT1G12470	all_genes	0.00079671885092963	-1.15361814545625
1243	AT1G12480	all_genes	0.00053296661365221	-1.12503666503974
1244	AT1G12490	all_genes	0.00016164287944747	-0.884345803729929
1245	AT1G12500	all_genes	0.00054594085270417	-1.93798807921017
1246	AT1G12520	all_genes	0.00539021787012043	0.0709568567488005
1247	AT1G12530	all_genes	0.00435128904734225	-0.678794696284009
1248	AT1G12540	all_genes	0.00533924855580022	-0.471948983123857
1249	AT1G12550	all_genes	0.00983000566875907	1.28814392162784
1250	AT1G12560	all_genes	0.00424247377712786	2.29667157564258
1251	AT1G12570	all_genes	0.00401713839424155	0.146658406829335
1252	AT1G12580	all_genes	0.00098285406701512	-1.6344219771392
1253	AT1G12600	all_genes	0.00464090555496767	0.122425396521771
1254	AT1G12610	all_genes	0.0105240104531596	1.83155381172138
1255	AT1G12615	all_genes	0.0094943647931328	0.323705915306269
1256	AT1G12620	all_genes	0.00469989396706733	-1.35256279859787
1257	AT1G12630	all_genes	0.00693635021612688	-0.716439495794423
1258	AT1G12640	all_genes	0.00459826325908514	-0.750137082901346
1259	AT1G12650	all_genes	0.00209160611198951	-1.53160034301837
1260	AT1G12660	all_genes	0.00093007513159026	-1.28610559073264
1261	AT1G12663	all_genes	0.00155050836707072	-0.46240837767315
1262	AT1G12665	all_genes	0.0292656614287355	2.21278005199696
1263	AT1G12672	all_genes	0.0119252483606995	0.434342756353789
1264	AT1G12680	all_genes	0.00592640159503808	1.82504820315498
1265	AT1G12700	all_genes	0.0137541080490557	1.62057321047854
1266	AT1G12710	all_genes	0.00591517232126018	1.23957890277637
1267	AT1G12730	all_genes	0.0020792389176922	-1.26787349586908
1268	AT1G12740	all_genes	0.0101238522366581	2.45664553039299
1269	AT1G12750	all_genes	0.00802203457062479	1.02292811005162
1270	AT1G12760	all_genes	0.00644111978127746	1.00113728423503
1271	AT1G12770	all_genes	0.00276836754851797	-0.689829403412559
1272	AT1G12775	all_genes	0.00758943981082661	-0.829640956546905
1273	AT1G12780	all_genes	0.00397798241196801	-0.0502055668213635
1274	AT1G12790	all_genes	0.00729275339853307	-0.00245960014135599
1275	AT1G12800	all_genes	0.0050953999031619	0.928923832618233
1276	AT1G12805	all_genes	0.00319167462879339	-1.32294830656126
1277	AT1G12810	all_genes	0.00042388536353763	-1.1982932067694
1278	AT1G12820	all_genes	0.00123510367935039	-1.39726043120531
1279	AT1G12830	all_genes	0.00129090435517022	-1.87797491553087
1280	AT1G12840	all_genes	0.00120140691205288	0.274264530594813
1281	AT1G12845	all_genes	0.00411830320855727	-0.79462773271737
1282	AT1G12850	all_genes	0.00443598838396554	1.38764859325116
1283	AT1G12855	all_genes	0.00635032639856851	-0.128668839143684
1284	AT1G12860	all_genes	0.00876285767728144	1.56346626459407
1285	AT1G12870	all_genes	0.00506966668778556	0.271975955240549
1286	AT1G12880	all_genes	0.00246554682917912	-0.0617609080349623
1287	AT1G12890	all_genes	0.0016704860950762	-0.068187801319412
1288	AT1G12900	all_genes	0.00036385407505911	-1.39820753909663
1289	AT1G12910	all_genes	0.00014824314646758	-1.20841173706793
1290	AT1G12920	all_genes	0.00059372629296818	-1.24506244213276
1291	AT1G12930	all_genes	0.00041264953632029	-1.92822129218632
1292	AT1G12940	all_genes	0.00102908107785581	-0.404422968965661
1293	AT1G12950	all_genes	0.00188171481856872	1.10734148285799
1294	AT1G12960	all_genes	0.00263185146113999	-1.61623629094168
1295	AT1G12970	all_genes	0.00576745665285834	-0.257744345830112
1296	AT1G12980	all_genes	0.00363933305868915	-1.35593392035885
1297	AT1G12990	all_genes	0.00036830006771904	-1.62150378571631
1298	AT1G13000	all_genes	0.00041460333704562	-0.547049191524544
1299	AT1G13020	all_genes	0.00030977120376043	-1.54591562827094
1300	AT1G13030	all_genes	0.00138888757267208	-1.54415538509543
1301	AT1G13040	all_genes	0.00096385345273582	-1.65503415507713
1302	AT1G13050	all_genes	0.00258160630495943	-0.18410520151836
1303	AT1G13060	all_genes	0.0003435638045225	-0.307643248756577
1304	AT1G13080	all_genes	0.00380059462885991	0.656513410914684
1305	AT1G13090	all_genes	0.00186914844257753	-1.08786513304768
1306	AT1G13100	all_genes	0.00282009373508933	-1.39199772721085
1307	AT1G13110	all_genes	0.00245514791214945	-0.823435255868764
1308	AT1G13120	all_genes	0.00327876424585492	-0.864625027617852
1309	AT1G13130	all_genes	0.00127908924816015	-1.88593873405542
1310	AT1G13140	all_genes	0.00045710352975582	-1.82127179066888
1311	AT1G13143	all_genes	NA	NA
1312	AT1G13150	all_genes	0.00098564417686701	-1.82318544622901
1313	AT1G13160	all_genes	0.00128202727731296	-1.57007926897388
1314	AT1G13170	all_genes	0.00018021870586698	-1.61904564531313
1315	AT1G13180	all_genes	0	NA
1316	AT1G13190	all_genes	0.00080463833598303	-1.46929951958644
1317	AT1G13195	all_genes	0.00055777114711438	-1.40320942568362
1318	AT1G13200	all_genes	0.00681922631139512	0.575244830136433
1319	AT1G13210	all_genes	0.00361061365523091	-0.00519071701100636
1320	AT1G13220	all_genes	0.00055804297157398	-1.58596415686847
1321	AT1G13230	all_genes	0.00179143863696464	-1.0105404831976
1322	AT1G13245	all_genes	0.00060149010662263	-0.909430553342958
1323	AT1G13250	all_genes	0.0016008864119541	-1.09565900073169
1324	AT1G13260	all_genes	0.00220469617699244	-1.17834069975038
1325	AT1G13270	all_genes	0.00744603938633222	1.38556151260295
1326	AT1G13280	all_genes	0.011324608901935	1.94345673486064
1327	AT1G13290	all_genes	0.00364316000526439	-0.555174554845425
1328	AT1G13300	all_genes	0.00213080866587913	0.290170406195857
1329	AT1G13310	all_genes	0.00835740380371832	0.446331861518722
1330	AT1G13320	all_genes	0.00316115432586457	-1.00806398438882
1331	AT1G13330	all_genes	0.00162146407021302	-0.909538589998628
1332	AT1G13340	all_genes	0.0023932747425508	-0.947831336581319
1333	AT1G13350	all_genes	0.00082798975472877	-1.99397099157239
1334	AT1G13360	all_genes	0.00116137850717168	-1.57819061664522
1335	AT1G13370	all_genes	0.00284795616828803	-0.49215292441911
1336	AT1G13380	all_genes	0.00039202039746847	-1.08251092203889
1337	AT1G13390	all_genes	0.00039879976608859	-0.515674507106765
1338	AT1G13400	all_genes	0.00258221641698036	0.660408543662092
1339	AT1G13410	all_genes	0.0127074959577173	1.60830997395918
1340	AT1G13420	all_genes	0.0115543656320797	2.73672670420147
1341	AT1G13430	all_genes	0.0117262166786959	1.74943961522258
1342	AT1G13440	all_genes	0.00628309648735484	1.5784854320957
1343	AT1G13450	all_genes	0.00138939604077881	-0.585603953381852
1344	AT1G13460	all_genes	0.0017107842353187	-0.855402644005573
1345	AT1G13470	all_genes	0.0054567031352187	0.436456510480593
1346	AT1G13480	all_genes	0.00193514112478572	-1.03964400327343
1347	AT1G13485	all_genes	0.00587490979979675	-1.02444079627083
1348	AT1G13490	all_genes	0.00154152470815354	-1.41997062279659
1349	AT1G13500	all_genes	0.00218416973588024	-0.694040584848658
1350	AT1G13510	all_genes	0.00299895570566675	-1.42673279607345
1351	AT1G13520	all_genes	0.00097708334882918	-0.852444051539483
1352	AT1G13530	all_genes	0.0008385523876658	-1.47591332646522
1353	AT1G13540	all_genes	0.0017308139743811	-1.94470796929083
1354	AT1G13550	all_genes	0.00355196269310619	-1.40331160709389
1355	AT1G13560	all_genes	0.00482149341996737	1.84720938474702
1356	AT1G13570	all_genes	0.0030552775635691	0.599738652861587
1357	AT1G13580	all_genes	0.00010335463803938	-0.9114594582226
1358	AT1G13590	all_genes	0.00028974000013929	-0.907391723008748
1359	AT1G13600	all_genes	0.00119415214036788	-1.53373833348168
1360	AT1G13605	all_genes	0	NA
1361	AT1G13607	all_genes	0.00034290557480355	-0.9114594582226
1362	AT1G13608	all_genes	0.00219912258492804	-1.54523619933914
1363	AT1G13609	all_genes	0.00031060366397285	-0.917438197188839
1364	AT1G13610	all_genes	0.00213551875936416	-1.55664043945585
1365	AT1G13620	all_genes	0.00468709823066755	-0.0169652058391942
1366	AT1G13630	all_genes	0.00068546422372763	-1.42611237465814
1367	AT1G13635	all_genes	0.00180633840303062	-0.262508793717698
1368	AT1G13640	all_genes	0.00110372159532748	-1.15618060916493
1369	AT1G13650	all_genes	0.00201197966777369	-1.52419743538493
1370	AT1G13670	all_genes	0.00062654312752653	-0.674858963672739
1371	AT1G13680	all_genes	0.00120230908497904	-1.25595996301749
1372	AT1G13690	all_genes	0.00151329164512528	-0.531372126411188
1373	AT1G13700	all_genes	0.00099527819828788	-1.7724819712298
1374	AT1G13710	all_genes	0.00063024010185121	-1.46820021144211
1375	AT1G13730	all_genes	0.00090888551743929	-1.96562542573212
1376	AT1G13740	all_genes	0.0008001889992216	-0.887268907041551
1377	AT1G13750	all_genes	0.00215526057707328	-0.722857623065932
1378	AT1G13755	all_genes	0.00241806908606059	0.174758350075745
1379	AT1G13760	all_genes	0.00508844396809806	-0.701157367126476
1380	AT1G13770	all_genes	0.00090038533703105	-1.86683231927605
1381	AT1G13780	all_genes	0.00123337010921829	-2.13672558422611
1382	AT1G13790	all_genes	0.00125591272404411	-1.30407862704033
1383	AT1G13800	all_genes	0.00095338247285903	-1.62096139287716
1384	AT1G13805	all_genes	NA	NA
1385	AT1G13810	all_genes	0.00124526962471465	-1.51141883293544
1386	AT1G13820	all_genes	0.00029507997454077	-1.31706350503674
1387	AT1G13825	all_genes	0.00469139655512248	-1.08651231845502
1388	AT1G13830	all_genes	0.00154986663421618	-1.10253179423421
1389	AT1G13860	all_genes	0.00047461702465134	-1.39226908936695
1390	AT1G13870	all_genes	0.0029325254211259	-0.301481555558295
1391	AT1G13880	all_genes	0.00207401547887533	-0.771686419689811
1392	AT1G13890	all_genes	0.00138561171835538	-0.911502154380206
1393	AT1G13900	all_genes	0.0009210515585176	-1.46196228969986
1394	AT1G13910	all_genes	0.00113872668908263	-1.36400303012797
1395	AT1G13920	all_genes	0.00138245579189271	-1.90398062053678
1396	AT1G13930	all_genes	0.00015463530051867	-0.919524828641299
1397	AT1G13940	all_genes	0.00155990369662005	-1.35415557495652
1398	AT1G13950	all_genes	0.00106611655763144	-0.534835283657935
1399	AT1G13960	all_genes	0.00089834376861258	-1.47871701321499
1400	AT1G13970	all_genes	0.0050787875665733	-0.15370256079502
1401	AT1G13980	all_genes	0.0017581291238896	-0.757769475192704
1402	AT1G13990	all_genes	0.00066688036011765	-1.25558876950021
1403	AT1G14000	all_genes	0.00143396866942583	-0.430044645901735
1404	AT1G14010	all_genes	0.00176630491200865	-1.52440085059697
1405	AT1G14020	all_genes	0.00078508034406747	-1.48662337021807
1406	AT1G14030	all_genes	0.00036579166063026	-1.71534728596835
1407	AT1G14040	all_genes	0.00364877396603997	-0.334971171513293
1408	AT1G14048	all_genes	0.00025057977280767	-0.90114059865286
1409	AT1G14060	all_genes	0.00183154065181245	-0.257681083626012
1410	AT1G14080	all_genes	0.00183569021556072	0.653500731679412
1411	AT1G14100	all_genes	0.00560817926291352	0.740452263472395
1412	AT1G14110	all_genes	0.0190559620456156	1.45879410535357
1413	AT1G14120	all_genes	0.00509656545522627	1.79092560013824
1414	AT1G14130	all_genes	0.00443543961302721	-0.642794413476196
1415	AT1G14140	all_genes	0.00274996682830006	-1.85929543278596
1416	AT1G14150	all_genes	0.00851699475838718	1.4252904154849
1417	AT1G14160	all_genes	0.0003563902867388	-1.42776998285817
1418	AT1G14170	all_genes	0.00394800306914908	0.709544805621663
1419	AT1G14180	all_genes	0.0030822362710729	-0.407107231759254
1420	AT1G14185	all_genes	0.00421022756683688	-0.992716075512157
1421	AT1G14190	all_genes	0.00514990650454305	-1.43515633789373
1422	AT1G14200	all_genes	0.0105178135098066	0.879096375972159
1423	AT1G14205	all_genes	0.00243324410505656	-0.76023899028753
1424	AT1G14210	all_genes	0.00384505347886306	0.512618464918224
1425	AT1G14220	all_genes	0.00838321909962556	0.373919976772126
1426	AT1G14230	all_genes	0.00480146556482929	-0.839407468557464
1427	AT1G14240	all_genes	0.00321880562248104	-1.0473719289626
1428	AT1G14250	all_genes	0.00326608227330383	-0.642922238494091
1429	AT1G14260	all_genes	0.00239231230914331	2.19921519682478
1430	AT1G14270	all_genes	0.00048299122293806	-1.55299188107082
1431	AT1G14280	all_genes	0.0008970022473619	-1.06530476553818
1432	AT1G14290	all_genes	0.0003758187158906	-1.57997328493957
1433	AT1G14300	all_genes	0.00128623505019182	-0.974465961891777
1434	AT1G14310	all_genes	0.00177282260687335	0.254907531404105
1435	AT1G14315	all_genes	0.00420164766059963	-0.498624532121771
1436	AT1G14320	all_genes	0.00043183323758621	-0.95748998680421
1437	AT1G14330	all_genes	0.00087620336469517	-1.09207040608127
1438	AT1G14340	all_genes	0.00525009310302316	0.262992626789225
1439	AT1G14345	all_genes	0.00754145128319598	0.138485870764214
1440	AT1G14350	all_genes	0.00061815669468491	-1.77034335128466
1441	AT1G14360	all_genes	0.00101361680953171	-1.25457277275905
1442	AT1G14370	all_genes	0.0006278190290926	-1.7739975041575
1443	AT1G14380	all_genes	0.00084475532385255	-1.41442588713296
1444	AT1G14390	all_genes	0.00182383100993291	-0.838782629023811
1445	AT1G14400	all_genes	0.00402606365731164	1.00416344173252
1446	AT1G14410	all_genes	0.00115463078896524	-0.81416721859001
1447	AT1G14420	all_genes	0.00058242490329488	-1.9980911267608
1448	AT1G14430	all_genes	0.00137298371883272	-0.304732848254033
1449	AT1G14440	all_genes	0.00016159440146624	-1.21486875639991
1450	AT1G14450	all_genes	0.00228367541923722	-1.31510440596253
1451	AT1G14453	all_genes	0.01603177205735	0.676200929785704
1452	AT1G14455	all_genes	0.00126250093087501	-1.21019519752581
1453	AT1G14460	all_genes	0.0023675715498499	-1.30154668315025
1454	AT1G14470	all_genes	0.0146412277233486	2.22422935062694
1455	AT1G14480	all_genes	0.00649682113032662	1.13090256762802
1456	AT1G14490	all_genes	0.00450325585268788	0.0905912030540255
1457	AT1G14500	all_genes	0.0107332495288045	1.22324456755077
1458	AT1G14510	all_genes	0.00019708431150914	-0.692132470355561
1459	AT1G14520	all_genes	0.00399029639820608	-0.105596133978399
1460	AT1G14530	all_genes	0.0079576581797062	1.2302030297582
1461	AT1G14540	all_genes	0.00352807786341699	0.990056313186644
1462	AT1G14550	all_genes	0.00217393807246529	-0.76808676812392
1463	AT1G14560	all_genes	0.00030449319521137	-1.57108825255473
1464	AT1G14570	all_genes	0.00150485986664212	-0.97165798788142
1465	AT1G14580	all_genes	0.00190537244161578	0.369389816022783
1466	AT1G14590	all_genes	0.00228889717224724	0.805584737611933
1467	AT1G14600	all_genes	0.00037641078998156	-0.95748998680421
1468	AT1G14610	all_genes	0.0007111489124285	-1.794198648589
1469	AT1G14620	all_genes	0.00064975282323486	-1.61146690940411
1470	AT1G14630	all_genes	0.0043691431415414	0.617262690542521
1471	AT1G14640	all_genes	0.00672483617886741	-0.800098324676675
1472	AT1G14642	all_genes	0	NA
1473	AT1G14650	all_genes	0.00116960514653597	-1.4196858056492
1474	AT1G14660	all_genes	0.0045167101685969	-1.4641529943386
1475	AT1G14670	all_genes	0.00191900228409131	-0.0330561496507115
1476	AT1G14680	all_genes	0.0107095540612874	0.171897897672726
1477	AT1G14685	all_genes	0.0011693640130941	-0.703719331700479
1478	AT1G14686	all_genes	0.00319877441438672	-1.64510891901734
1479	AT1G14687	all_genes	0.00283804979871709	-0.532083663013711
1480	AT1G14688	all_genes	0.00876361846900247	-1.0319761911337
1481	AT1G14690	all_genes	0.00858100626284518	1.43835751520169
1482	AT1G14700	all_genes	0.00364505361702439	-0.367321198990315
1483	AT1G14710	all_genes	0.00163147648361134	-1.104976461658
1484	AT1G14720	all_genes	0.00275942227467182	-1.06328121916984
1485	AT1G14730	all_genes	0.00065153935080181	-1.10131543142056
1486	AT1G14740	all_genes	0.00117604987809443	-0.812672761669192
1487	AT1G14750	all_genes	0.00162491042706541	-1.39860127223184
1488	AT1G14755	all_genes	0.00548814182007279	0.989051466085363
1489	AT1G14760	all_genes	0.0010852347350593	-1.37430925696547
1490	AT1G14770	all_genes	0.0049380436151664	0.283999324985789
1491	AT1G14780	all_genes	0.00208973528106639	-0.870501784751273
1492	AT1G14790	all_genes	0.00495824918992869	0.823817638110426
1493	AT1G14800	all_genes	0.00131180116473566	-0.50797267026768
1494	AT1G14810	all_genes	0.00358238352274815	1.63835557354068
1495	AT1G14820	all_genes	0.00021851005005609	-1.20909212966708
1496	AT1G14830	all_genes	0	NA
1497	AT1G14840	all_genes	0.00482438760525018	2.31244591420423
1498	AT1G14850	all_genes	0.00079995874387453	-1.38725430880133
1499	AT1G14860	all_genes	0.00081611078322174	-1.11507692757999
1500	AT1G14870	all_genes	0.00499654034781694	0.909220594063366
1501	AT1G14880	all_genes	0.00428542657873382	-0.0117357588712452
1502	AT1G14890	all_genes	0.0183425417613235	2.38134699784597
1503	AT1G14900	all_genes	0.00240004327133567	-0.505078523684837
1504	AT1G14910	all_genes	0.0119878748016629	2.6853323691269
1505	AT1G14920	all_genes	0.00605020743587297	0.763321904848355
1506	AT1G14930	all_genes	0.0042007194973673	-0.629081311035592
1507	AT1G14940	all_genes	0.00526069601396165	-0.203306388579917
1508	AT1G14950	all_genes	0.00619267832807672	1.72444699890673
1509	AT1G14960	all_genes	0.00320002807553884	-1.05704842990004
1510	AT1G14970	all_genes	0.00389783778670929	-0.427235383822225
1511	AT1G14980	all_genes	0.00313864034089729	-1.08995042932951
1512	AT1G14990	all_genes	0.0016582559745649	-0.324312789657593
1513	AT1G15000	all_genes	0.0101907244061058	1.08481525842188
1514	AT1G15010	all_genes	0.0105110291918593	0.757996114940019
1515	AT1G15015	all_genes	0.00923313276256577	0.0571651704066068
1516	AT1G15020	all_genes	0.00205519106404768	-0.713467505230201
1517	AT1G15030	all_genes	0.00311626559444178	-0.313314767061363
1518	AT1G15040	all_genes	0.00119756525484039	-1.27758973627953
1519	AT1G15050	all_genes	0.0105177191296052	0.951211014989626
1520	AT1G15060	all_genes	0.00446686543096551	0.503621378262826
1521	AT1G15080	all_genes	0.00815174815198535	3.06068231637476
1522	AT1G15085	all_genes	0	NA
1523	AT1G15100	all_genes	0.00712671161602437	0.213130259444371
1524	AT1G15110	all_genes	0.00045361817028455	-1.2272742715287
1525	AT1G15120	all_genes	0	NA
1526	AT1G15125	all_genes	0.00027503835893779	-1.58337201416929
1527	AT1G15130	all_genes	0.00098121853680898	-1.55509896860343
1528	AT1G15140	all_genes	0.00042363000417177	-1.48316172271733
1529	AT1G15150	all_genes	0.00413016610486041	-1.60969501809707
1530	AT1G15160	all_genes	0.00820174981771622	-0.0986352536192044
1531	AT1G15165	all_genes	0.0019666017267593	-0.417651959166029
1532	AT1G15170	all_genes	0.00337697564620302	-0.297908988277914
1533	AT1G15180	all_genes	0.00207907460432169	-1.54368693949227
1534	AT1G15190	all_genes	0.00191535705379189	-1.09215022682449
1535	AT1G15200	all_genes	0.00129987092431033	-1.58409683686764
1536	AT1G15210	all_genes	0.0041274050114671	0.612559334253515
1537	AT1G15215	all_genes	0.00047282303363887	-1.07182031506706
1538	AT1G15220	all_genes	0.00133654587238733	-1.14265151445044
1539	AT1G15230	all_genes	0.00121768805979558	-1.23723393686681
1540	AT1G15240	all_genes	0.00059910381234225	-1.40348768531231
1541	AT1G15250	all_genes	0.00026108713783225	-0.913351596204968
1542	AT1G15260	all_genes	0.00772695813868002	1.26647606955048
1543	AT1G15270	all_genes	0.00039163070674837	-0.913351596204968
1544	AT1G15280	all_genes	0.00123706752047252	-0.922023871852776
1545	AT1G15290	all_genes	0.00109609732388413	-1.39620239624874
1546	AT1G15310	all_genes	0.00104725284017282	-1.77929478192425
1547	AT1G15320	all_genes	0.00387681532529954	-0.749181673023366
1548	AT1G15330	all_genes	0.00052063588343821	-1.24709557978991
1549	AT1G15340	all_genes	0.00117965591256871	-1.13899956659143
1550	AT1G15350	all_genes	0.00121582800481883	-0.91882851524462
1551	AT1G15360	all_genes	0.00101827026295122	-1.19274495175764
1552	AT1G15370	all_genes	0.00050047252170614	-1.08757334014179
1553	AT1G15380	all_genes	0.0029144580376961	-0.0308941397748418
1554	AT1G15385	all_genes	0.00097050572446735	-1.08768364078923
1555	AT1G15390	all_genes	0.00231898510206918	-1.13514559519266
1556	AT1G15400	all_genes	0.00437926577331235	2.28270256080318
1557	AT1G15410	all_genes	0.00204826793002625	-0.553077674095002
1558	AT1G15415	all_genes	0.00174810971006492	-1.00575953672263
1559	AT1G15420	all_genes	0.00071402102493117	-1.65333237455189
1560	AT1G15430	all_genes	0.00452464550824568	1.20184052345322
1561	AT1G15440	all_genes	0.0012356973830631	-1.54197443514004
1562	AT1G15460	all_genes	0.00731196333797408	-0.239406671394976
1563	AT1G15470	all_genes	0.00214003758399857	-0.481663674593993
1564	AT1G15480	all_genes	0.00403478013484285	-0.0209209255061253
1565	AT1G15490	all_genes	0.0136960805811912	1.90309279073719
1566	AT1G15500	all_genes	0.00092112381442103	-1.64768946675582
1567	AT1G15510	all_genes	0.00233084278468456	-1.78938777146942
1568	AT1G15520	all_genes	0.00129012517468403	-1.5261794070488
1569	AT1G15530	all_genes	0.00052375836841251	-1.73031186304776
1570	AT1G15540	all_genes	0.00128033714325232	-0.383627430034256
1571	AT1G15550	all_genes	0.0023865944559901	-1.0078773802179
1572	AT1G15570	all_genes	0.00106976413919543	-1.58500708803362
1573	AT1G15580	all_genes	0.00366498741426104	0.316022733503386
1574	AT1G15590	all_genes	0.00326143443251015	-0.542146811155451
1575	AT1G15600	all_genes	0.0198166161602011	0.389992865665235
1576	AT1G15610	all_genes	0.00749929453033318	-0.580680947506075
1577	AT1G15620	all_genes	0.00590645077249245	-0.369634599375562
1578	AT1G15625	all_genes	0.00634799030943194	0.630825844838755
1579	AT1G15630	all_genes	0.00678997846191643	-0.640724988751057
1580	AT1G15640	all_genes	0.00357144555485016	-0.507196447299262
1581	AT1G15660	all_genes	0.00471875507872725	-0.418466643694325
1582	AT1G15670	all_genes	0.00551984798221143	-0.0733183204191651
1583	AT1G15680	all_genes	0.00792281675635198	0.126108937450268
1584	AT1G15690	all_genes	0.00135413474579502	-0.23149764255303
1585	AT1G15700	all_genes	0.00154495955768619	-0.480735037559483
1586	AT1G15710	all_genes	0.00323553999494769	0.684798911799979
1587	AT1G15720	all_genes	0.00195837239655447	-2.01232141417813
1588	AT1G15730	all_genes	0.00320372148673146	0.57415687454379
1589	AT1G15740	all_genes	0.0009414428073583	-1.69659196836281
1590	AT1G15750	all_genes	0.00106130626821081	-1.36771830784112
1591	AT1G15757	all_genes	0.00251280140833753	0.702729995169513
1592	AT1G15760	all_genes	0.00796098238465151	-0.27691970964852
1593	AT1G15770	all_genes	0.0101338931109844	0.286838181835634
1594	AT1G15772	all_genes	0.00914112501359665	1.35911342412674
1595	AT1G15780	all_genes	0.00281448693614124	-0.0572244922915679
1596	AT1G15790	all_genes	0.00502045327227109	0.347081080348014
1597	AT1G15800	all_genes	0.00061869479257773	-1.69555093063155
1598	AT1G15810	all_genes	0.00184220148736693	-0.323935645527974
1599	AT1G15820	all_genes	0.00266121319001027	1.40096867301745
1600	AT1G15825	all_genes	0.0132512243531674	1.11569554455132
1601	AT1G15830	all_genes	0.00917747423549937	1.26009851169465
1602	AT1G15840	all_genes	0.0108280205936122	1.19023071673026
1603	AT1G15850	all_genes	0.00168430138584176	-0.699479413022048
1604	AT1G15860	all_genes	0.0010411369744147	-0.70476991126372
1605	AT1G15870	all_genes	0.00629849728380441	1.16872279725975
1606	AT1G15880	all_genes	0.0057217390865307	-0.292503509849303
1607	AT1G15885	all_genes	0	NA
1608	AT1G15890	non-hv	0.00127622238175002	0.345135750070441
1609	AT1G15900	all_genes	0.0268117168232723	1.00770616285267
1610	AT1G15910	all_genes	0.00087483609166879	-1.57837056286976
1611	AT1G15920	all_genes	0.00223509109886386	-0.351902601147873
1612	AT1G15930	all_genes	0.00181484186534701	-0.96929215141526
1613	AT1G15940	all_genes	0.00081597075946717	-1.96654021747089
1614	AT1G15950	all_genes	0.00246505820858459	-0.125853692821188
1615	AT1G15960	all_genes	0.00155327239385337	-1.95820838760674
1616	AT1G15970	all_genes	0.00263539687502594	-1.30893912258596
1617	AT1G15980	all_genes	0.00197604949460412	-0.919376448153675
1618	AT1G15990	all_genes	0.00084355041416689	-1.9268108580396
1619	AT1G16000	all_genes	0.00142841770790982	-1.49062519191253
1620	AT1G16010	all_genes	0.00045365267872933	-1.43858054718135
1621	AT1G16020	all_genes	0.00148874036490827	-1.18412529481231
1622	AT1G16022	all_genes	0.00259622470217849	-0.285884886770386
1623	AT1G16025	all_genes	0.00924143242202541	1.55958201996111
1624	AT1G16030	all_genes	0.00195616058592017	-0.780891219735388
1625	AT1G16040	all_genes	0.00161798329017092	-1.56102388769335
1626	AT1G16060	all_genes	0.00926848459116098	-0.159416955282683
1627	AT1G16070	all_genes	0.00466152561539889	-0.809595161117483
1628	AT1G16080	all_genes	0.00418209562267697	-1.41308126399166
1629	AT1G16090	all_genes	0.00441023760208724	-1.22246114749524
1630	AT1G16110	all_genes	0.0140040885876819	0.339708654308911
1631	AT1G16120	all_genes	0.00049783085994785	-1.61883076243522
1632	AT1G16130	all_genes	0.0008670816363124	-1.47583222045312
1633	AT1G16150	all_genes	0.00519781797806043	-0.0870688536560567
1634	AT1G16160	all_genes	0.00413538191719589	-0.254217777616747
1635	AT1G16170	all_genes	0.0102252103661992	0.13309436160794
1636	AT1G16180	all_genes	0.00199800594013482	0.153539138973142
1637	AT1G16190	all_genes	0.00105102184434048	-1.50702905852207
1638	AT1G16210	all_genes	0.00201986753681325	0.405990981290965
1639	AT1G16220	all_genes	0.00313971453885071	-1.23815934540394
1640	AT1G16225	all_genes	0.0095724230599471	0.37205870171923
1641	AT1G16230	all_genes	0.0247751762473621	1.25496144558752
1642	AT1G16240	all_genes	0.00597694132666226	0.481971389872722
1643	AT1G16250	all_genes	0.00613242592157025	1.11399185469023
1644	AT1G16260	all_genes	0.00386761100567588	-1.69906223968447
1645	AT1G16270	all_genes	0.00159176277689249	-1.88809010677428
1646	AT1G16280	all_genes	0.00208290660232927	-1.56775938941391
1647	AT1G16290	all_genes	0.0012690302176897	-1.82748566031997
1648	AT1G16300	all_genes	0.0004227826766402	-1.86798540491198
1649	AT1G16310	all_genes	0.00192367148323779	-0.478043798043826
1650	AT1G16320	all_genes	0.00204091644998282	-0.600942873929786
1651	AT1G16330	all_genes	0.00166534501128001	-1.34753986445584
1652	AT1G16340	all_genes	0.00184354082185874	-1.50330583150289
1653	AT1G16350	all_genes	0.00194594109260664	-1.44951724122315
1654	AT1G16360	all_genes	0.00094301605449112	-0.762693920111793
1655	AT1G16370	all_genes	0.0101593400395206	0.298451347007589
1656	AT1G16380	all_genes	0.0015328347433865	-0.364134630702785
1657	AT1G16390	all_genes	0.00165856092258753	-1.59778857167086
1658	AT1G16400	all_genes	0.0024234607933517	-1.62758339125132
1659	AT1G16410	all_genes	0.00162702265633287	-1.48677846269237
1660	AT1G16420	all_genes	0.00587849196082094	1.22247372787455
1661	AT1G16430	all_genes	0.00888198778397836	0.364071870752371
1662	AT1G16440	all_genes	0.011059209596369	1.7987455816649
1663	AT1G16445	all_genes	0.0062157927648839	-0.186054636960609
1664	AT1G16460	all_genes	0.00237484574815716	-0.658386710183814
1665	AT1G16470	all_genes	0.0032672074576002	1.64677344939576
1666	AT1G16480	all_genes	0.00322862125112135	-0.0158688294116585
1667	AT1G16490	all_genes	0.00406991497768405	-0.063515412133471
1668	AT1G16500	all_genes	0.00888147767663108	-0.00784805408613631
1669	AT1G16510	all_genes	0.007989936017878	1.76868975935851
1670	AT1G16515	all_genes	0	NA
1671	AT1G16520	all_genes	0.00162350728092781	-1.35427785817592
1672	AT1G16530	all_genes	0.0019700367641	-0.273769125990262
1673	AT1G16540	all_genes	0.00172518326720816	-1.38930871001629
1674	AT1G16560	all_genes	0.00132763150142158	-1.33567929791327
1675	AT1G16570	all_genes	0.00193946284964782	-0.787013171332696
1676	AT1G16590	all_genes	0.00204617851143578	-0.958732735368185
1677	AT1G16610	all_genes	0.00142833346224399	-1.22265904734706
1678	AT1G16630	all_genes	0.00621915181290133	-1.3447045998969
1679	AT1G16640	all_genes	0.00257150674275199	-1.73405275845806
1680	AT1G16650	all_genes	0.00232273863975537	-1.14519603154881
1681	AT1G16670	all_genes	0.0012464352992104	-0.817931311580229
1682	AT1G16680	all_genes	0.0004812533588244	-1.77363962455596
1683	AT1G16690	all_genes	0.00088627684191195	-1.64790904992414
1684	AT1G16700	all_genes	0	NA
1685	AT1G16705	all_genes	0.00039551809542824	-1.21510177521836
1686	AT1G16710	all_genes	0.0012310217641519	-1.16463024341374
1687	AT1G16720	all_genes	0.00141531555698378	-0.145770826400468
1688	AT1G16730	all_genes	0.0115399674559226	0.806715177635011
1689	AT1G16740	all_genes	0.0021914151080243	0.116188139558468
1690	AT1G16750	all_genes	0.00452855657177015	0.655649520367302
1691	AT1G16760	all_genes	0.00391944804564568	0.0216065601393097
1692	AT1G16770	all_genes	0.00366191746371747	-0.418208999314103
1693	AT1G16780	all_genes	0.00100740259451766	-1.84132371030114
1694	AT1G16790	all_genes	0.00374817069376613	-0.920173901766613
1695	AT1G16800	all_genes	0.00178958651811462	-1.3232068054194
1696	AT1G16810	all_genes	0.00866026468408711	1.38303293702228
1697	AT1G16820	all_genes	0.00936893898033638	0.0781455723039073
1698	AT1G16825	all_genes	0.00631914437236021	-0.39127782569148
1699	AT1G16830	all_genes	0.00458720311091348	0.289612923131141
1700	AT1G16840	all_genes	0.00649223806682623	-0.222067035883547
1701	AT1G16850	all_genes	0.00261130298263919	-0.446627905248183
1702	AT1G16860	all_genes	0.00099277627275378	-1.59194638064008
1703	AT1G16870	all_genes	0.00158008641354972	-1.33495943150789
1704	AT1G16880	all_genes	0.00607483485913428	0.57740737061282
1705	AT1G16890	all_genes	0.00379908841866846	0.26761505946617
1706	AT1G16900	all_genes	0.00124552136660221	-1.13326177152792
1707	AT1G16905	all_genes	0.00288349996813435	-1.70413789237464
1708	AT1G16910	all_genes	0.00174180022442898	0.187881276280635
1709	AT1G16916	all_genes	0.00076358099507165	-1.22043149688153
1710	AT1G16920	all_genes	0.00545462097006517	0.747208224762397
1711	AT1G16930	all_genes	0.00388737864631222	-0.231570780293325
1712	AT1G16940	all_genes	0.00456242471090146	-0.764628255582339
1713	AT1G16945	all_genes	0.00188060034494924	-1.21019519752581
1714	AT1G16950	all_genes	0.00284633047103726	0.059834551390187
1715	AT1G16960	all_genes	0.00411520578526017	1.22350049207946
1716	AT1G16970	all_genes	0.00028271222616956	-1.72172609577875
1717	AT1G16980	all_genes	0.0014617436106624	-1.45523909916585
1718	AT1G17000	all_genes	0.0019038633383	-1.47149479781574
1719	AT1G17010	all_genes	0.00159834215470166	-0.551147614129195
1720	AT1G17020	all_genes	0.00092968361034752	-1.45478376921513
1721	AT1G17030	all_genes	0.00246106974016499	-1.21436754135339
1722	AT1G17040	all_genes	0.00119170991967668	-0.620415426615232
1723	AT1G17050	all_genes	0.00623129144668342	0.532522291372288
1724	AT1G17060	all_genes	0.00589083362239078	0.532785011982012
1725	AT1G17065	all_genes	NA	NA
1726	AT1G17070	all_genes	0.00469216387885338	0.349133796835855
1727	AT1G17080	all_genes	0.00031450584738383	-0.705558380881683
1728	AT1G17090	all_genes	0.00077278058398949	-1.08505239448589
1729	AT1G17100	all_genes	0.0010835726251669	-1.27507855053103
1730	AT1G17110	all_genes	0.0008852817217878	-1.57439262602475
1731	AT1G17120	all_genes	0.00297774446382698	-0.77187920274145
1732	AT1G17130	all_genes	0.00327933449296318	1.42524703165242
1733	AT1G17140	all_genes	0.00371784936766748	0.010521241745273
1734	AT1G17145	all_genes	0.00653007093734629	0.152763410426982
1735	AT1G17147	all_genes	0.00430791119435129	-0.995953554187542
1736	AT1G17150	all_genes	0.0127832239055961	-0.757034173581214
1737	AT1G17160	all_genes	0.00789123329010012	0.311960889560584
1738	AT1G17170	all_genes	0.00966225418341314	0.468026967158948
1739	AT1G17180	all_genes	0.00978582540785464	0.56882779889291
1740	AT1G17190	all_genes	0.00497161042762842	0.53205441054592
1741	AT1G17200	all_genes	0.00595436608507461	1.28754008114518
1742	AT1G17210	all_genes	0.00384415906226438	0.203750111125889
1743	AT1G17220	all_genes	0.00473401236824403	1.06015491332214
1744	AT1G17230	all_genes	0.0018897042024583	-1.36338069145154
1745	AT1G17235	all_genes	0.0069540169067379	0.599874579802141
1746	AT1G17240	all_genes	0.013560460757005	0.710835386730069
1747	AT1G17250	all_genes	0.00272145265936604	-1.31700438052515
1748	AT1G17260	all_genes	0.00814926337070618	0.996646130762341
1749	AT1G17270	all_genes	0.00700421396460995	-0.35926455571824
1750	AT1G17280	all_genes	0.00314441809399594	-0.42612857113557
1751	AT1G17285	all_genes	0.00485524500345045	0.367444533950807
1752	AT1G17290	all_genes	0.00298699132880305	-0.2972238889904
1753	AT1G17300	all_genes	0.00755552970757101	1.3221912329099
1754	AT1G17310	all_genes	0.00207434178385811	-1.14802354466337
1755	AT1G17330	all_genes	0.00927864258078474	1.47270673723595
1756	AT1G17340	all_genes	0.00084156588078522	-2.22770511415588
1757	AT1G17345	all_genes	0.00930192289551732	-0.519137565733716
1758	AT1G17350	all_genes	0.00352236136161758	0.489241338085812
1759	AT1G17360	all_genes	0.00278181014653772	-0.431032532815348
1760	AT1G17370	all_genes	0.00280004345683025	-0.475996829118003
1761	AT1G17380	all_genes	0.00974206434769881	0.64564129973806
1762	AT1G17400	all_genes	0.00501931772251437	1.48485846840256
1763	AT1G17410	all_genes	0.00283053321948786	-0.0213382067581488
1764	AT1G17420	all_genes	0.00110928986961406	-1.16904302908439
1765	AT1G17430	all_genes	0.00861386782333089	1.08996933867705
1766	AT1G17440	all_genes	0.00314118398862398	0.525915335570234
1767	AT1G17450	all_genes	0.00114457650284909	-0.831698257042399
1768	AT1G17455	all_genes	0	NA
1769	AT1G17460	all_genes	0.00249884658919882	-0.979978249295142
1770	AT1G17470	all_genes	0.0004714115390899	-0.917874682035287
1771	AT1G17480	all_genes	0.00150951216345415	-0.870134798901404
1772	AT1G17490	all_genes	0.00032184996933316	-0.9114594582226
1773	AT1G17500	all_genes	0.00048181749597634	-1.36574750019428
1774	AT1G17510	all_genes	0.00040283166967803	-0.694151167160139
1775	AT1G17520	all_genes	0.0021716285907108	-1.26451277474347
1776	AT1G17530	all_genes	0.00026470768031291	-1.22286528502141
1777	AT1G17540	all_genes	0.00109037846246661	-1.51345673584537
1778	AT1G17545	all_genes	0.00136441948541425	-1.82846796270575
1779	AT1G17550	all_genes	0.00050522459103963	-0.964022055796376
1780	AT1G17560	all_genes	0.00119025290689809	-1.33117434277264
1781	AT1G17580	all_genes	0.00083792576871441	-1.61194502712604
1782	AT1G17590	all_genes	0.00292740298453423	0.152417552978319
1783	AT1G17600	non-hv	0.0018215521326671	-2.39333043786727
1784	AT1G17610	all_genes	0.00132566806260891	-0.866476160287443
1785	AT1G17615	all_genes	0.0017244901415831	-1.22457792210424
1786	AT1G17620	all_genes	0.00574578835434324	-0.574551386898151
1787	AT1G17630	all_genes	0.00218736481896928	0.132980710800747
1788	AT1G17640	all_genes	0.00106106250402702	-1.48713550598465
1789	AT1G17650	all_genes	6.90230364384113e-05	-0.915380685284578
1790	AT1G17665	all_genes	0.00203658221936537	-0.798036594679989
1791	AT1G17680	all_genes	0.00071883214666621	-1.40632527679074
1792	AT1G17690	all_genes	0.00114478329454113	-1.71183782669887
1793	AT1G17700	all_genes	0.00266616336060383	-1.26412762204245
1794	AT1G17710	all_genes	0.00181501338206354	-1.00293848734549
1795	AT1G17720	all_genes	0.00108872468178875	-0.341557415785215
1796	AT1G17730	all_genes	0.00024298606956278	-1.22316090774658
1797	AT1G17744	all_genes	0.00119243153635035	-1.53298313711815
1798	AT1G17745	all_genes	0.00079368684491242	-1.61181279226789
1799	AT1G17750	all_genes	0.00335908511321457	-1.68230130036514
1800	AT1G17760	all_genes	0.00158129085368426	-1.22816473660883
1801	AT1G17770	all_genes	0.0026060012687965	-1.34531023213832
1802	AT1G17780	all_genes	0.0069608417574523	0.0888240663263316
1803	AT1G17790	all_genes	0.00363800022373751	-0.015005052207774
1804	AT1G17800	all_genes	0.0109864428538835	1.62864836414283
1805	AT1G17810	all_genes	0.00059296466514193	-0.578095534377126
1806	AT1G17820	all_genes	0.00377417900696449	-0.712630592745846
1807	AT1G17830	all_genes	0.003929100879655	-1.74390006957152
1808	AT1G17840	all_genes	0.00820049124467448	1.97156624268387
1809	AT1G17850	all_genes	0.0127520387136289	1.26523240471555
1810	AT1G17860	all_genes	0.0119399708281163	1.0761727339862
1811	AT1G17870	all_genes	0.0240027358298186	2.48272478447245
1812	AT1G17880	all_genes	0.0119690786966478	1.70042313421633
1813	AT1G17890	all_genes	0.0261749602571089	2.78315609403419
1814	AT1G17910	all_genes	0.0278300249695563	0.5417769781403
1815	AT1G17920	all_genes	0.00512527593364012	-0.734337257677933
1816	AT1G17930	all_genes	0.00608025491630716	1.16844519377956
1817	AT1G17940	all_genes	0.00280060533060018	-0.321874052047229
1818	AT1G17950	all_genes	0.00324525568128184	1.13458068495519
1819	AT1G17960	all_genes	0.00220307475753664	-1.2073496739141
1820	AT1G17970	all_genes	0.00325420449713553	-0.583845117513553
1821	AT1G17980	all_genes	0.00017353008728415	-1.4872364389181
1822	AT1G17990	all_genes	NA	NA
1823	AT1G18000	all_genes	NA	NA
1824	AT1G18010	all_genes	NA	NA
1825	AT1G18020	all_genes	NA	NA
1826	AT1G18030	all_genes	0.00146072069783898	-0.446725856950444
1827	AT1G18040	all_genes	0.00043738447657979	-1.72483251970957
1828	AT1G18050	all_genes	0.00077833085226038	-1.57432312722958
1829	AT1G18060	all_genes	0	NA
1830	AT1G18070	all_genes	9.31400140695157e-05	-0.701972201877245
1831	AT1G18080	all_genes	0.0007193079769965	-1.53587839990271
1832	AT1G18090	all_genes	0.00152900549416218	-0.590773496364984
1833	AT1G18100	all_genes	0.00058111963533163	-1.58240678489193
1834	AT1G18130	all_genes	0.00719805968960123	-0.451031390020173
1835	AT1G18140	all_genes	0.00376806982172001	0.0159237311498868
1836	AT1G18150	all_genes	0.00180194882404204	-0.830128267404479
1837	AT1G18160	all_genes	0.00109737756152561	-0.382210515172177
1838	AT1G18170	all_genes	0.00240381996016542	-0.524168154892751
1839	AT1G18180	all_genes	0.00201669559467724	0.344988125097702
1840	AT1G18190	all_genes	0.00046420083602709	-1.67705408861609
1841	AT1G18193	all_genes	0	NA
1842	AT1G18197	all_genes	0.00361149265597941	-0.46810789298027
1843	AT1G18200	all_genes	0.00362532682953261	-0.459034163705125
1844	AT1G18210	all_genes	0.0002904602216547	-1.22306749876179
1845	AT1G18220	all_genes	0	NA
1846	AT1G18250	all_genes	0.00390504443982265	1.67565387703929
1847	AT1G18260	all_genes	0.00569217253269985	1.26642591888359
1848	AT1G18265	all_genes	0.00606911723829011	1.59752094945817
1849	AT1G18270	all_genes	0.001641305681985	-0.120470308000228
1850	AT1G18280	all_genes	0	NA
1851	AT1G18290	all_genes	0.00028075057002885	-1.22286528502141
1852	AT1G18300	all_genes	0.00287222678037169	2.01532726454396
1853	AT1G18310	all_genes	0.0088110983197687	1.27445971409173
1854	AT1G18320	all_genes	0.00096299862957887	-0.112027273805336
1855	AT1G18330	all_genes	0.00028252832797331	-0.75095708484147
1856	AT1G18335	all_genes	0.00241741582100386	-0.893959781504771
1857	AT1G18340	all_genes	0.0009448000946042	-0.894718459945236
1858	AT1G18350	all_genes	0.00221735494423407	-0.554567401557346
1859	AT1G18360	all_genes	0.00132941919713988	-0.0328636157444054
1860	AT1G18370	all_genes	0.00524427258645523	1.25792631105373
1861	AT1G18390	all_genes	0.00046209198855428	-1.8218987310284
1862	AT1G18400	all_genes	0.00032000948514547	-1.39288210078506
1863	AT1G18410	all_genes	0.00472678506575072	0.718647507212662
1864	AT1G18420	all_genes	0.00066127570617508	-1.64547239493984
1865	AT1G18440	all_genes	0.00183174895849458	-0.717155339211396
1866	AT1G18450	all_genes	0.00122909577333439	-0.703545175981813
1867	AT1G18460	all_genes	0.00044495291866892	-1.5090039687058
1868	AT1G18470	all_genes	0.00031061291236148	-0.671929862056406
1869	AT1G18480	all_genes	0.00263394885143442	-1.46077366902501
1870	AT1G18485	all_genes	0.00252909838057901	-2.14242057316571
1871	AT1G18486	all_genes	0.00239018383870402	-1.40188213853006
1872	AT1G18490	all_genes	0.00166190287621308	-1.60595612375243
1873	AT1G18500	all_genes	0.00538619227136793	-0.456669436015087
1874	AT1G18510	all_genes	0.00313704217858789	-1.41685893812707
1875	AT1G18520	all_genes	0.00697636778222393	0.361693508351666
1876	AT1G18530	all_genes	0.00530648191121189	0.214797952620704
1877	AT1G18540	all_genes	0.00318240340861021	-1.06955709557531
1878	AT1G18550	all_genes	0.00134445764163113	-2.09391645398616
1879	AT1G18560	all_genes	0.00454108150849688	-0.839413279147776
1880	AT1G18570	all_genes	0.00104568168925444	-1.36182011687466
1881	AT1G18580	all_genes	0.00338682304441046	-1.10459709367205
1882	AT1G18590	all_genes	0.0016713413434406	-1.97734849272244
1883	AT1G18600	all_genes	0.00052689357549338	-1.86474915868969
1884	AT1G18610	all_genes	0.00045132122803266	-1.93514015899253
1885	AT1G18620	all_genes	0.00114274832011126	-1.74638404503748
1886	AT1G18630	all_genes	0.00107145377259688	-0.556447105490632
1887	AT1G18650	all_genes	0.00796747589612535	1.04056887759598
1888	AT1G18660	all_genes	0.00177665240440914	-0.864166667604668
1889	AT1G18670	all_genes	0.00421860921421387	-0.303349196981086
1890	AT1G18680	all_genes	0.00166548778224248	0.31205754292382
1891	AT1G18690	all_genes	0.00131974959866148	-0.797616837407237
1892	AT1G18700	all_genes	0.00037102851548367	-1.26215841514643
1893	AT1G18710	all_genes	0.00345881045206553	-0.703532134362596
1894	AT1G18720	all_genes	0.00209790230905063	0.213729632969561
1895	AT1G18730	all_genes	0.0052881913717002	-0.269996078826509
1896	AT1G18740	all_genes	0.00085161332128764	-0.705826306522283
1897	AT1G18750	all_genes	0.00199261759715699	-0.00399567022652751
1898	AT1G18760	all_genes	0.0181130156558736	0.970943196437447
1899	AT1G18770	all_genes	0.00719922499257732	-0.855655878999184
1900	AT1G18773	all_genes	0.0109021238180361	0.169812111895988
1901	AT1G18780	all_genes	0.00440659049757109	-0.693731858338366
1902	AT1G18790	all_genes	0.00133410266370961	-0.130139743611467
1903	AT1G18800	all_genes	0.00029560456998298	-1.08251092203889
1904	AT1G18810	all_genes	0.00261255813669929	-0.716966607706891
1905	AT1G18830	all_genes	0.00783536125158805	0.612456843446824
1906	AT1G18835	all_genes	0.00163410926953255	-0.661911383839053
1907	AT1G18840	all_genes	0.00715612955733552	-0.554951739151936
1908	AT1G18850	all_genes	0.00672195113661392	-0.458145657855283
1909	AT1G18860	all_genes	0.00564560122863964	0.177946482233479
1910	AT1G18870	all_genes	0.00680857489571042	0.656662338006432
1911	AT1G18871	all_genes	0.00487023028075199	-0.871008011478307
1912	AT1G18880	all_genes	0.00082700470436753	-1.56569194451421
1913	AT1G18890	all_genes	0.00182563688120941	-0.566065363119435
1914	AT1G18900	all_genes	0.0060996557460689	0.892739167092616
1915	AT1G18910	all_genes	0.00195529630717456	-0.113722939201397
1916	AT1G18940	all_genes	0.00892003205268672	2.18478571555666
1917	AT1G18950	all_genes	0.0024270579996069	-0.602859749126123
1918	AT1G18960	all_genes	0.00345588966536301	-0.973164137881362
1919	AT1G18970	all_genes	0.00547611724664781	-0.127444596573777
1920	AT1G18975	all_genes	0.00152934954785197	-1.5756237730941
1921	AT1G18980	all_genes	0.00621018997770098	-0.220061441651847
1922	AT1G18990	all_genes	0.00546274969014937	1.12625692478832
1923	AT1G19000	all_genes	0.00510948018992189	1.0143141784179
1924	AT1G19010	all_genes	0.00072454478472138	-1.07407897970883
1925	AT1G19020	all_genes	0	NA
1926	AT1G19025	all_genes	0.00386765235906209	-0.898627614649058
1927	AT1G19040	all_genes	0.00576805132837497	0.211814865346628
1928	AT1G19050	all_genes	0.00179467692989137	-1.16977806123653
1929	AT1G19060	all_genes	0.0100036136646137	0.102485604614425
1930	AT1G19070	all_genes	0.0082206892809713	-0.999231460016247
1931	AT1G19080	all_genes	0.00088986049789163	-0.634852017060795
1932	AT1G19086	all_genes	0.00973961016092027	-1.39847418705392
1933	AT1G19090	all_genes	0.00586227534446566	-1.44481038036027
1934	AT1G19100	all_genes	0.00113190021352844	-0.889063519195189
1935	AT1G19110	all_genes	0.00111728602520409	-1.3274910670347
1936	AT1G19115	all_genes	0.00300403741210036	0.610937733516015
1937	AT1G19120	all_genes	0.00203378037847939	0.00149508849371277
1938	AT1G19130	all_genes	0.00710462611983336	0.449624213931436
1939	AT1G19140	all_genes	0.00962065377404291	-0.215782375231948
1940	AT1G19150	all_genes	0.00235638680919504	-0.00941228550684725
1941	AT1G19160	all_genes	0.00253835311982775	-0.946343635946992
1942	AT1G19170	all_genes	0.00628935212538725	0.700578152946197
1943	AT1G19180	all_genes	0.00724174909786706	0.794022323444753
1944	AT1G19190	all_genes	0.0012364732023583	-1.95638278877089
1945	AT1G19200	all_genes	0.00237818704464306	-0.743140393349567
1946	AT1G19210	all_genes	0.00185104543125512	0.538050470203776
1947	AT1G19220	all_genes	0.00118114146824324	-0.439562935680108
1948	AT1G19230	all_genes	0.00211473076112864	-0.134383973781209
1949	AT1G19240	all_genes	0.00396114918989464	0.114834847705358
1950	AT1G19250	all_genes	0.00169139794043784	-1.5576481542897
1951	AT1G19260	all_genes	0.00166574131427267	-0.534839021140991
1952	AT1G19270	all_genes	0.00128754942972064	-1.3324855414112
1953	AT1G19290	all_genes	0.00358280584957939	-0.354619798075522
1954	AT1G19300	all_genes	0.00519049958469749	-0.702402976503659
1955	AT1G19310	all_genes	0.0003206139450729	-1.08259699109559
1956	AT1G19320	all_genes	0.00190147962223396	-1.30424182964466
1957	AT1G19330	all_genes	0.00118628073055772	-1.71971061480056
1958	AT1G19340	all_genes	0.00218268247375382	-1.3516611680657
1959	AT1G19350	all_genes	0.00036214319547985	-1.49056171182885
1960	AT1G19360	all_genes	0.00163689326678262	-0.176127449446265
1961	AT1G19370	all_genes	0.00111881266111074	-1.32981661973991
1962	AT1G19380	all_genes	0.00218953874916498	-0.727585429810321
1963	AT1G19390	all_genes	0.00496697603586936	-0.294174931489402
1964	AT1G19394	all_genes	0.0120469999394582	-0.57009717296921
1965	AT1G19396	all_genes	0.00239990769585785	-0.69995313767891
1966	AT1G19397	all_genes	NA	NA
1967	AT1G19400	all_genes	0.00438583805851832	-0.967034527774372
1968	AT1G19410	all_genes	0.0111558245376774	-0.475598574665181
1969	AT1G19430	all_genes	0.00254625225370608	0.805032785322087
1970	AT1G19440	all_genes	0.00205753117224924	-0.950972105141498
1971	AT1G19450	all_genes	0.00172504069303267	0.154534468805968
1972	AT1G19460	all_genes	0.00692009119421531	0.352719531209672
1973	AT1G19470	all_genes	0.0136401286616981	2.39267969956336
1974	AT1G19480	all_genes	0.00495254342246916	-0.0209700283076384
1975	AT1G19485	all_genes	0.00552812084006756	0.736261792637143
1976	AT1G19490	all_genes	0.012244504443832	2.13752460976935
1977	AT1G19500	all_genes	0.00433217305118898	0.49153551779489
1978	AT1G19510	all_genes	0.00843278240344359	1.26951025076424
1979	AT1G19520	all_genes	0.00137830205053822	-1.30186032606172
1980	AT1G19530	all_genes	0.00603046062347769	0.686800429246899
1981	AT1G19540	all_genes	0.0074336123654937	0.515598023267039
1982	AT1G19550	all_genes	0.00718668106728003	0.90089642144323
1983	AT1G19565	all_genes	0.00612737311649866	-0.480206073149185
1984	AT1G19570	all_genes	0.00849925343096596	1.02024487929404
1985	AT1G19580	all_genes	0.00147543100003483	0.878151138892182
1986	AT1G19600	all_genes	0.00212039876150373	-0.391754353048315
1987	AT1G19610	all_genes	0.00198052583261847	0.220235386559248
1988	AT1G19620	all_genes	0.0130475783350956	0.705875080662446
1989	AT1G19630	all_genes	0.00830819749582897	1.52693018231561
1990	AT1G19640	all_genes	0.00312054816100958	0.447880127604625
1991	AT1G19650	all_genes	0.00075448885697461	-0.904813326714397
1992	AT1G19660	all_genes	0.00319076022114358	-0.67663027406495
1993	AT1G19670	all_genes	0.00140969944296365	-1.62170089649097
1994	AT1G19680	all_genes	0.0016979581655378	-1.65711001868247
1995	AT1G19690	all_genes	0.00106516318616694	-1.53425476793524
1996	AT1G19700	all_genes	0.00952837717216921	1.77094068858327
1997	AT1G19710	all_genes	0.00113310147189602	-1.45256245963405
1998	AT1G19715	all_genes	0.00067206198309587	-1.06117375374571
1999	AT1G19720	all_genes	0.00070680609128748	-1.97446961870263
[truncated: 23,708 more rows]
