# Supplementary material for: High allelic diversity in Arabidopsis NLRs is associated with distinct genomic features
Source: EMBO Rep. 2024 Mar 25;25(5):14. doi: 10.1038/s44319-024-00122-9 (PMC11093987; doi:10.1038/s44319-024-00122-9)
Supplement: Supplementary file 8 — Figure EV Source Data [file 44319_2024_122_MOESM8_ESM.zip › EV Figure 3/EV 3AB/README]

#EV Figure 4AB
pi_d_genome.csv has the D and Pi values for all genes in the genome
