# Supplementary material for: High allelic diversity in Arabidopsis NLRs is associated with distinct genomic features
Source: EMBO Rep. 2024 Mar 25;25(5):14. doi: 10.1038/s44319-024-00122-9 (PMC11093987; doi:10.1038/s44319-024-00122-9)
Supplement: Supplementary file 8 — Figure EV Source Data [file 44319_2024_122_MOESM8_ESM.zip › EV Figure 3/EV 3C/README]

# Figure 5; EV Figure 3C
popgen_per_domain.csv contains the population genetic statistics for each NLR calculated across the coding sequence (domain='CDS') and across each domain with provided annotations. Amino acid coordiates of domain annotations are found in nlr_aa_annotation.csv
- Gene 
- Name: common name 
- HV 
- domain: coding sequence (CDS), coiled-coil (CC), Toll/Interleukin-1 (TIR), nucleotide-binding (NBARC) and leucine rich repeat (LRR) domains
- D: Tajima's D 
- Pi: Pi per effective site 
- PiN: Pi per nonsynonymous site
- PiS: Pi per synonymous site 
- PiNPiS: PiN/PiS
