# Supplementary material for: High allelic diversity in Arabidopsis NLRs is associated with distinct genomic features
Source: EMBO Rep. 2024 Mar 25;25(5):14. doi: 10.1038/s44319-024-00122-9 (PMC11093987; doi:10.1038/s44319-024-00122-9)
Supplement: Supplementary file 8 — Figure EV Source Data [file 44319_2024_122_MOESM8_ESM.zip › EV Figure 4/mixed_cluster.csv]

	Gene	chr	start	end	strand	te_dist	meth_percentage	log2_TPM	cluster_type	distance_front	distance_back	cluster	whyCluster	Nterm	Clade	HV	D	PiN	PiS	Pi	PiNPiS	common_name	clustered	Mutation.Probability.Score
1	AT1G63350	Chr1	23494935	23497631	-	11.96	0	3.11109865190235	minor	306341	1883	cAT1G63350	distance	C	Int7765_208_251_L_43	non-hv	0.164277757171229	0.0104608515388291	0.0210923983797424	0.0283748884969152	0.495953629857282	NA	clustered	4.88e-05
2	AT1G63360	Chr1	23499515	23502169	-	7.422	0.193798449612404	5.08916373897505	minor	1883	139600	cAT1G63350	distance	C	Int7765_208_274_R_142	hv	-0.302388799163383	0.0219486491934909	0.0517120605557677	0.0778550063935886	0.424439656002895	NA	clustered	4.66e-05
3	AT5G38340	Chr5	15320507	15324061	+	3.503	3.17245171160834	0.530402255505376	minor	747876	1769	cAT5G38340	distance	T	Int12432_284_358_R_53	non-hv	-1.69376130633105	0.00405151056358633	0.017677468068646	0.0148102667141896	0.229190659423244	NA	clustered	4.48e-05
4	AT5G38350	Chr5	15328659	15331528	+	0.032	0.528455284552845	0.128556246737057	minor	1670	223627	cAT5G38340	distance	T	Int12432_284_410_R_59	hv	0.852716107375533	0.0141480776229655	0.055385671015308	0.0557289876057461	0.255446532715207	NA	clustered	4.51e-05
5	AT5G43730	Chr5	17560179	17562929	+	1.894	46.9312169312169	1.81257593256089	major	-4045	1808	RSG2	distance	C	Int8443_258_351_L_88_120_L_38	non-hv	-1.81751959266623	0.00503349642099118	0.0120533497078783	0.0101529657761038	0.417601458763052	NA	clustered	2.23e-05
6	AT5G43740	Chr5	17564738	17568802	+	0	0.602125147579694	4.06391230867355	major	1808	360870	RSG2	distance	C	Int8443_258_351_L_88_120_R_50	hv	0.336787269216285	0.0175909979914299	0.0362583934117547	0.0621247177200354	0.485156575793758	NA	clustered	3.66e-05
